# Supplementary material for: Rapid Bladder Interleukin-10 Synthesis in Response to Uropathogenic Escherichia coli Is Part of a Defense Strategy Triggered by the Major Bacterial Flagellar Filament FliC and Contingent on TLR5
Source: mSphere. 2019 Nov 27;4(6):e00545-19. doi: 10.1128/mSphere.00545-19 (PMC6881718; doi:10.1128/mSphere.00545-19)
Supplement: DATA SET S1 [file mSphere.00545-19-sd001.xlsx]

## Sheet: Genes (Wt FliC v WT Ctrl)
EnsemblID	Gene name	Description / product	FoldChange	pvalue	p-adjusted
ENSMUSG00000026166	Ccl20	chemokine (C-C motif) ligand 20 [Source:MGI Symbol;Acc:MGI:1329031]	980.274	4.9412e-56	2.55666e-53
ENSMUSG00000032484	Ngp	neutrophilic granule protein [Source:MGI Symbol;Acc:MGI:105983]	934.141	5.5479e-12	2.60961e-10
ENSMUSG00000031089	Slc6a14	solute carrier family 6 (neurotransmitter transporter), member 14 [Source:MGI Symbol;Acc:MGI:1890216]	647.199	5.1301e-128	1.36512e-124
ENSMUSG00000055030	Sprr2e	small proline-rich protein 2E [Source:MGI Symbol;Acc:MGI:1330346]	510.009	1.84769e-16	1.42219e-14
ENSMUSG00000041293	Adgrf1	adhesion G protein-coupled receptor F1 [Source:MGI Symbol;Acc:MGI:1924846]	298.038	3.18858e-14	1.95374e-12
ENSMUSG00000074115	Saa1	serum amyloid A 1 [Source:MGI Symbol;Acc:MGI:98221]	245.007	1.32787e-11	5.90314e-10
ENSMUSG00000042212	Sprr2d	small proline-rich protein 2D [Source:MGI Symbol;Acc:MGI:1330347]	199.799	5.14939e-16	3.80626e-14
ENSMUSG00000057465	Saa2	serum amyloid A 2 [Source:MGI Symbol;Acc:MGI:98222]	185.058	1.7038e-05	0.000240612
ENSMUSG00000032496	Ltf	lactotransferrin [Source:MGI Symbol;Acc:MGI:96837]	159.888	7.91702e-31	1.5048e-28
ENSMUSG00000040136	Abcc8	ATP-binding cassette, sub-family C (CFTR/MRP), member 8 [Source:MGI Symbol;Acc:MGI:1352629]	152.047	1.45243e-54	6.93701e-52
ENSMUSG00000022026	Olfm4	olfactomedin 4 [Source:MGI Symbol;Acc:MGI:2685142]	145.599	1.05799e-10	4.21994e-09
ENSMUSG00000097804	Gm16685	predicted gene, 16685 [Source:MGI Symbol;Acc:MGI:4439609]	140.173	6.05916e-73	5.37447e-70
ENSMUSG00000096719	Mrgpra2b	MAS-related GPR, member A2B [Source:MGI Symbol;Acc:MGI:3033098]	124.571	1.01604e-06	1.93714e-05
ENSMUSG00000079597	Gm5483	predicted gene 5483 [Source:MGI Symbol;Acc:MGI:3645124]	123.732	1.11017e-07	2.62425e-06
ENSMUSG00000046259	Sprr2h	small proline-rich protein 2H [Source:MGI Symbol;Acc:MGI:1330343]	123.363	5.96122e-10	2.09509e-08
ENSMUSG00000020651	Slc26a4	solute carrier family 26, member 4 [Source:MGI Symbol;Acc:MGI:1346029]	104.417	8.14468e-09	2.38539e-07
ENSMUSG00000030472	Ceacam18	carcinoembryonic antigen-related cell adhesion molecule 18 [Source:MGI Symbol;Acc:MGI:1919681]	93.0953	1.47545e-07	3.37218e-06
ENSMUSG00000026822	Lcn2	lipocalin 2 [Source:MGI Symbol;Acc:MGI:96757]	91.2531	4.2863e-157	1.59682e-153
ENSMUSG00000044103	Il1f9	interleukin 1 family, member 9 [Source:MGI Symbol;Acc:MGI:2449929]	90.8259	3.31249e-23	3.93004e-21
ENSMUSG00000027925	Sprr2j-ps	small proline-rich protein 2J, pseudogene [Source:MGI Symbol;Acc:MGI:1330345]	89.9842	1.00093e-07	2.38418e-06
ENSMUSG00000034855	Cxcl10	chemokine (C-X-C motif) ligand 10 [Source:MGI Symbol;Acc:MGI:1352450]	85.3372	2.12888e-162	9.91364e-159
ENSMUSG00000065601	Mir146	microRNA 146 [Source:MGI Symbol;Acc:MGI:2676831]	78.5983	1.11499e-07	2.63231e-06
ENSMUSG00000058427	Cxcl2	chemokine (C-X-C motif) ligand 2 [Source:MGI Symbol;Acc:MGI:1340094]	78.431	1.05097e-23	1.31386e-21
ENSMUSG00000056054	S100a8	S100 calcium binding protein A8 (calgranulin A) [Source:MGI Symbol;Acc:MGI:88244]	75.3846	5.21251e-12	2.45806e-10
ENSMUSG00000024313	Mep1b	meprin 1 beta [Source:MGI Symbol;Acc:MGI:96964]	74.9587	1.55027e-07	3.51728e-06
ENSMUSG00000056071	S100a9	S100 calcium binding protein A9 (calgranulin B) [Source:MGI Symbol;Acc:MGI:1338947]	67.8218	2.4403e-08	6.59681e-07
ENSMUSG00000029380	Cxcl1	chemokine (C-X-C motif) ligand 1 [Source:MGI Symbol;Acc:MGI:108068]	67.3605	4.47534e-19	4.38748e-17
ENSMUSG00000064246	Chil1	chitinase-like 1 [Source:MGI Symbol;Acc:MGI:1340899]	67.1608	2.75168e-68	2.05022e-65
ENSMUSG00000024409	Psors1c2	psoriasis susceptibility 1 candidate 2 (human) [Source:MGI Symbol;Acc:MGI:1930025]	67.0326	1.34422e-28	2.34008e-26
ENSMUSG00000087075	Lbhd2	LBH domain containing 2 [Source:MGI Symbol;Acc:MGI:2685744]	66.5817	2.23333e-06	3.9786e-05
ENSMUSG00000029371	Cxcl5	chemokine (C-X-C motif) ligand 5 [Source:MGI Symbol;Acc:MGI:1096868]	63.7089	2.15841e-63	1.54634e-60
ENSMUSG00000018623	Mmp7	matrix metallopeptidase 7 [Source:MGI Symbol;Acc:MGI:103189]	57.9998	1.80279e-07	4.02644e-06
ENSMUSG00000001901	Kcnh6	potassium voltage-gated channel, subfamily H (eag-related), member 6 [Source:MGI Symbol;Acc:MGI:2684139]	57.9951	7.97879e-21	8.5908e-19
ENSMUSG00000040026	Saa3	serum amyloid A 3 [Source:MGI Symbol;Acc:MGI:98223]	57.9298	3.69487e-21	4.02481e-19
ENSMUSG00000096146	Kcnj11	potassium inwardly rectifying channel, subfamily J, member 11 [Source:MGI Symbol;Acc:MGI:107501]	55.1895	8.88316e-40	2.62645e-37
ENSMUSG00000020826	Nos2	nitric oxide synthase 2, inducible [Source:MGI Symbol;Acc:MGI:97361]	54.4285	1.41977e-73	1.32231e-70
ENSMUSG00000079339	Ifit1bl1	interferon induced protein with tetratricpeptide repeats 1B like 1 [Source:MGI Symbol;Acc:MGI:3650685]	51.5347	1.98272e-39	5.68187e-37
ENSMUSG00000050440	Hamp	hepcidin antimicrobial peptide [Source:MGI Symbol;Acc:MGI:1933533]	50.2322	1.93453e-06	3.49849e-05
ENSMUSG00000029379	Cxcl3	chemokine (C-X-C motif) ligand 3 [Source:MGI Symbol;Acc:MGI:3037818]	50.169	3.98264e-33	8.33535e-31
ENSMUSG00000063234	Gpr84	G protein-coupled receptor 84 [Source:MGI Symbol;Acc:MGI:1934129]	49.3801	1.69203e-27	2.74065e-25
ENSMUSG00000036067	Slc2a6	solute carrier family 2 (facilitated glucose transporter), member 6 [Source:MGI Symbol;Acc:MGI:2443286]	49.0401	1.66687e-304	1.55244e-300
ENSMUSG00000092130	D030025P21Rik	RIKEN cDNA D030025P21 gene [Source:MGI Symbol;Acc:MGI:3698049]	46.7243	1.81535e-08	4.98739e-07
ENSMUSG00000027225	Duoxa2	dual oxidase maturation factor 2 [Source:MGI Symbol;Acc:MGI:1914061]	42.6064	4.60327e-79	4.76362e-76
ENSMUSG00000044162	Tnip3	TNFAIP3 interacting protein 3 [Source:MGI Symbol;Acc:MGI:3041165]	41.0704	2.75529e-124	6.41535e-121
ENSMUSG00000035638	Muc20	mucin 20 [Source:MGI Symbol;Acc:MGI:2385039]	39.5738	2.45182e-30	4.47746e-28
ENSMUSG00000096506	CR974586.5		37.9027	3.49135e-08	9.14675e-07
ENSMUSG00000059657	Stfa2l1	stefin A2 like 1 [Source:MGI Symbol;Acc:MGI:3524944]	36.3846	1.85686e-05	0.00025889
ENSMUSG00000038357	Camp	cathelicidin antimicrobial peptide [Source:MGI Symbol;Acc:MGI:108443]	35.2076	3.42252e-07	7.24446e-06
ENSMUSG00000045551	Fpr1	formyl peptide receptor 1 [Source:MGI Symbol;Acc:MGI:107443]	34.7521	6.75398e-22	7.57869e-20
ENSMUSG00000022651	Retnlg	resistin like gamma [Source:MGI Symbol;Acc:MGI:2667763]	34.5446	1.5585e-14	9.84075e-13
ENSMUSG00000035818	Plekhs1	pleckstrin homology domain containing, family S member 1 [Source:MGI Symbol;Acc:MGI:2443041]	34.5271	1.31431e-109	2.44817e-106
ENSMUSG00000090176	Cd200r2	Cd200 receptor 2 [Source:MGI Symbol;Acc:MGI:3042847]	33.5511	3.74036e-05	0.000482825
ENSMUSG00000046108	Il17c	interleukin 17C [Source:MGI Symbol;Acc:MGI:2446486]	29.7679	6.56847e-25	8.99639e-23
ENSMUSG00000086320	Gm12840	predicted gene 12840 [Source:MGI Symbol;Acc:MGI:3650917]	29.0218	1.17392e-09	3.93994e-08
ENSMUSG00000065503	Mir351	microRNA 351 [Source:MGI Symbol;Acc:MGI:3619367]	27.6431	2.82864e-06	4.88315e-05
ENSMUSG00000022126	Acod1	aconitate decarboxylase 1 [Source:MGI Symbol;Acc:MGI:103206]	25.0655	4.32153e-16	3.21989e-14
ENSMUSG00000018459	Slc13a3	solute carrier family 13 (sodium-dependent dicarboxylate transporter), member 3 [Source:MGI Symbol;Acc:MGI:2149635]	24.8659	3.72407e-59	2.10207e-56
ENSMUSG00000051439	Cd14	CD14 antigen [Source:MGI Symbol;Acc:MGI:88318]	23.7414	1.85972e-55	9.36245e-53
ENSMUSG00000019489	Cd70	CD70 antigen [Source:MGI Symbol;Acc:MGI:1195273]	23.568	1.54759e-08	4.30254e-07
ENSMUSG00000030017	Reg3g	regenerating islet-derived 3 gamma [Source:MGI Symbol;Acc:MGI:109406]	23.1034	3.47185e-06	5.85781e-05
ENSMUSG00000068452	Duox2	dual oxidase 2 [Source:MGI Symbol;Acc:MGI:3036280]	23.0958	1.9959e-94	2.3236e-91
ENSMUSG00000076534	Igkv12-89	immunoglobulin kappa chain variable 12-89 [Source:MGI Symbol;Acc:MGI:4439829]	22.7681	0.00651446	0.0324451
ENSMUSG00000036805	Noxa1	NADPH oxidase activator 1 [Source:MGI Symbol;Acc:MGI:2449980]	22.527	5.71763e-16	4.20958e-14
ENSMUSG00000032257	Ankk1	ankyrin repeat and kinase domain containing 1 [Source:MGI Symbol;Acc:MGI:3045301]	21.9634	1.56058e-09	5.11775e-08
ENSMUSG00000023341	Mx2	MX dynamin-like GTPase 2 [Source:MGI Symbol;Acc:MGI:97244]	19.702	2.63039e-46	9.99924e-44
ENSMUSG00000062345	Serpinb2	serine (or cysteine) peptidase inhibitor, clade B, member 2 [Source:MGI Symbol;Acc:MGI:97609]	19.4667	1.20094e-09	4.02336e-08
ENSMUSG00000105504	Gbp5	guanylate binding protein 5 [Source:MGI Symbol;Acc:MGI:2429943]	19.1296	5.77986e-62	3.58872e-59
ENSMUSG00000097815	Gm26809	predicted gene, 26809 [Source:MGI Symbol;Acc:MGI:5477303]	18.7934	6.03419e-39	1.6776e-36
ENSMUSG00000020310	Madcam1	mucosal vascular addressin cell adhesion molecule 1 [Source:MGI Symbol;Acc:MGI:103579]	18.6772	1.63585e-05	0.000232915
ENSMUSG00000015316	Slamf1	signaling lymphocytic activation molecule family member 1 [Source:MGI Symbol;Acc:MGI:1351314]	18.0792	3.50482e-12	1.70011e-10
ENSMUSG00000050578	Mmp13	matrix metallopeptidase 13 [Source:MGI Symbol;Acc:MGI:1340026]	18.0358	1.64146e-30	3.05755e-28
ENSMUSG00000000204	Slfn4	schlafen 4 [Source:MGI Symbol;Acc:MGI:1329010]	18.0351	2.0924e-46	8.11983e-44
ENSMUSG00000019850	Tnfaip3	tumor necrosis factor, alpha-induced protein 3 [Source:MGI Symbol;Acc:MGI:1196377]	17.8083	1.13389e-44	3.98509e-42
ENSMUSG00000066363	Serpina3f	serine (or cysteine) peptidase inhibitor, clade A, member 3F [Source:MGI Symbol;Acc:MGI:2182838]	17.6322	1.65716e-37	4.17135e-35
ENSMUSG00000071036	Gm10309	predicted gene 10309 [Source:MGI Symbol;Acc:MGI:3641941]	17.2167	1.17189e-27	1.93175e-25
ENSMUSG00000041754	Trem3	triggering receptor expressed on myeloid cells 3 [Source:MGI Symbol;Acc:MGI:1930003]	15.9611	1.16112e-05	0.000172887
ENSMUSG00000052270	Fpr2	formyl peptide receptor 2 [Source:MGI Symbol;Acc:MGI:1278319]	15.7572	6.06442e-24	7.68448e-22
ENSMUSG00000024401	Tnf	tumor necrosis factor [Source:MGI Symbol;Acc:MGI:104798]	15.5338	1.3517e-36	3.26988e-34
ENSMUSG00000044313	Mab21l3	mab-21-like 3 (C. elegans) [Source:MGI Symbol;Acc:MGI:2446273]	15.4978	8.6233e-106	1.46024e-102
ENSMUSG00000038067	Csf3	colony stimulating factor 3 (granulocyte) [Source:MGI Symbol;Acc:MGI:1339751]	15.3113	1.2819e-25	1.80893e-23
ENSMUSG00000022603	Mroh4	maestro heat-like repeat family member 4 [Source:MGI Symbol;Acc:MGI:1916689]	15.2672	1.19101e-06	2.23864e-05
ENSMUSG00000020641	Rsad2	radical S-adenosyl methionine domain containing 2 [Source:MGI Symbol;Acc:MGI:1929628]	14.7502	6.51136e-35	1.46129e-32
ENSMUSG00000035186	Ubd	ubiquitin D [Source:MGI Symbol;Acc:MGI:1344410]	14.4235	5.15127e-19	5.0237e-17
ENSMUSG00000104082	Gm7115	predicted gene 7115 [Source:MGI Symbol;Acc:MGI:3646388]	14.1174	2.15356e-07	4.73047e-06
ENSMUSG00000042662	Dusp15	dual specificity phosphatase-like 15 [Source:MGI Symbol;Acc:MGI:1934928]	14.1082	3.89311e-08	1.00578e-06
ENSMUSG00000035385	Ccl2	chemokine (C-C motif) ligand 2 [Source:MGI Symbol;Acc:MGI:98259]	13.9739	5.29268e-10	1.87844e-08
ENSMUSG00000047180	Neurl3	neuralized E3 ubiquitin protein ligase 3 [Source:MGI Symbol;Acc:MGI:2429944]	13.9409	2.55202e-43	8.64299e-41
ENSMUSG00000034459	Ifit1	interferon-induced protein with tetratricopeptide repeats 1 [Source:MGI Symbol;Acc:MGI:99450]	13.6781	9.49269e-59	5.2006e-56
ENSMUSG00000027995	Tlr2	toll-like receptor 2 [Source:MGI Symbol;Acc:MGI:1346060]	13.6493	6.30691e-97	9.03684e-94
ENSMUSG00000095298	Gm12407	predicted gene 12407 [Source:MGI Symbol;Acc:MGI:3693096]	13.3839	1.44385e-05	0.000209296
ENSMUSG00000024215	Spdef	SAM pointed domain containing ets transcription factor [Source:MGI Symbol;Acc:MGI:1353422]	13.1795	2.2309e-24	2.88576e-22
ENSMUSG00000039934	Gsap	gamma-secretase activating protein [Source:MGI Symbol;Acc:MGI:2442259]	12.8546	5.58031e-95	6.92963e-92
ENSMUSG00000059213	Ddn	dendrin [Source:MGI Symbol;Acc:MGI:108101]	12.7302	1.52327e-07	3.4687e-06
ENSMUSG00000052212	Cd177	CD177 antigen [Source:MGI Symbol;Acc:MGI:1916141]	12.6246	0.00370302	0.0211465
ENSMUSG00000051076	Vtcn1	V-set domain containing T cell activation inhibitor 1 [Source:MGI Symbol;Acc:MGI:3039619]	12.497	1.20846e-61	7.26127e-59
ENSMUSG00000027832	Ptx3	pentraxin related gene [Source:MGI Symbol;Acc:MGI:104641]	12.4068	6.70452e-06	0.000105745
ENSMUSG00000104713	Gbp6	guanylate binding protein 6 [Source:MGI Symbol;Acc:MGI:2140937]	12.1797	2.48249e-21	2.72008e-19
ENSMUSG00000071005	Ccl19	chemokine (C-C motif) ligand 19 [Source:MGI Symbol;Acc:MGI:1346316]	12.0639	5.77058e-09	1.73089e-07
ENSMUSG00000002565	Scin	scinderin [Source:MGI Symbol;Acc:MGI:1306794]	11.9849	7.61125e-89	8.33969e-86
ENSMUSG00000030413	Pglyrp1	peptidoglycan recognition protein 1 [Source:MGI Symbol;Acc:MGI:1345092]	11.9661	3.79061e-52	1.72214e-49
ENSMUSG00000054855	Rnd1	Rho family GTPase 1 [Source:MGI Symbol;Acc:MGI:2444878]	11.5443	7.07047e-07	1.40108e-05
ENSMUSG00000000982	Ccl3	chemokine (C-C motif) ligand 3 [Source:MGI Symbol;Acc:MGI:98260]	11.4736	4.30488e-26	6.46669e-24
ENSMUSG00000005800	Mmp8	matrix metallopeptidase 8 [Source:MGI Symbol;Acc:MGI:1202395]	11.3478	0.00142993	0.0101429
ENSMUSG00000079563	Pglyrp2	peptidoglycan recognition protein 2 [Source:MGI Symbol;Acc:MGI:1928099]	11.2982	2.74073e-23	3.27253e-21
ENSMUSG00000027398	Il1b	interleukin 1 beta [Source:MGI Symbol;Acc:MGI:96543]	10.912	4.12511e-06	6.84224e-05
ENSMUSG00000082507	Gm9378	predicted gene 9378 [Source:MGI Symbol;Acc:MGI:3643021]	10.8188	8.14454e-05	0.000942873
ENSMUSG00000050635	Sprr2f	small proline-rich protein 2F [Source:MGI Symbol;Acc:MGI:1330349]	10.7389	1.69302e-17	1.40856e-15
ENSMUSG00000053797	Krt16	keratin 16 [Source:MGI Symbol;Acc:MGI:96690]	10.7185	4.02047e-07	8.42611e-06
ENSMUSG00000042349	Ikbke	inhibitor of kappaB kinase epsilon [Source:MGI Symbol;Acc:MGI:1929612]	10.533	0	0
ENSMUSG00000042268	Slc26a9	solute carrier family 26, member 9 [Source:MGI Symbol;Acc:MGI:2444594]	10.4238	3.61637e-09	1.11342e-07
ENSMUSG00000018916	Csf2	colony stimulating factor 2 (granulocyte-macrophage) [Source:MGI Symbol;Acc:MGI:1339752]	10.3765	5.18829e-06	8.40367e-05
ENSMUSG00000041827	Oasl1	2'-5' oligoadenylate synthetase-like 1 [Source:MGI Symbol;Acc:MGI:2180849]	10.1241	1.69388e-17	1.40856e-15
ENSMUSG00000063354	Slc39a4	solute carrier family 39 (zinc transporter), member 4 [Source:MGI Symbol;Acc:MGI:1919277]	10.1033	4.22782e-60	2.46099e-57
ENSMUSG00000060183	Cxcl11	chemokine (C-X-C motif) ligand 11 [Source:MGI Symbol;Acc:MGI:1860203]	9.93221	3.02288e-07	6.46465e-06
ENSMUSG00000087943	Gm24245	predicted gene, 24245 [Source:MGI Symbol;Acc:MGI:5454022]	9.85903	0.00321846	0.0190379
ENSMUSG00000020638	Cmpk2	cytidine monophosphate (UMP-CMP) kinase 2, mitochondrial [Source:MGI Symbol;Acc:MGI:99830]	9.64583	7.13225e-19	6.81294e-17
ENSMUSG00000018930	Ccl4	chemokine (C-C motif) ligand 4 [Source:MGI Symbol;Acc:MGI:98261]	9.5792	1.11249e-14	7.17036e-13
ENSMUSG00000030162	Olr1	oxidized low density lipoprotein (lectin-like) receptor 1 [Source:MGI Symbol;Acc:MGI:1261434]	9.55703	5.63976e-08	1.4082e-06
ENSMUSG00000027470	Mylk2	myosin, light polypeptide kinase 2, skeletal muscle [Source:MGI Symbol;Acc:MGI:2139434]	9.53383	1.02361e-11	4.62785e-10
ENSMUSG00000030142	Clec4e	C-type lectin domain family 4, member e [Source:MGI Symbol;Acc:MGI:1861232]	9.53103	3.45822e-12	1.68629e-10
ENSMUSG00000035692	Isg15	ISG15 ubiquitin-like modifier [Source:MGI Symbol;Acc:MGI:1855694]	9.40649	7.43159e-45	2.66208e-42
ENSMUSG00000020891	Alox8	arachidonate 8-lipoxygenase [Source:MGI Symbol;Acc:MGI:1098228]	9.39166	1.23399e-38	3.33123e-36
ENSMUSG00000042677	Zc3h12a	zinc finger CCCH type containing 12A [Source:MGI Symbol;Acc:MGI:2385891]	9.36685	1.01933e-31	1.99864e-29
ENSMUSG00000046688	Tifa	TRAF-interacting protein with forkhead-associated domain [Source:MGI Symbol;Acc:MGI:2182965]	9.28708	2.2964e-63	1.58426e-60
ENSMUSG00000082676	Gm11843	predicted gene 11843 [Source:MGI Symbol;Acc:MGI:3651166]	9.25129	1.58404e-12	8.10602e-11
ENSMUSG00000079022	Col22a1	collagen, type XXII, alpha 1 [Source:MGI Symbol;Acc:MGI:1916950]	9.18515	1.15692e-09	3.89693e-08
ENSMUSG00000062488	Ifit3b	interferon-induced protein with tetratricopeptide repeats 3B [Source:MGI Symbol;Acc:MGI:3698419]	9.11602	1.6783e-19	1.68982e-17
ENSMUSG00000046031	Fam26f	family with sequence similarity 26, member F [Source:MGI Symbol;Acc:MGI:2443082]	9.05266	5.11308e-20	5.32075e-18
ENSMUSG00000027360	Hdc	histidine decarboxylase [Source:MGI Symbol;Acc:MGI:96062]	8.97458	2.73919e-11	1.17294e-09
ENSMUSG00000098434	2010110E17Rik	RIKEN cDNA 2010110E17 gene [Source:MGI Symbol;Acc:MGI:1923941]	8.97386	0.000130962	0.00140763
ENSMUSG00000062826	Ces2f	carboxylesterase 2F [Source:MGI Symbol;Acc:MGI:1919153]	8.83763	4.03439e-55	1.97759e-52
ENSMUSG00000037405	Icam1	intercellular adhesion molecule 1 [Source:MGI Symbol;Acc:MGI:96392]	8.77786	5.77883e-20	5.98013e-18
ENSMUSG00000032661	Oas3	2'-5' oligoadenylate synthetase 3 [Source:MGI Symbol;Acc:MGI:2180850]	8.73131	4.11292e-35	9.34285e-33
ENSMUSG00000000386	Mx1	MX dynamin-like GTPase 1 [Source:MGI Symbol;Acc:MGI:97243]	8.71148	3.63567e-18	3.27158e-16
ENSMUSG00000044006	Cilp2	cartilage intermediate layer protein 2 [Source:MGI Symbol;Acc:MGI:1915959]	8.69053	2.35744e-27	3.78552e-25
ENSMUSG00000042265	Trem1	triggering receptor expressed on myeloid cells 1 [Source:MGI Symbol;Acc:MGI:1930005]	8.65668	2.18513e-06	3.90244e-05
ENSMUSG00000028037	Ifi44	interferon-induced protein 44 [Source:MGI Symbol;Acc:MGI:2443016]	8.52249	7.7365e-15	5.05642e-13
ENSMUSG00000075611	Gm11545	predicted gene 11545 [Source:MGI Symbol;Acc:MGI:2144683]	8.49694	8.63093e-10	2.97169e-08
ENSMUSG00000024771	Lipk	lipase, family member K [Source:MGI Symbol;Acc:MGI:2679259]	8.43397	1.03266e-37	2.67157e-35
ENSMUSG00000040328	Olfr56	olfactory receptor 56 [Source:MGI Symbol;Acc:MGI:1333785]	8.34538	1.0359e-11	4.67207e-10
ENSMUSG00000030111	A2m	alpha-2-macroglobulin [Source:MGI Symbol;Acc:MGI:2449119]	8.03793	4.08076e-05	0.000522063
ENSMUSG00000097134	1110002J07Rik	RIKEN cDNA 1110002J07 gene [Source:MGI Symbol;Acc:MGI:1915738]	7.98972	9.225e-26	1.34245e-23
ENSMUSG00000032369	Plscr1	phospholipid scramblase 1 [Source:MGI Symbol;Acc:MGI:893575]	7.96751	3.08951e-41	9.75394e-39
ENSMUSG00000032845	Alpk2	alpha-kinase 2 [Source:MGI Symbol;Acc:MGI:2449492]	7.95863	1.86211e-13	1.07719e-11
ENSMUSG00000025059	Gk	glycerol kinase [Source:MGI Symbol;Acc:MGI:106594]	7.86013	1.30841e-76	1.28272e-73
ENSMUSG00000079620	Muc4	mucin 4 [Source:MGI Symbol;Acc:MGI:2153525]	7.82101	2.09869e-15	1.45867e-13
ENSMUSG00000079014	Serpina3i	serine (or cysteine) peptidase inhibitor, clade A, member 3I [Source:MGI Symbol;Acc:MGI:2182841]	7.819	0.00169216	0.0115882
ENSMUSG00000075010	AW112010	expressed sequence AW112010 [Source:MGI Symbol;Acc:MGI:2147706]	7.80988	8.03956e-30	1.43993e-27
ENSMUSG00000011008	Mcoln2	mucolipin 2 [Source:MGI Symbol;Acc:MGI:1915529]	7.80219	4.24105e-11	1.78325e-09
ENSMUSG00000021025	Nfkbia	nuclear factor of kappa light polypeptide gene enhancer in B cells inhibitor, alpha [Source:MGI Symbol;Acc:MGI:104741]	7.77994	2.40272e-62	1.54329e-59
ENSMUSG00000107750	Gm44013	predicted gene, 44013 [Source:MGI Symbol;Acc:MGI:5690405]	7.67682	1.85562e-23	2.25913e-21
ENSMUSG00000072620	Slfn2	schlafen 2 [Source:MGI Symbol;Acc:MGI:1313258]	7.6531	2.0998e-35	4.88913e-33
ENSMUSG00000008193	Spib	Spi-B transcription factor (Spi-1/PU.1 related) [Source:MGI Symbol;Acc:MGI:892986]	7.62737	2.29119e-11	9.94826e-10
ENSMUSG00000000182	Fgf23	fibroblast growth factor 23 [Source:MGI Symbol;Acc:MGI:1891427]	7.62235	0.00143728	0.0101834
ENSMUSG00000030474	Siglece	sialic acid binding Ig-like lectin E [Source:MGI Symbol;Acc:MGI:1932475]	7.54955	2.759e-14	1.70172e-12
ENSMUSG00000043953	Ccrl2	chemokine (C-C motif) receptor-like 2 [Source:MGI Symbol;Acc:MGI:1920904]	7.54096	4.23504e-36	1.01136e-33
ENSMUSG00000048215	A630023P12Rik	RIKEN cDNA A630023P12 gene [Source:MGI Symbol;Acc:MGI:2445162]	7.53643	4.61477e-05	0.000580023
ENSMUSG00000082292	Gm12250	predicted gene 12250 [Source:MGI Symbol;Acc:MGI:3649299]	7.52602	2.2903e-26	3.52574e-24
ENSMUSG00000032338	Hcn4	hyperpolarization-activated, cyclic nucleotide-gated K+ 4 [Source:MGI Symbol;Acc:MGI:1298209]	7.52184	2.25011e-15	1.55809e-13
ENSMUSG00000105703	Gm43305	predicted gene 43305 [Source:MGI Symbol;Acc:MGI:5663442]	7.46887	0.00625058	0.0314335
ENSMUSG00000031257	Nox1	NADPH oxidase 1 [Source:MGI Symbol;Acc:MGI:2450016]	7.40196	7.75631e-05	0.000901852
ENSMUSG00000087365	C430049B03Rik	RIKEN cDNA C430049B03 gene [Source:MGI Symbol;Acc:MGI:1924903]	7.27403	1.25383e-39	3.64924e-37
ENSMUSG00000041135	Ripk2	receptor (TNFRSF)-interacting serine-threonine kinase 2 [Source:MGI Symbol;Acc:MGI:1891456]	7.26445	3.47012e-165	2.1546e-161
ENSMUSG00000032000	Birc3	baculoviral IAP repeat-containing 3 [Source:MGI Symbol;Acc:MGI:1197007]	7.0956	9.43572e-142	2.92932e-138
ENSMUSG00000052396	Mogat2	monoacylglycerol O-acyltransferase 2 [Source:MGI Symbol;Acc:MGI:2663253]	7.0039	3.71667e-32	7.36494e-30
ENSMUSG00000074896	Ifit3	interferon-induced protein with tetratricopeptide repeats 3 [Source:MGI Symbol;Acc:MGI:1101055]	6.95951	9.64633e-20	9.87265e-18
ENSMUSG00000034686	Prr7	proline rich 7 (synaptic) [Source:MGI Symbol;Acc:MGI:3487246]	6.94716	9.04753e-23	1.04676e-20
ENSMUSG00000028859	Csf3r	colony stimulating factor 3 receptor (granulocyte) [Source:MGI Symbol;Acc:MGI:1339755]	6.92395	9.5546e-28	1.58905e-25
ENSMUSG00000023947	Nfkbie	nuclear factor of kappa light polypeptide gene enhancer in B cells inhibitor, epsilon [Source:MGI Symbol;Acc:MGI:1194908]	6.91568	4.80193e-37	1.17691e-34
ENSMUSG00000100291	2310069B03Rik	RIKEN cDNA 2310069B03 gene [Source:MGI Symbol;Acc:MGI:1916902]	6.86206	5.9584e-12	2.78862e-10
ENSMUSG00000031762	Mt2	metallothionein 2 [Source:MGI Symbol;Acc:MGI:97172]	6.83854	3.34189e-09	1.03404e-07
ENSMUSG00000079012	Serpina3m	serine (or cysteine) peptidase inhibitor, clade A, member 3M [Source:MGI Symbol;Acc:MGI:98378]	6.80782	0.000617548	0.00513759
ENSMUSG00000074676	Foxs1	forkhead box S1 [Source:MGI Symbol;Acc:MGI:95546]	6.80395	6.02906e-25	8.38084e-23
ENSMUSG00000064280	Ccdc146	coiled-coil domain containing 146 [Source:MGI Symbol;Acc:MGI:1922422]	6.74377	3.64502e-08	9.49591e-07
ENSMUSG00000028270	Gbp2	guanylate binding protein 2 [Source:MGI Symbol;Acc:MGI:102772]	6.72333	3.19413e-39	9.0147e-37
ENSMUSG00000078920	Ifi47	interferon gamma inducible protein 47 [Source:MGI Symbol;Acc:MGI:99448]	6.66561	1.21525e-34	2.66311e-32
ENSMUSG00000078780	Gm5150	predicted gene 5150 [Source:MGI Symbol;Acc:MGI:3779469]	6.54812	0.00397686	0.0223194
ENSMUSG00000047517	Dmbt1	deleted in malignant brain tumors 1 [Source:MGI Symbol;Acc:MGI:106210]	6.46334	6.03613e-14	3.62694e-12
ENSMUSG00000085078	C030013C21Rik	RIKEN cDNA C030013C21 gene [Source:MGI Symbol;Acc:MGI:1924667]	6.45893	1.46679e-07	3.35651e-06
ENSMUSG00000003283	Hck	hemopoietic cell kinase [Source:MGI Symbol;Acc:MGI:96052]	6.43673	1.23979e-48	5.24854e-46
ENSMUSG00000003206	Ebi3	Epstein-Barr virus induced gene 3 [Source:MGI Symbol;Acc:MGI:1354171]	6.43573	1.81801e-19	1.82065e-17
ENSMUSG00000017652	Cd40	CD40 antigen [Source:MGI Symbol;Acc:MGI:88336]	6.38296	1.18477e-44	4.08678e-42
ENSMUSG00000023078	Cxcl13	chemokine (C-X-C motif) ligand 13 [Source:MGI Symbol;Acc:MGI:1888499]	6.37935	8.64245e-14	5.14322e-12
ENSMUSG00000031860	Pbx4	pre B cell leukemia homeobox 4 [Source:MGI Symbol;Acc:MGI:1931321]	6.34398	4.29158e-28	7.2672e-26
ENSMUSG00000051748	Wfdc21	WAP four-disulfide core domain 21 [Source:MGI Symbol;Acc:MGI:1913357]	6.34297	3.9763e-08	1.02443e-06
ENSMUSG00000020400	Tnip1	TNFAIP3 interacting protein 1 [Source:MGI Symbol;Acc:MGI:1926194]	6.30994	5.039e-96	6.70439e-93
ENSMUSG00000032691	Nlrp3	NLR family, pyrin domain containing 3 [Source:MGI Symbol;Acc:MGI:2653833]	6.30031	2.32749e-09	7.42155e-08
ENSMUSG00000029605	Oas1b	2'-5' oligoadenylate synthetase 1B [Source:MGI Symbol;Acc:MGI:97430]	6.19063	2.85803e-27	4.55013e-25
ENSMUSG00000017002	Slpi	secretory leukocyte peptidase inhibitor [Source:MGI Symbol;Acc:MGI:109297]	6.11733	2.05942e-21	2.28339e-19
ENSMUSG00000102055	Gm28913	predicted gene 28913 [Source:MGI Symbol;Acc:MGI:5579619]	6.08735	4.33714e-33	8.97642e-31
ENSMUSG00000037033	Clca3b	chloride channel accessory 3B [Source:MGI Symbol;Acc:MGI:2181989]	6.08222	0.00795883	0.0377512
ENSMUSG00000086866	4930512H18Rik	RIKEN cDNA 4930512H18 gene [Source:MGI Symbol;Acc:MGI:1922361]	6.05394	0.00699382	0.0342863
ENSMUSG00000068606	Gm4841	predicted gene 4841 [Source:MGI Symbol;Acc:MGI:3643814]	6.04533	7.37189e-17	5.79394e-15
ENSMUSG00000024778	Fas	Fas (TNF receptor superfamily member 6) [Source:MGI Symbol;Acc:MGI:95484]	6.03679	6.61778e-46	2.46539e-43
ENSMUSG00000041449	Serpina3h	serine (or cysteine) peptidase inhibitor, clade A, member 3H [Source:MGI Symbol;Acc:MGI:2182839]	6.03564	1.76262e-07	3.94145e-06
ENSMUSG00000073529	F830208F22Rik	RIKEN cDNA F830208F22 gene [Source:MGI Symbol;Acc:MGI:3588261]	5.97955	0.000328846	0.00306731
ENSMUSG00000102027	Gm28914	predicted gene 28914 [Source:MGI Symbol;Acc:MGI:5579620]	5.96099	3.96594e-10	1.42613e-08
ENSMUSG00000050141	Fam205c	family with sequence similarity 205, member C [Source:MGI Symbol;Acc:MGI:2679716]	5.94689	0.000112522	0.00123947
ENSMUSG00000025498	Irf7	interferon regulatory factor 7 [Source:MGI Symbol;Acc:MGI:1859212]	5.94159	2.71405e-17	2.23693e-15
ENSMUSG00000078612	Fyb2	FYN binding protein 2 [Source:MGI Symbol;Acc:MGI:2685466]	5.91301	7.90734e-10	2.73773e-08
ENSMUSG00000047898	Ccr4	chemokine (C-C motif) receptor 4 [Source:MGI Symbol;Acc:MGI:107824]	5.9117	1.55065e-19	1.56978e-17
ENSMUSG00000021281	Tnfaip2	tumor necrosis factor, alpha-induced protein 2 [Source:MGI Symbol;Acc:MGI:104960]	5.90275	4.92863e-36	1.1621e-33
ENSMUSG00000060615	Ang4	angiogenin, ribonuclease A family, member 4 [Source:MGI Symbol;Acc:MGI:2656551]	5.85677	0.0020925	0.0137186
ENSMUSG00000049100	Pcdh10	protocadherin 10 [Source:MGI Symbol;Acc:MGI:1338042]	5.82271	3.93435e-12	1.89858e-10
ENSMUSG00000026725	Tnn	tenascin N [Source:MGI Symbol;Acc:MGI:2665790]	5.75672	3.48778e-10	1.27386e-08
ENSMUSG00000034422	Parp14	poly (ADP-ribose) polymerase family, member 14 [Source:MGI Symbol;Acc:MGI:1919489]	5.72294	2.10348e-69	1.70355e-66
ENSMUSG00000033538	Casp4	caspase 4, apoptosis-related cysteine peptidase [Source:MGI Symbol;Acc:MGI:107700]	5.70291	2.37843e-14	1.47677e-12
ENSMUSG00000046958	4930432E11Rik	RIKEN cDNA 4930432E11 gene [Source:MGI Symbol;Acc:MGI:3045259]	5.6972	0.00314588	0.0186917
ENSMUSG00000107017	Gm43196	predicted gene 43196 [Source:MGI Symbol;Acc:MGI:5663333]	5.66978	4.46573e-07	9.2323e-06
ENSMUSG00000035373	Ccl7	chemokine (C-C motif) ligand 7 [Source:MGI Symbol;Acc:MGI:99512]	5.62703	0.00237423	0.0150732
ENSMUSG00000012428	Steap4	STEAP family member 4 [Source:MGI Symbol;Acc:MGI:1923560]	5.61021	9.55715e-05	0.00107994
ENSMUSG00000070327	Rnf213	ring finger protein 213 [Source:MGI Symbol;Acc:MGI:1289196]	5.55389	6.3499e-33	1.29978e-30
ENSMUSG00000022176	Rem2	rad and gem related GTP binding protein 2 [Source:MGI Symbol;Acc:MGI:2155260]	5.51092	0.00373368	0.0212785
ENSMUSG00000057615	Ldoc1	regulator of NFKB signaling [Source:MGI Symbol;Acc:MGI:2685212]	5.51067	7.72443e-05	0.000899269
ENSMUSG00000028051	Hcn3	hyperpolarization-activated, cyclic nucleotide-gated K+ 3 [Source:MGI Symbol;Acc:MGI:1298211]	5.4629	9.37172e-13	4.95929e-11
ENSMUSG00000084083	Gm15782	predicted gene 15782 [Source:MGI Symbol;Acc:MGI:3783224]	5.4264	0.000210449	0.0021019
ENSMUSG00000016498	Pdcd1lg2	programmed cell death 1 ligand 2 [Source:MGI Symbol;Acc:MGI:1930125]	5.37384	0.00166635	0.011462
ENSMUSG00000036834	Plch1	phospholipase C, eta 1 [Source:MGI Symbol;Acc:MGI:2683547]	5.34885	1.19858e-14	7.6986e-13
ENSMUSG00000026981	Il1rn	interleukin 1 receptor antagonist [Source:MGI Symbol;Acc:MGI:96547]	5.3054	1.98705e-13	1.1459e-11
ENSMUSG00000066861	Oas1g	2'-5' oligoadenylate synthetase 1G [Source:MGI Symbol;Acc:MGI:97429]	5.29536	1.45006e-09	4.78058e-08
ENSMUSG00000022906	Parp9	poly (ADP-ribose) polymerase family, member 9 [Source:MGI Symbol;Acc:MGI:1933117]	5.26794	5.93521e-49	2.57105e-46
ENSMUSG00000054203	Ifi205	interferon activated gene 205 [Source:MGI Symbol;Acc:MGI:101847]	5.26515	1.37991e-08	3.85939e-07
ENSMUSG00000041481	Serpina3g	serine (or cysteine) peptidase inhibitor, clade A, member 3G [Source:MGI Symbol;Acc:MGI:105046]	5.26477	2.44366e-08	6.59681e-07
ENSMUSG00000029762	Akr1b8	aldo-keto reductase family 1, member B8 [Source:MGI Symbol;Acc:MGI:107673]	5.25968	9.11096e-09	2.63935e-07
ENSMUSG00000018920	Cxcl16	chemokine (C-X-C motif) ligand 16 [Source:MGI Symbol;Acc:MGI:1932682]	5.20387	3.59e-99	5.57257e-96
ENSMUSG00000083195	Gm13567	predicted gene 13567 [Source:MGI Symbol;Acc:MGI:3649435]	5.15275	0.000989594	0.00752989
ENSMUSG00000027399	Il1a	interleukin 1 alpha [Source:MGI Symbol;Acc:MGI:96542]	5.09193	2.7961e-13	1.57827e-11
ENSMUSG00000097081	Gm10425	predicted gene 10425 [Source:MGI Symbol;Acc:MGI:3642471]	5.07906	4.80507e-11	1.98898e-09
ENSMUSG00000047810	Ccdc88b	coiled-coil domain containing 88B [Source:MGI Symbol;Acc:MGI:1925567]	5.0381	1.14363e-29	2.0288e-27
ENSMUSG00000033355	Rtp4	receptor transporter protein 4 [Source:MGI Symbol;Acc:MGI:1915025]	5.02679	3.79557e-35	8.72841e-33
ENSMUSG00000070524	Fcrlb	Fc receptor-like B [Source:MGI Symbol;Acc:MGI:3576487]	5.02	3.93728e-05	0.00050614
ENSMUSG00000031722	Hp	haptoglobin [Source:MGI Symbol;Acc:MGI:96211]	5.01145	0.00275438	0.0168769
ENSMUSG00000002983	Relb	avian reticuloendotheliosis viral (v-rel) oncogene related B [Source:MGI Symbol;Acc:MGI:103289]	4.97778	1.03289e-20	1.09941e-18
ENSMUSG00000040483	Xaf1	XIAP associated factor 1 [Source:MGI Symbol;Acc:MGI:3772572]	4.94397	2.62171e-20	2.75901e-18
ENSMUSG00000030107	Usp18	ubiquitin specific peptidase 18 [Source:MGI Symbol;Acc:MGI:1344364]	4.93713	5.47895e-19	5.31544e-17
ENSMUSG00000035356	Nfkbiz	nuclear factor of kappa light polypeptide gene enhancer in B cells inhibitor, zeta [Source:MGI Symbol;Acc:MGI:1931595]	4.92328	4.12642e-30	7.46242e-28
ENSMUSG00000022949	Clic6	chloride intracellular channel 6 [Source:MGI Symbol;Acc:MGI:2146607]	4.89486	3.50544e-11	1.48738e-09
ENSMUSG00000030921	Trim30a	tripartite motif-containing 30A [Source:MGI Symbol;Acc:MGI:98178]	4.89055	1.30147e-23	1.60547e-21
ENSMUSG00000049502	Dtx3l	deltex 3-like, E3 ubiquitin ligase [Source:MGI Symbol;Acc:MGI:2656973]	4.87547	5.36964e-69	4.16751e-66
ENSMUSG00000046999	1110032F04Rik	RIKEN cDNA 1110032F04 gene [Source:MGI Symbol;Acc:MGI:1915975]	4.83576	0.00300805	0.0180629
ENSMUSG00000037443	Cep85	centrosomal protein 85 [Source:MGI Symbol;Acc:MGI:1917262]	4.80889	1.08844e-15	7.79781e-14
ENSMUSG00000055994	Nod2	nucleotide-binding oligomerization domain containing 2 [Source:MGI Symbol;Acc:MGI:2429397]	4.80717	1.82501e-30	3.36578e-28
ENSMUSG00000109485	Gm45016	predicted gene 45016 [Source:MGI Symbol;Acc:MGI:5753592]	4.80416	0.00917615	0.0422035
ENSMUSG00000052776	Oas1a	2'-5' oligoadenylate synthetase 1A [Source:MGI Symbol;Acc:MGI:2180860]	4.78834	5.04282e-17	4.08403e-15
ENSMUSG00000039747	Orai2	ORAI calcium release-activated calcium modulator 2 [Source:MGI Symbol;Acc:MGI:2443195]	4.74879	1.34483e-37	3.43153e-35
ENSMUSG00000106734	Gm20559	predicted gene, 20559 [Source:MGI Symbol;Acc:MGI:5295666]	4.74747	1.42379e-14	9.05155e-13
ENSMUSG00000017830	Dhx58	DEXH (Asp-Glu-X-His) box polypeptide 58 [Source:MGI Symbol;Acc:MGI:1931560]	4.74615	1.18194e-24	1.56141e-22
ENSMUSG00000038781	Stap2	signal transducing adaptor family member 2 [Source:MGI Symbol;Acc:MGI:2147039]	4.71389	5.69422e-48	2.35703e-45
ENSMUSG00000085977	Gm5970	predicted gene 5970 [Source:MGI Symbol;Acc:MGI:3646761]	4.70755	0.000123792	0.00134453
ENSMUSG00000031765	Mt1	metallothionein 1 [Source:MGI Symbol;Acc:MGI:97171]	4.66749	0.000265146	0.00255371
ENSMUSG00000079138	Gm8818	predicted pseudogene 8818 [Source:MGI Symbol;Acc:MGI:3645903]	4.66464	0.000933495	0.00718818
ENSMUSG00000058794	Nfe2	nuclear factor, erythroid derived 2 [Source:MGI Symbol;Acc:MGI:97308]	4.66259	7.52221e-08	1.83398e-06
ENSMUSG00000103292	Gm35048	predicted gene, 35048 [Source:MGI Symbol;Acc:MGI:5594207]	4.65632	0.00109482	0.00818672
ENSMUSG00000086006	Gm13293	predicted gene 13293 [Source:MGI Symbol;Acc:MGI:3649469]	4.63061	1.49249e-05	0.000215008
ENSMUSG00000047798	Cd300lf	CD300 molecule like family member F [Source:MGI Symbol;Acc:MGI:2442359]	4.59547	2.50267e-08	6.71887e-07
ENSMUSG00000034551	Hdx	highly divergent homeobox [Source:MGI Symbol;Acc:MGI:2685226]	4.58778	2.17093e-13	1.24424e-11
ENSMUSG00000052749	Trim30b	tripartite motif-containing 30B [Source:MGI Symbol;Acc:MGI:4821256]	4.58368	5.44905e-11	2.24556e-09
ENSMUSG00000078763	Slfn1	schlafen 1 [Source:MGI Symbol;Acc:MGI:1313259]	4.53878	1.13742e-15	8.1175e-14
ENSMUSG00000031780	Ccl17	chemokine (C-C motif) ligand 17 [Source:MGI Symbol;Acc:MGI:1329039]	4.53525	5.83358e-07	1.17727e-05
ENSMUSG00000027368	Dusp2	dual specificity phosphatase 2 [Source:MGI Symbol;Acc:MGI:101911]	4.52951	1.54677e-12	7.93709e-11
ENSMUSG00000039193	Nlrc4	NLR family, CARD domain containing 4 [Source:MGI Symbol;Acc:MGI:3036243]	4.52403	5.76394e-18	4.99372e-16
ENSMUSG00000033508	Asprv1	aspartic peptidase, retroviral-like 1 [Source:MGI Symbol;Acc:MGI:1915105]	4.5182	4.93924e-05	0.000613764
ENSMUSG00000035200	Chrnb4	cholinergic receptor, nicotinic, beta polypeptide 4 [Source:MGI Symbol;Acc:MGI:87892]	4.51623	0.000414009	0.00370223
ENSMUSG00000047735	Samd9l	sterile alpha motif domain containing 9-like [Source:MGI Symbol;Acc:MGI:1343184]	4.50545	4.25784e-37	1.05748e-34
ENSMUSG00000109341	Gm30873	predicted gene, 30873 [Source:MGI Symbol;Acc:MGI:5590032]	4.47965	0.00201566	0.0133188
ENSMUSG00000026971	Itgb6	integrin beta 6 [Source:MGI Symbol;Acc:MGI:96615]	4.47044	1.14429e-38	3.13452e-36
ENSMUSG00000029561	Oasl2	2'-5' oligoadenylate synthetase-like 2 [Source:MGI Symbol;Acc:MGI:1344390]	4.46638	6.44972e-18	5.53636e-16
ENSMUSG00000067203	H2-K2	histocompatibility 2, K region locus 2 [Source:MGI Symbol;Acc:MGI:95906]	4.45684	6.406e-13	3.46874e-11
ENSMUSG00000026149	Tm4sf20	transmembrane 4 L six family member 20 [Source:MGI Symbol;Acc:MGI:1913511]	4.43831	0.000629858	0.00522134
ENSMUSG00000029449	Rhof	ras homolog family member F (in filopodia) [Source:MGI Symbol;Acc:MGI:1345629]	4.43595	6.00216e-16	4.40167e-14
ENSMUSG00000078853	Igtp	interferon gamma induced GTPase [Source:MGI Symbol;Acc:MGI:107729]	4.42896	4.20441e-19	4.14368e-17
ENSMUSG00000029005	Draxin	dorsal inhibitory axon guidance protein [Source:MGI Symbol;Acc:MGI:1917683]	4.41413	0.00371638	0.0212123
ENSMUSG00000024772	Ehd1	EH-domain containing 1 [Source:MGI Symbol;Acc:MGI:1341878]	4.39766	1.94632e-46	7.71362e-44
ENSMUSG00000025225	Nfkb2	nuclear factor of kappa light polypeptide gene enhancer in B cells 2, p49/p100 [Source:MGI Symbol;Acc:MGI:1099800]	4.3921	7.08761e-23	8.3032e-21
ENSMUSG00000034266	Batf	basic leucine zipper transcription factor, ATF-like [Source:MGI Symbol;Acc:MGI:1859147]	4.37938	2.40927e-12	1.20315e-10
ENSMUSG00000086347	Gm11626	predicted gene 11626 [Source:MGI Symbol;Acc:MGI:3699632]	4.37707	0.00401195	0.0224754
ENSMUSG00000046879	Irgm1	immunity-related GTPase family M member 1 [Source:MGI Symbol;Acc:MGI:107567]	4.37302	1.14166e-30	2.14805e-28
ENSMUSG00000099974	Bcl2a1d	B cell leukemia/lymphoma 2 related protein A1d [Source:MGI Symbol;Acc:MGI:1278325]	4.3455	5.4434e-15	3.59554e-13
ENSMUSG00000001249	Hpn	hepsin [Source:MGI Symbol;Acc:MGI:1196620]	4.33055	8.94558e-25	1.19877e-22
ENSMUSG00000085786	Gm15987	predicted gene 15987 [Source:MGI Symbol;Acc:MGI:3801849]	4.3295	5.37049e-11	2.21809e-09
ENSMUSG00000048992	Prss32	protease, serine 32 [Source:MGI Symbol;Acc:MGI:1917064]	4.32348	3.39206e-07	7.19634e-06
ENSMUSG00000044701	Il27	interleukin 27 [Source:MGI Symbol;Acc:MGI:2384409]	4.31893	0.000379141	0.00344669
ENSMUSG00000107215	Gm43197	predicted gene 43197 [Source:MGI Symbol;Acc:MGI:5663334]	4.30778	2.81907e-09	8.90014e-08
ENSMUSG00000070868	Skint3	selection and upkeep of intraepithelial T cells 3 [Source:MGI Symbol;Acc:MGI:3045331]	4.30134	0.000904111	0.00702874
ENSMUSG00000035448	Ccr3	chemokine (C-C motif) receptor 3 [Source:MGI Symbol;Acc:MGI:104616]	4.29743	0.00404095	0.0225902
ENSMUSG00000029798	Herc6	hect domain and RLD 6 [Source:MGI Symbol;Acc:MGI:1914388]	4.27668	4.02851e-11	1.69772e-09
ENSMUSG00000102037	Bcl2a1a	B cell leukemia/lymphoma 2 related protein A1a [Source:MGI Symbol;Acc:MGI:102687]	4.27284	2.03041e-05	0.00027953
ENSMUSG00000037580	Gch1	GTP cyclohydrolase 1 [Source:MGI Symbol;Acc:MGI:95675]	4.2656	8.76725e-08	2.11265e-06
ENSMUSG00000015312	Gadd45b	growth arrest and DNA-damage-inducible 45 beta [Source:MGI Symbol;Acc:MGI:107776]	4.25929	2.03179e-11	8.88408e-10
ENSMUSG00000058163	Gm5431	predicted gene 5431 [Source:MGI Symbol;Acc:MGI:3645205]	4.25115	1.57852e-05	0.000225657
ENSMUSG00000068245	Phf11d	PHD finger protein 11D [Source:MGI Symbol;Acc:MGI:1277133]	4.20538	5.21619e-27	8.23407e-25
ENSMUSG00000077704	Snord89	small nucleolar RNA, C/D box 89 [Source:MGI Symbol;Acc:MGI:3819562]	4.20167	0.00556378	0.0287639
ENSMUSG00000020901	Pik3r5	phosphoinositide-3-kinase regulatory subunit 5 [Source:MGI Symbol;Acc:MGI:2443588]	4.19588	7.74483e-19	7.36036e-17
ENSMUSG00000092035	Peg10	paternally expressed 10 [Source:MGI Symbol;Acc:MGI:2157785]	4.19563	3.66663e-10	1.33135e-08
ENSMUSG00000108720	Gm44672	predicted gene 44672 [Source:MGI Symbol;Acc:MGI:5753248]	4.16646	0.00261078	0.0161834
ENSMUSG00000109864	Eid3	EP300 interacting inhibitor of differentiation 3 [Source:MGI Symbol;Acc:MGI:1913591]	4.15284	0.000580244	0.00486856
ENSMUSG00000031538	Plat	plasminogen activator, tissue [Source:MGI Symbol;Acc:MGI:97610]	4.14935	1.12601e-07	2.65159e-06
ENSMUSG00000032068	Plet1	placenta expressed transcript 1 [Source:MGI Symbol;Acc:MGI:1923759]	4.14935	1.52863e-71	1.29427e-68
ENSMUSG00000051682	Treml4	triggering receptor expressed on myeloid cells-like 4 [Source:MGI Symbol;Acc:MGI:1923239]	4.12885	0.000320556	0.00300958
ENSMUSG00000025429	Pstpip2	proline-serine-threonine phosphatase-interacting protein 2 [Source:MGI Symbol;Acc:MGI:1335088]	4.11969	8.64538e-38	2.26813e-35
ENSMUSG00000089776	Gm15684	predicted gene 15684 [Source:MGI Symbol;Acc:MGI:3783126]	4.09415	1.55309e-07	3.5194e-06
ENSMUSG00000079451	Tmprss11g	transmembrane protease, serine 11g [Source:MGI Symbol;Acc:MGI:2444058]	4.08693	0.00586044	0.0299979
ENSMUSG00000022938	Fam3b	family with sequence similarity 3, member B [Source:MGI Symbol;Acc:MGI:1270150]	4.07616	5.21373e-05	0.000643154
ENSMUSG00000079038	D130040H23Rik	RIKEN cDNA D130040H23 gene [Source:MGI Symbol;Acc:MGI:2444324]	4.05567	8.69349e-16	6.2765e-14
ENSMUSG00000030595	Nfkbib	nuclear factor of kappa light polypeptide gene enhancer in B cells inhibitor, beta [Source:MGI Symbol;Acc:MGI:104752]	4.03966	1.51167e-62	1.00564e-59
ENSMUSG00000061825	Ces2c	carboxylesterase 2C [Source:MGI Symbol;Acc:MGI:2385905]	4.03548	0.000400288	0.0036055
ENSMUSG00000024124	Prss30	protease, serine 30 [Source:MGI Symbol;Acc:MGI:1353645]	4.02963	0.00591091	0.0301651
ENSMUSG00000027514	Zbp1	Z-DNA binding protein 1 [Source:MGI Symbol;Acc:MGI:1927449]	4.02081	1.47545e-15	1.03711e-13
ENSMUSG00000104654	Gm43814	predicted gene 43814 [Source:MGI Symbol;Acc:MGI:5663951]	3.99681	0.00076103	0.00607356
ENSMUSG00000057346	Apol9a	apolipoprotein L 9a [Source:MGI Symbol;Acc:MGI:3606001]	3.98611	1.81571e-12	9.19054e-11
ENSMUSG00000023041	Krt6b	keratin 6B [Source:MGI Symbol;Acc:MGI:1333768]	3.95384	0.00224736	0.01446
ENSMUSG00000030144	Clec4d	C-type lectin domain family 4, member d [Source:MGI Symbol;Acc:MGI:1298389]	3.95106	1.95198e-05	0.000270533
ENSMUSG00000036931	Nfkbid	nuclear factor of kappa light polypeptide gene enhancer in B cells inhibitor, delta [Source:MGI Symbol;Acc:MGI:3041243]	3.95054	9.69832e-13	5.11758e-11
ENSMUSG00000031778	Cx3cl1	chemokine (C-X3-C motif) ligand 1 [Source:MGI Symbol;Acc:MGI:1097153]	3.94673	2.03524e-13	1.17007e-11
ENSMUSG00000030134	Rasgef1a	RasGEF domain family, member 1A [Source:MGI Symbol;Acc:MGI:1917977]	3.93952	2.03786e-15	1.42169e-13
ENSMUSG00000020701	Tmem132e	transmembrane protein 132E [Source:MGI Symbol;Acc:MGI:2685490]	3.93304	3.0612e-07	6.5391e-06
ENSMUSG00000042388	Dlgap3	DLG associated protein 3 [Source:MGI Symbol;Acc:MGI:3039563]	3.93242	6.25504e-07	1.25552e-05
ENSMUSG00000073409	H2-Q6	histocompatibility 2, Q region locus 6 [Source:MGI Symbol;Acc:MGI:95935]	3.92744	1.55786e-23	1.9091e-21
ENSMUSG00000029417	Cxcl9	chemokine (C-X-C motif) ligand 9 [Source:MGI Symbol;Acc:MGI:1352449]	3.92144	6.893e-05	0.000817808
ENSMUSG00000016496	Cd274	CD274 antigen [Source:MGI Symbol;Acc:MGI:1926446]	3.92027	7.43149e-25	1.00309e-22
ENSMUSG00000045502	Hcar2	hydroxycarboxylic acid receptor 2 [Source:MGI Symbol;Acc:MGI:1933383]	3.90974	9.07446e-24	1.14209e-21
ENSMUSG00000053338	Tarm1	T cell-interacting, activating receptor on myeloid cells 1 [Source:MGI Symbol;Acc:MGI:2442280]	3.90179	0.00154603	0.01081
ENSMUSG00000004359	Spic	Spi-C transcription factor (Spi-1/PU.1 related) [Source:MGI Symbol;Acc:MGI:1341168]	3.9007	1.56478e-09	5.12251e-08
ENSMUSG00000028268	Gbp3	guanylate binding protein 3 [Source:MGI Symbol;Acc:MGI:1926263]	3.88754	1.20514e-12	6.30566e-11
ENSMUSG00000110386	Gm42031	predicted gene, 42031 [Source:MGI Symbol;Acc:MGI:5624916]	3.87406	4.03735e-13	2.2382e-11
ENSMUSG00000048905	4930539E08Rik	RIKEN cDNA 4930539E08 gene [Source:MGI Symbol;Acc:MGI:1925441]	3.87347	0.00130437	0.00942093
ENSMUSG00000027962	Vcam1	vascular cell adhesion molecule 1 [Source:MGI Symbol;Acc:MGI:98926]	3.86542	2.58271e-16	1.9636e-14
ENSMUSG00000030747	Dgat2	diacylglycerol O-acyltransferase 2 [Source:MGI Symbol;Acc:MGI:1915050]	3.86292	1.34777e-07	3.09938e-06
ENSMUSG00000034394	Lif	leukemia inhibitory factor [Source:MGI Symbol;Acc:MGI:96787]	3.8499	1.18459e-25	1.68438e-23
ENSMUSG00000028262	Clca3a2	chloride channel accessory 3A2 [Source:MGI Symbol;Acc:MGI:1931471]	3.84749	7.12116e-28	1.19501e-25
ENSMUSG00000073555	Gm4951	predicted gene 4951 [Source:MGI Symbol;Acc:MGI:3644953]	3.83932	7.48867e-07	1.47454e-05
ENSMUSG00000028699	Tspan1	tetraspanin 1 [Source:MGI Symbol;Acc:MGI:1914055]	3.83803	5.90113e-06	9.47589e-05
ENSMUSG00000018569	Cldn7	claudin 7 [Source:MGI Symbol;Acc:MGI:1859285]	3.83789	5.09784e-09	1.53792e-07
ENSMUSG00000040296	Ddx58	DEAD (Asp-Glu-Ala-Asp) box polypeptide 58 [Source:MGI Symbol;Acc:MGI:2442858]	3.83112	4.83068e-23	5.69501e-21
ENSMUSG00000091387	Gcnt4	glucosaminyl (N-acetyl) transferase 4, core 2 (beta-1,6-N-acetylglucosaminyltransferase) [Source:MGI Symbol;Acc:MGI:2684919]	3.82351	1.2097e-09	4.03819e-08
ENSMUSG00000026180	Cxcr2	chemokine (C-X-C motif) receptor 2 [Source:MGI Symbol;Acc:MGI:105303]	3.82181	0.0011453	0.00848588
ENSMUSG00000026580	Selp	selectin, platelet [Source:MGI Symbol;Acc:MGI:98280]	3.81819	2.51051e-08	6.71887e-07
ENSMUSG00000086754	Gm16098	predicted gene 16098 [Source:MGI Symbol;Acc:MGI:3801762]	3.80555	4.23963e-05	0.000540161
ENSMUSG00000030156	Cd69	CD69 antigen [Source:MGI Symbol;Acc:MGI:88343]	3.79828	0.000129539	0.00139798
ENSMUSG00000035929	H2-Q4	histocompatibility 2, Q region locus 4 [Source:MGI Symbol;Acc:MGI:95933]	3.78521	6.01841e-31	1.15572e-28
ENSMUSG00000025064	Col17a1	collagen, type XVII, alpha 1 [Source:MGI Symbol;Acc:MGI:88450]	3.75025	0.0050541	0.0267832
ENSMUSG00000026536	Ifi211	interferon activated gene 211 [Source:MGI Symbol;Acc:MGI:3041120]	3.72012	2.70668e-14	1.67499e-12
ENSMUSG00000021303	Gng4	guanine nucleotide binding protein (G protein), gamma 4 [Source:MGI Symbol;Acc:MGI:102703]	3.71975	3.49583e-06	5.8876e-05
ENSMUSG00000033213	AA467197	expressed sequence AA467197 [Source:MGI Symbol;Acc:MGI:3034182]	3.71838	0.000565874	0.00477163
ENSMUSG00000026475	Rgs16	regulator of G-protein signaling 16 [Source:MGI Symbol;Acc:MGI:108407]	3.71297	0.00441833	0.0242487
ENSMUSG00000043939	A530064D06Rik	RIKEN cDNA A530064D06 gene [Source:MGI Symbol;Acc:MGI:2443476]	3.7099	0.00274755	0.0168461
ENSMUSG00000000567	Sox9	SRY (sex determining region Y)-box 9 [Source:MGI Symbol;Acc:MGI:98371]	3.70474	2.71763e-07	5.85217e-06
ENSMUSG00000004446	Bid	BH3 interacting domain death agonist [Source:MGI Symbol;Acc:MGI:108093]	3.69852	1.57956e-18	1.47852e-16
ENSMUSG00000029664	Tfpi2	tissue factor pathway inhibitor 2 [Source:MGI Symbol;Acc:MGI:108543]	3.69571	2.12689e-23	2.55598e-21
ENSMUSG00000002228	Ppm1j	protein phosphatase 1J [Source:MGI Symbol;Acc:MGI:1919137]	3.68664	5.97453e-05	0.000721709
ENSMUSG00000053137	Mapk11	mitogen-activated protein kinase 11 [Source:MGI Symbol;Acc:MGI:1338024]	3.68484	7.76692e-13	4.15731e-11
ENSMUSG00000027580	Helz2	helicase with zinc finger 2, transcriptional coactivator [Source:MGI Symbol;Acc:MGI:2385169]	3.68423	7.99076e-48	3.23574e-45
ENSMUSG00000037921	Ddx60	DEAD (Asp-Glu-Ala-Asp) box polypeptide 60 [Source:MGI Symbol;Acc:MGI:2384570]	3.68043	0.000323455	0.00302814
ENSMUSG00000106290	Gm43429	predicted gene 43429 [Source:MGI Symbol;Acc:MGI:5663566]	3.67562	0.00130361	0.00941907
ENSMUSG00000086324	Gm15564	predicted gene 15564 [Source:MGI Symbol;Acc:MGI:3783013]	3.66515	0.00311342	0.0185461
ENSMUSG00000049988	Lrrc25	leucine rich repeat containing 25 [Source:MGI Symbol;Acc:MGI:2445284]	3.66288	6.90925e-34	1.4965e-31
ENSMUSG00000069874	Irgm2	immunity-related GTPase family M member 2 [Source:MGI Symbol;Acc:MGI:1926262]	3.66264	2.06316e-23	2.49548e-21
ENSMUSG00000027737	Slc7a11	solute carrier family 7 (cationic amino acid transporter, y+ system), member 11 [Source:MGI Symbol;Acc:MGI:1347355]	3.63875	1.56076e-07	3.52818e-06
ENSMUSG00000024235	Map3k8	mitogen-activated protein kinase kinase kinase 8 [Source:MGI Symbol;Acc:MGI:1346878]	3.63713	1.81588e-18	1.68281e-16
ENSMUSG00000101009	1700108F19Rik	RIKEN cDNA 1700108F19 gene [Source:MGI Symbol;Acc:MGI:1920814]	3.61927	0.0064345	0.0321673
ENSMUSG00000097422	Gm26521	predicted gene, 26521 [Source:MGI Symbol;Acc:MGI:5477015]	3.61715	0.00150458	0.0105718
ENSMUSG00000108736	Gm45151	predicted gene 45151 [Source:MGI Symbol;Acc:MGI:5753727]	3.60477	1.41783e-05	0.000205845
ENSMUSG00000069919	Hba-a1	hemoglobin alpha, adult chain 1 [Source:MGI Symbol;Acc:MGI:96015]	3.586	0.00524678	0.0275146
ENSMUSG00000037440	Vnn1	vanin 1 [Source:MGI Symbol;Acc:MGI:108395]	3.56959	2.24883e-07	4.91077e-06
ENSMUSG00000052305	Hbb-bs	hemoglobin, beta adult s chain [Source:MGI Symbol;Acc:MGI:5474852]	3.56476	0.00238389	0.0151191
ENSMUSG00000044350	Lacc1	laccase domain containing 1 [Source:MGI Symbol;Acc:MGI:2445077]	3.56094	1.30389e-41	4.18752e-39
ENSMUSG00000029298	Gbp9	guanylate-binding protein 9 [Source:MGI Symbol;Acc:MGI:3605620]	3.55836	4.41357e-08	1.12465e-06
ENSMUSG00000097857	Gm26603	predicted gene, 26603 [Source:MGI Symbol;Acc:MGI:5477097]	3.55503	0.00369389	0.0211062
ENSMUSG00000085958	A930019D19Rik	RIKEN cDNA A930019D19 gene [Source:MGI Symbol;Acc:MGI:1925056]	3.55379	0.0016765	0.0115131
ENSMUSG00000078922	Tgtp1	T cell specific GTPase 1 [Source:MGI Symbol;Acc:MGI:98734]	3.54837	4.00058e-05	0.000513216
ENSMUSG00000025491	Ifitm1	interferon induced transmembrane protein 1 [Source:MGI Symbol;Acc:MGI:1915963]	3.53703	5.50141e-27	8.61132e-25
ENSMUSG00000025481	Urah	urate (5-hydroxyiso-) hydrolase [Source:MGI Symbol;Acc:MGI:1916142]	3.53115	0.00199603	0.0132302
ENSMUSG00000040253	Gbp7	guanylate binding protein 7 [Source:MGI Symbol;Acc:MGI:2444421]	3.52559	4.29412e-14	2.60542e-12
ENSMUSG00000039232	Stx11	syntaxin 11 [Source:MGI Symbol;Acc:MGI:1921982]	3.51888	8.23616e-58	4.38328e-55
ENSMUSG00000105873	Gm43708	predicted gene 43708 [Source:MGI Symbol;Acc:MGI:5663845]	3.50654	0.00918028	0.0422121
ENSMUSG00000032327	Stra6	stimulated by retinoic acid gene 6 [Source:MGI Symbol;Acc:MGI:107742]	3.50273	3.12787e-06	5.3208e-05
ENSMUSG00000027347	Rasgrp1	RAS guanyl releasing protein 1 [Source:MGI Symbol;Acc:MGI:1314635]	3.49412	5.29435e-10	1.87844e-08
ENSMUSG00000013643	Lypd8	LY6/PLAUR domain containing 8 [Source:MGI Symbol;Acc:MGI:1917413]	3.49054	1.80644e-08	4.97026e-07
ENSMUSG00000040528	Milr1	mast cell immunoglobulin like receptor 1 [Source:MGI Symbol;Acc:MGI:2685731]	3.47609	2.10706e-19	2.09883e-17
ENSMUSG00000022780	Meltf	melanotransferrin [Source:MGI Symbol;Acc:MGI:1353421]	3.4757	1.97522e-05	0.00027355
ENSMUSG00000011034	Slc5a1	solute carrier family 5 (sodium/glucose cotransporter), member 1 [Source:MGI Symbol;Acc:MGI:107678]	3.44422	2.27426e-16	1.73618e-14
ENSMUSG00000057596	Trim30d	tripartite motif-containing 30D [Source:MGI Symbol;Acc:MGI:3035181]	3.44163	2.44645e-13	1.39358e-11
ENSMUSG00000031880	Rrad	Ras-related associated with diabetes [Source:MGI Symbol;Acc:MGI:1930943]	3.4415	9.17204e-07	1.76313e-05
ENSMUSG00000086443	4933421A08Rik	RIKEN cDNA 4933421A08 gene [Source:MGI Symbol;Acc:MGI:1918347]	3.42737	0.00561575	0.0289924
ENSMUSG00000022237	Ankrd33b	ankyrin repeat domain 33B [Source:MGI Symbol;Acc:MGI:1917904]	3.40463	3.0952e-05	0.000409186
ENSMUSG00000038213	Tapbpl	TAP binding protein-like [Source:MGI Symbol;Acc:MGI:2384853]	3.40243	4.44927e-26	6.63013e-24
ENSMUSG00000040033	Stat2	signal transducer and activator of transcription 2 [Source:MGI Symbol;Acc:MGI:103039]	3.40157	4.9747e-18	4.37093e-16
ENSMUSG00000073980	Gm9574	predicted gene 9574 [Source:MGI Symbol;Acc:MGI:3809525]	3.39993	0.00523196	0.0274678
ENSMUSG00000049097	Ankrd34a	ankyrin repeat domain 34A [Source:MGI Symbol;Acc:MGI:3617846]	3.39345	2.50391e-05	0.000337729
ENSMUSG00000038301	Snx10	sorting nexin 10 [Source:MGI Symbol;Acc:MGI:1919232]	3.37669	1.92459e-28	3.31938e-26
ENSMUSG00000079197	Psme2	proteasome (prosome, macropain) activator subunit 2 (PA28 beta) [Source:MGI Symbol;Acc:MGI:1096365]	3.3713	1.16795e-40	3.56645e-38
ENSMUSG00000029321	Slc10a6	solute carrier family 10 (sodium/bile acid cotransporter family), member 6 [Source:MGI Symbol;Acc:MGI:1923000]	3.36614	2.33081e-09	7.42155e-08
ENSMUSG00000054072	Iigp1	interferon inducible GTPase 1 [Source:MGI Symbol;Acc:MGI:1926259]	3.34279	4.84771e-08	1.22522e-06
ENSMUSG00000063388	BC023105	cDNA sequence BC023105 [Source:MGI Symbol;Acc:MGI:2384767]	3.3376	0.000118132	0.00129591
ENSMUSG00000056144	Trim34a	tripartite motif-containing 34A [Source:MGI Symbol;Acc:MGI:2137359]	3.33751	6.12539e-13	3.32646e-11
ENSMUSG00000035208	Slfn8	schlafen 8 [Source:MGI Symbol;Acc:MGI:2672859]	3.32885	3.6442e-17	2.97721e-15
ENSMUSG00000026068	Il18rap	interleukin 18 receptor accessory protein [Source:MGI Symbol;Acc:MGI:1338888]	3.32269	3.47182e-06	5.85781e-05
ENSMUSG00000027215	Cd82	CD82 antigen [Source:MGI Symbol;Acc:MGI:104651]	3.31905	1.02508e-45	3.74396e-43
ENSMUSG00000022876	Samsn1	SAM domain, SH3 domain and nuclear localization signals, 1 [Source:MGI Symbol;Acc:MGI:1914992]	3.31824	5.77958e-06	9.31282e-05
ENSMUSG00000037321	Tap1	transporter 1, ATP-binding cassette, sub-family B (MDR/TAP) [Source:MGI Symbol;Acc:MGI:98483]	3.31763	9.06731e-15	5.8849e-13
ENSMUSG00000022965	Ifngr2	interferon gamma receptor 2 [Source:MGI Symbol;Acc:MGI:107654]	3.30166	1.70367e-49	7.55579e-47
ENSMUSG00000045932	Ifit2	interferon-induced protein with tetratricopeptide repeats 2 [Source:MGI Symbol;Acc:MGI:99449]	3.2974	2.26076e-11	9.83907e-10
ENSMUSG00000038201	Kcna7	potassium voltage-gated channel, shaker-related subfamily, member 7 [Source:MGI Symbol;Acc:MGI:96664]	3.28913	1.53156e-05	0.000219618
ENSMUSG00000096929	A330023F24Rik	RIKEN cDNA A330023F24 gene [Source:MGI Symbol;Acc:MGI:2443958]	3.28621	3.58358e-53	1.66878e-50
ENSMUSG00000056271	Lman1l	lectin, mannose-binding 1 like [Source:MGI Symbol;Acc:MGI:2667537]	3.28539	0.000242877	0.00236767
ENSMUSG00000020723	Cacng4	calcium channel, voltage-dependent, gamma subunit 4 [Source:MGI Symbol;Acc:MGI:1859167]	3.28349	1.9456e-07	4.30923e-06
ENSMUSG00000060985	Tdrd5	tudor domain containing 5 [Source:MGI Symbol;Acc:MGI:2684949]	3.27579	0.00149471	0.0105064
ENSMUSG00000082154	Gm16464	predicted gene 16464 [Source:MGI Symbol;Acc:MGI:3643716]	3.27571	0.000336175	0.00312005
ENSMUSG00000032313	Tmem266	transmembrane protein 266 [Source:MGI Symbol;Acc:MGI:2142980]	3.27206	4.90625e-07	1.00207e-05
ENSMUSG00000078783	Gm9733	predicted gene 9733 [Source:MGI Symbol;Acc:MGI:3780136]	3.27061	0.00656612	0.0326588
ENSMUSG00000016529	Il10	interleukin 10 [Source:MGI Symbol;Acc:MGI:96537]	3.2695	0.000743431	0.00596121
ENSMUSG00000040570	Rundc3b	RUN domain containing 3B [Source:MGI Symbol;Acc:MGI:2685286]	3.26263	1.33096e-05	0.000195519
ENSMUSG00000018899	Irf1	interferon regulatory factor 1 [Source:MGI Symbol;Acc:MGI:96590]	3.25517	9.12861e-12	4.17785e-10
ENSMUSG00000015652	Steap1	six transmembrane epithelial antigen of the prostate 1 [Source:MGI Symbol;Acc:MGI:1917608]	3.25383	0.000403416	0.00362316
ENSMUSG00000000628	Hk2	hexokinase 2 [Source:MGI Symbol;Acc:MGI:1315197]	3.24275	6.69287e-08	1.64037e-06
ENSMUSG00000031549	Ido2	indoleamine 2,3-dioxygenase 2 [Source:MGI Symbol;Acc:MGI:2142489]	3.24113	0.00468016	0.0253644
ENSMUSG00000066258	Trim12a	tripartite motif-containing 12A [Source:MGI Symbol;Acc:MGI:1923931]	3.22794	6.82548e-17	5.43325e-15
ENSMUSG00000078921	Tgtp2	T cell specific GTPase 2 [Source:MGI Symbol;Acc:MGI:3710083]	3.22202	4.99941e-07	1.01998e-05
ENSMUSG00000025058	5430427O19Rik	RIKEN cDNA 5430427O19 gene [Source:MGI Symbol;Acc:MGI:1918648]	3.22096	1.05631e-05	0.000159061
ENSMUSG00000019832	Rab32	RAB32, member RAS oncogene family [Source:MGI Symbol;Acc:MGI:1915094]	3.21721	4.3017e-18	3.83386e-16
ENSMUSG00000025746	Il6	interleukin 6 [Source:MGI Symbol;Acc:MGI:96559]	3.21666	0.00320227	0.0189662
ENSMUSG00000014773	Dll1	delta like canonical Notch ligand 1 [Source:MGI Symbol;Acc:MGI:104659]	3.20789	1.16189e-10	4.61463e-09
ENSMUSG00000028965	Tnfrsf9	tumor necrosis factor receptor superfamily, member 9 [Source:MGI Symbol;Acc:MGI:1101059]	3.19462	0.000252366	0.00244579
ENSMUSG00000026073	Il1r2	interleukin 1 receptor, type II [Source:MGI Symbol;Acc:MGI:96546]	3.18588	3.17492e-12	1.5604e-10
ENSMUSG00000038670	Mybpc2	myosin binding protein C, fast-type [Source:MGI Symbol;Acc:MGI:1336170]	3.184	4.02576e-07	8.42611e-06
ENSMUSG00000059434	Gckr	glucokinase regulatory protein [Source:MGI Symbol;Acc:MGI:1096345]	3.1834	0.00247232	0.0155686
ENSMUSG00000004043	Stat5a	signal transducer and activator of transcription 5A [Source:MGI Symbol;Acc:MGI:103036]	3.1822	1.00419e-22	1.15463e-20
ENSMUSG00000022534	Mefv	Mediterranean fever [Source:MGI Symbol;Acc:MGI:1859396]	3.17371	0.000947852	0.00727468
ENSMUSG00000006818	Sod2	superoxide dismutase 2, mitochondrial [Source:MGI Symbol;Acc:MGI:98352]	3.17339	2.45578e-42	8.16855e-40
ENSMUSG00000027333	Smox	spermine oxidase [Source:MGI Symbol;Acc:MGI:2445356]	3.16603	4.82479e-15	3.2212e-13
ENSMUSG00000020599	Rgs9	regulator of G-protein signaling 9 [Source:MGI Symbol;Acc:MGI:1338824]	3.16448	7.79251e-23	9.07195e-21
ENSMUSG00000001763	Tspan33	tetraspanin 33 [Source:MGI Symbol;Acc:MGI:1919012]	3.14967	2.25645e-11	9.83907e-10
ENSMUSG00000047884	Klk9	kallikrein related-peptidase 9 [Source:MGI Symbol;Acc:MGI:1921082]	3.13307	0.00214638	0.0139597
ENSMUSG00000006517	Mvd	mevalonate (diphospho) decarboxylase [Source:MGI Symbol;Acc:MGI:2179327]	3.13049	6.64814e-27	1.03196e-24
ENSMUSG00000020250	Txnrd1	thioredoxin reductase 1 [Source:MGI Symbol;Acc:MGI:1354175]	3.12928	8.55411e-14	5.10697e-12
ENSMUSG00000025270	Alas2	aminolevulinic acid synthase 2, erythroid [Source:MGI Symbol;Acc:MGI:87990]	3.12429	0.000362179	0.00332331
ENSMUSG00000012519	Mlkl	mixed lineage kinase domain-like [Source:MGI Symbol;Acc:MGI:1921818]	3.11954	1.16043e-09	3.90167e-08
ENSMUSG00000034917	Tjp3	tight junction protein 3 [Source:MGI Symbol;Acc:MGI:1351650]	3.1166	8.55059e-34	1.83071e-31
ENSMUSG00000030560	Ctsc	cathepsin C [Source:MGI Symbol;Acc:MGI:109553]	3.11296	3.45172e-31	6.69742e-29
ENSMUSG00000096727	Psmb9	proteasome (prosome, macropain) subunit, beta type 9 (large multifunctional peptidase 2) [Source:MGI Symbol;Acc:MGI:1346526]	3.09275	4.39403e-06	7.25599e-05
ENSMUSG00000034127	Tspan8	tetraspanin 8 [Source:MGI Symbol;Acc:MGI:2384918]	3.09034	1.22124e-16	9.47833e-15
ENSMUSG00000029998	Pcyox1	prenylcysteine oxidase 1 [Source:MGI Symbol;Acc:MGI:1914131]	3.07152	9.66573e-111	2.00048e-107
ENSMUSG00000003617	Cp	ceruloplasmin [Source:MGI Symbol;Acc:MGI:88476]	3.06401	7.42845e-06	0.000115985
ENSMUSG00000071637	Cebpd	CCAAT/enhancer binding protein (C/EBP), delta [Source:MGI Symbol;Acc:MGI:103573]	3.06237	0.00927834	0.0425009
ENSMUSG00000073940	Hbb-bt	hemoglobin, beta adult t chain [Source:MGI Symbol;Acc:MGI:5474850]	3.0516	5.20559e-05	0.000642574
ENSMUSG00000052271	Bhlha15	basic helix-loop-helix family, member a15 [Source:MGI Symbol;Acc:MGI:891976]	3.04898	2.5082e-08	6.71887e-07
ENSMUSG00000097418	Mir155hg	Mir155 host gene (non-protein coding) [Source:MGI Symbol;Acc:MGI:5477161]	3.04494	1.58658e-06	2.92896e-05
ENSMUSG00000030717	Nupr1	nuclear protein transcription regulator 1 [Source:MGI Symbol;Acc:MGI:1891834]	3.04239	5.11847e-16	3.79847e-14
ENSMUSG00000026874	Hc	hemolytic complement [Source:MGI Symbol;Acc:MGI:96031]	3.03811	0.000623403	0.00517475
ENSMUSG00000030366	Ceacam12	carcinoembryonic antigen-related cell adhesion molecule 12 [Source:MGI Symbol;Acc:MGI:1914565]	3.02864	0.0021002	0.0137506
ENSMUSG00000024737	Slc15a3	solute carrier family 15, member 3 [Source:MGI Symbol;Acc:MGI:1929691]	3.02479	9.63796e-07	1.84888e-05
ENSMUSG00000043263	Ifi209	interferon activated gene 209 [Source:MGI Symbol;Acc:MGI:2138243]	3.02056	4.41194e-13	2.43861e-11
ENSMUSG00000100141	Gm6445	predicted gene 6445 [Source:MGI Symbol;Acc:MGI:3779598]	3.02025	0.00418405	0.0232091
ENSMUSG00000031994	Adamts8	a disintegrin-like and metallopeptidase (reprolysin type) with thrombospondin type 1 motif, 8 [Source:MGI Symbol;Acc:MGI:1353468]	3.01525	1.53897e-07	3.50017e-06
ENSMUSG00000069917	Hba-a2	hemoglobin alpha, adult chain 2 [Source:MGI Symbol;Acc:MGI:96016]	3.00798	0.000534454	0.00456873
ENSMUSG00000025492	Ifitm3	interferon induced transmembrane protein 3 [Source:MGI Symbol;Acc:MGI:1913391]	2.99975	2.08392e-18	1.9028e-16
ENSMUSG00000028163	Nfkb1	nuclear factor of kappa light polypeptide gene enhancer in B cells 1, p105 [Source:MGI Symbol;Acc:MGI:97312]	2.99973	4.92047e-18	4.34378e-16
ENSMUSG00000062007	Hsh2d	hematopoietic SH2 domain containing [Source:MGI Symbol;Acc:MGI:2676364]	2.99246	0.00158038	0.0109842
ENSMUSG00000063268	Parp10	poly (ADP-ribose) polymerase family, member 10 [Source:MGI Symbol;Acc:MGI:3712326]	2.99075	8.48417e-21	9.08245e-19
ENSMUSG00000033220	Rac2	Rac family small GTPase 2 [Source:MGI Symbol;Acc:MGI:97846]	2.98265	9.67422e-14	5.72069e-12
ENSMUSG00000035683	Melk	maternal embryonic leucine zipper kinase [Source:MGI Symbol;Acc:MGI:106924]	2.98162	2.75074e-05	0.00036651
ENSMUSG00000060878	Olfr1420	olfactory receptor 1420 [Source:MGI Symbol;Acc:MGI:3031254]	2.98156	0.00103548	0.00779937
ENSMUSG00000067297	Ifit1bl2	interferon induced protein with tetratricopeptide repeats 1B like 2 [Source:MGI Symbol;Acc:MGI:2148249]	2.97451	2.02762e-05	0.00027953
ENSMUSG00000022885	St6gal1	beta galactoside alpha 2,6 sialyltransferase 1 [Source:MGI Symbol;Acc:MGI:108470]	2.97368	3.88145e-18	3.47595e-16
ENSMUSG00000101304	Plet1os	placenta expressed transcript 1, opposite strand [Source:MGI Symbol;Acc:MGI:1916881]	2.9721	1.23782e-14	7.9233e-13
ENSMUSG00000108456	4732496C06Rik	RIKEN cDNA 4732496C06 gene [Source:MGI Symbol;Acc:MGI:2442534]	2.96913	3.75191e-16	2.81802e-14
ENSMUSG00000025044	Msr1	macrophage scavenger receptor 1 [Source:MGI Symbol;Acc:MGI:98257]	2.9686	1.15931e-07	2.71972e-06
ENSMUSG00000105613	Gm43684	predicted gene 43684 [Source:MGI Symbol;Acc:MGI:5663821]	2.94966	0.00211281	0.0138089
ENSMUSG00000024743	Syt7	synaptotagmin VII [Source:MGI Symbol;Acc:MGI:1859545]	2.9484	2.83956e-10	1.0621e-08
ENSMUSG00000028392	Bspry	B-box and SPRY domain containing [Source:MGI Symbol;Acc:MGI:2177191]	2.94713	8.46757e-16	6.13718e-14
ENSMUSG00000031024	St5	suppression of tumorigenicity 5 [Source:MGI Symbol;Acc:MGI:108517]	2.94303	1.46087e-16	1.12911e-14
ENSMUSG00000053004	Hrh1	histamine receptor H1 [Source:MGI Symbol;Acc:MGI:107619]	2.9406	2.24445e-08	6.08549e-07
ENSMUSG00000075302	Erich2	glutamate rich 2 [Source:MGI Symbol;Acc:MGI:1913998]	2.92146	1.3255e-06	2.48142e-05
ENSMUSG00000020181	Nav3	neuron navigator 3 [Source:MGI Symbol;Acc:MGI:2183703]	2.92137	1.17142e-06	2.20628e-05
ENSMUSG00000051022	Hs3st1	heparan sulfate (glucosamine) 3-O-sulfotransferase 1 [Source:MGI Symbol;Acc:MGI:1201606]	2.92107	2.50967e-06	4.39381e-05
ENSMUSG00000039672	Kcne2	potassium voltage-gated channel, Isk-related subfamily, gene 2 [Source:MGI Symbol;Acc:MGI:1891123]	2.91889	0.00145913	0.0103022
ENSMUSG00000002289	Angptl4	angiopoietin-like 4 [Source:MGI Symbol;Acc:MGI:1888999]	2.91755	9.07684e-07	1.74663e-05
ENSMUSG00000041949	Tango6	transport and golgi organization 6 [Source:MGI Symbol;Acc:MGI:2142786]	2.91007	1.41058e-29	2.47876e-27
ENSMUSG00000006724	Cyp27b1	cytochrome P450, family 27, subfamily b, polypeptide 1 [Source:MGI Symbol;Acc:MGI:1098274]	2.90744	0.000749518	0.00599389
ENSMUSG00000027469	Tpx2	TPX2, microtubule-associated [Source:MGI Symbol;Acc:MGI:1919369]	2.90537	2.04853e-07	4.52646e-06
ENSMUSG00000040723	Rcsd1	RCSD domain containing 1 [Source:MGI Symbol;Acc:MGI:2676394]	2.90255	2.89792e-06	4.97966e-05
ENSMUSG00000097567	Gm26637	predicted gene, 26637 [Source:MGI Symbol;Acc:MGI:5477131]	2.891	6.37829e-07	1.27614e-05
ENSMUSG00000026077	Npas2	neuronal PAS domain protein 2 [Source:MGI Symbol;Acc:MGI:109232]	2.88339	5.08372e-15	3.36991e-13
ENSMUSG00000073234	Gm8773	predicted gene 8773 [Source:MGI Symbol;Acc:MGI:3646213]	2.87903	0.000368357	0.00337298
ENSMUSG00000031897	Psmb10	proteasome (prosome, macropain) subunit, beta type 10 [Source:MGI Symbol;Acc:MGI:1096380]	2.87592	1.00918e-25	1.45721e-23
ENSMUSG00000051225	Fam83a	family with sequence similarity 83, member A [Source:MGI Symbol;Acc:MGI:2447773]	2.8734	0.00331177	0.0194541
ENSMUSG00000042333	Tnfrsf14	tumor necrosis factor receptor superfamily, member 14 (herpesvirus entry mediator) [Source:MGI Symbol;Acc:MGI:2675303]	2.87308	1.3372e-08	3.75122e-07
ENSMUSG00000026896	Ifih1	interferon induced with helicase C domain 1 [Source:MGI Symbol;Acc:MGI:1918836]	2.87292	8.6423e-13	4.61261e-11
ENSMUSG00000059493	Nhs	NHS actin remodeling regulator [Source:MGI Symbol;Acc:MGI:2684894]	2.87252	8.86166e-10	3.0455e-08
ENSMUSG00000003644	Rps6ka1	ribosomal protein S6 kinase polypeptide 1 [Source:MGI Symbol;Acc:MGI:104558]	2.86679	1.49988e-11	6.63618e-10
ENSMUSG00000010601	Apol7a	apolipoprotein L 7a [Source:MGI Symbol;Acc:MGI:1923011]	2.86539	1.82377e-06	3.32727e-05
ENSMUSG00000030966	Trim21	tripartite motif-containing 21 [Source:MGI Symbol;Acc:MGI:106657]	2.865	8.94276e-34	1.89292e-31
ENSMUSG00000039997	Ifi203	interferon activated gene 203 [Source:MGI Symbol;Acc:MGI:96428]	2.85953	6.78311e-08	1.6603e-06
ENSMUSG00000038045	Sult6b1	sulfotransferase family, cytosolic, 6B, member 1 [Source:MGI Symbol;Acc:MGI:1920921]	2.85927	6.75382e-06	0.000106343
ENSMUSG00000032690	Oas2	2'-5' oligoadenylate synthetase 2 [Source:MGI Symbol;Acc:MGI:2180852]	2.85535	3.00782e-10	1.11385e-08
ENSMUSG00000006519	Cyba	cytochrome b-245, alpha polypeptide [Source:MGI Symbol;Acc:MGI:1316658]	2.85022	1.77415e-18	1.65235e-16
ENSMUSG00000002227	Mov10	Moloney leukemia virus 10 [Source:MGI Symbol;Acc:MGI:97054]	2.84554	2.31739e-15	1.59874e-13
ENSMUSG00000023206	Il15ra	interleukin 15 receptor, alpha chain [Source:MGI Symbol;Acc:MGI:104644]	2.84342	9.56591e-10	3.25748e-08
ENSMUSG00000042228	Lyn	LYN proto-oncogene, Src family tyrosine kinase [Source:MGI Symbol;Acc:MGI:96892]	2.84336	1.25482e-32	2.51329e-30
ENSMUSG00000020227	Irak3	interleukin-1 receptor-associated kinase 3 [Source:MGI Symbol;Acc:MGI:1921164]	2.83991	2.71253e-19	2.68756e-17
ENSMUSG00000104728	Gm42462	predicted gene 42462 [Source:MGI Symbol;Acc:MGI:5662599]	2.83116	0.00626987	0.031505
ENSMUSG00000027078	Ube2l6	ubiquitin-conjugating enzyme E2L 6 [Source:MGI Symbol;Acc:MGI:1914500]	2.8292	2.78285e-10	1.04298e-08
ENSMUSG00000055413	H2-Q5	histocompatibility 2, Q region locus 5 [Source:MGI Symbol;Acc:MGI:95934]	2.82883	1.23583e-11	5.53359e-10
ENSMUSG00000059089	Fcgr4	Fc receptor, IgG, low affinity IV [Source:MGI Symbol;Acc:MGI:2179523]	2.82414	7.18298e-05	0.000845748
ENSMUSG00000037849	Ifi206	interferon activated gene 206 [Source:MGI Symbol;Acc:MGI:3646410]	2.81393	5.59558e-05	0.000683917
ENSMUSG00000091549	Gm6548	predicted gene 6548 [Source:MGI Symbol;Acc:MGI:3644071]	2.81345	1.68009e-14	1.05371e-12
ENSMUSG00000020737	Jpt1	Jupiter microtubule associated homolog 1 [Source:MGI Symbol;Acc:MGI:1096361]	2.8053	2.08047e-18	1.9028e-16
ENSMUSG00000032596	Uba7	ubiquitin-like modifier activating enzyme 7 [Source:MGI Symbol;Acc:MGI:1349462]	2.80303	2.82589e-11	1.20729e-09
ENSMUSG00000026994	Galnt3	polypeptide N-acetylgalactosaminyltransferase 3 [Source:MGI Symbol;Acc:MGI:894695]	2.78711	2.98856e-06	5.12124e-05
ENSMUSG00000028874	Fgr	FGR proto-oncogene, Src family tyrosine kinase [Source:MGI Symbol;Acc:MGI:95527]	2.78459	6.25313e-07	1.25552e-05
ENSMUSG00000039981	Zc3h12d	zinc finger CCCH type containing 12D [Source:MGI Symbol;Acc:MGI:3045313]	2.77877	4.51554e-07	9.3043e-06
ENSMUSG00000023084	Lrrc71	leucine rich repeat containing 71 [Source:MGI Symbol;Acc:MGI:1921735]	2.77604	0.007719	0.0368199
ENSMUSG00000015533	Itga2	integrin alpha 2 [Source:MGI Symbol;Acc:MGI:96600]	2.76963	8.61564e-07	1.6665e-05
ENSMUSG00000036832	Lpar3	lysophosphatidic acid receptor 3 [Source:MGI Symbol;Acc:MGI:1929469]	2.7651	3.04049e-24	3.90588e-22
ENSMUSG00000031803	B3gnt3	UDP-GlcNAc:betaGal beta-1,3-N-acetylglucosaminyltransferase 3 [Source:MGI Symbol;Acc:MGI:2152535]	2.7634	8.86441e-09	2.57192e-07
ENSMUSG00000025938	Slco5a1	solute carrier organic anion transporter family, member 5A1 [Source:MGI Symbol;Acc:MGI:2443431]	2.76106	0.00122434	0.00897515
ENSMUSG00000073491	Ifi213	interferon activated gene 213 [Source:MGI Symbol;Acc:MGI:3695276]	2.74915	0.000117109	0.00128544
ENSMUSG00000048852	Gm12185	predicted gene 12185 [Source:MGI Symbol;Acc:MGI:3652173]	2.74257	0.00668004	0.0330752
ENSMUSG00000002076	Hsf2bp	heat shock transcription factor 2 binding protein [Source:MGI Symbol;Acc:MGI:1921627]	2.73749	0.00146839	0.0103448
ENSMUSG00000025076	Casp7	caspase 7 [Source:MGI Symbol;Acc:MGI:109383]	2.7336	6.73083e-25	9.15147e-23
ENSMUSG00000035004	Igsf6	immunoglobulin superfamily, member 6 [Source:MGI Symbol;Acc:MGI:1891393]	2.73295	1.77662e-09	5.75531e-08
ENSMUSG00000038037	Socs1	suppressor of cytokine signaling 1 [Source:MGI Symbol;Acc:MGI:1354910]	2.72955	6.11842e-11	2.5103e-09
ENSMUSG00000030157	Clec2d	C-type lectin domain family 2, member d [Source:MGI Symbol;Acc:MGI:2135589]	2.7189	1.10962e-23	1.37793e-21
ENSMUSG00000033016	Nfatc1	nuclear factor of activated T cells, cytoplasmic, calcineurin dependent 1 [Source:MGI Symbol;Acc:MGI:102469]	2.71204	5.18535e-12	2.45146e-10
ENSMUSG00000068246	Apol9b	apolipoprotein L 9b [Source:MGI Symbol;Acc:MGI:1919148]	2.71092	0.000105171	0.00116817
ENSMUSG00000044309	Apol7c	apolipoprotein L 7c [Source:MGI Symbol;Acc:MGI:1920912]	2.7104	0.00110932	0.00828189
ENSMUSG00000020407	Upp1	uridine phosphorylase 1 [Source:MGI Symbol;Acc:MGI:1097668]	2.71012	0.000100542	0.00112751
ENSMUSG00000035861	Tmprss11b	transmembrane protease, serine 11B [Source:MGI Symbol;Acc:MGI:2442893]	2.70831	0.00104802	0.00788254
ENSMUSG00000024338	Psmb8	proteasome (prosome, macropain) subunit, beta type 8 (large multifunctional peptidase 7) [Source:MGI Symbol;Acc:MGI:1346527]	2.70558	1.28474e-12	6.66596e-11
ENSMUSG00000015437	Gzmb	granzyme B [Source:MGI Symbol;Acc:MGI:109267]	2.70246	2.9878e-05	0.000396676
ENSMUSG00000045216	Hs6st1	heparan sulfate 6-O-sulfotransferase 1 [Source:MGI Symbol;Acc:MGI:1354958]	2.69901	5.88026e-08	1.46237e-06
ENSMUSG00000053475	Tnfaip6	tumor necrosis factor alpha induced protein 6 [Source:MGI Symbol;Acc:MGI:1195266]	2.69522	0.00342707	0.0199488
ENSMUSG00000048621	Gm6377	predicted gene 6377 [Source:MGI Symbol;Acc:MGI:3647255]	2.69366	0.00705315	0.0344917
ENSMUSG00000002020	Ltbp2	latent transforming growth factor beta binding protein 2 [Source:MGI Symbol;Acc:MGI:99502]	2.6896	3.05732e-10	1.12547e-08
ENSMUSG00000090272	Mndal	myeloid nuclear differentiation antigen like [Source:MGI Symbol;Acc:MGI:3780953]	2.68954	1.59937e-09	5.21743e-08
ENSMUSG00000053626	Tll1	tolloid-like [Source:MGI Symbol;Acc:MGI:106923]	2.6889	0.000133484	0.00142897
ENSMUSG00000085894	Gm15832	predicted gene 15832 [Source:MGI Symbol;Acc:MGI:3834078]	2.68384	2.63575e-06	4.58842e-05
ENSMUSG00000006587	Snai3	snail family zinc finger 3 [Source:MGI Symbol;Acc:MGI:1353563]	2.68344	4.63696e-05	0.000582418
ENSMUSG00000032776	Mctp2	multiple C2 domains, transmembrane 2 [Source:MGI Symbol;Acc:MGI:2685335]	2.68108	2.70754e-07	5.83718e-06
ENSMUSG00000024079	Eif2ak2	eukaryotic translation initiation factor 2-alpha kinase 2 [Source:MGI Symbol;Acc:MGI:1353449]	2.68004	1.68612e-21	1.88068e-19
ENSMUSG00000031444	F10	coagulation factor X [Source:MGI Symbol;Acc:MGI:103107]	2.67849	8.81094e-05	0.00100874
ENSMUSG00000026875	Traf1	TNF receptor-associated factor 1 [Source:MGI Symbol;Acc:MGI:101836]	2.67353	2.93718e-10	1.09203e-08
ENSMUSG00000021871	Gm49342	predicted gene, 49342 [Source:MGI Symbol;Acc:MGI:6121535]	2.66391	3.20961e-15	2.18994e-13
ENSMUSG00000000562	Adora3	adenosine A3 receptor [Source:MGI Symbol;Acc:MGI:104847]	2.65705	0.000893521	0.00695901
ENSMUSG00000072244	Trim6	tripartite motif-containing 6 [Source:MGI Symbol;Acc:MGI:2137352]	2.65112	0.0013992	0.00996781
ENSMUSG00000032174	Icam5	intercellular adhesion molecule 5, telencephalin [Source:MGI Symbol;Acc:MGI:109430]	2.64861	1.91212e-06	3.46132e-05
ENSMUSG00000097566	A930024N18Rik	RIKEN cDNA A930024N18 gene [Source:MGI Symbol;Acc:MGI:4360907]	2.6469	5.79862e-10	2.04566e-08
ENSMUSG00000018387	Shroom1	shroom family member 1 [Source:MGI Symbol;Acc:MGI:1919024]	2.6407	4.5401e-25	6.35852e-23
ENSMUSG00000047786	Lix1	limb and CNS expressed 1 [Source:MGI Symbol;Acc:MGI:1913893]	2.63779	0.00665722	0.0330111
ENSMUSG00000043421	Hilpda	hypoxia inducible lipid droplet associated [Source:MGI Symbol;Acc:MGI:1916823]	2.6327	7.50842e-07	1.47687e-05
ENSMUSG00000054204	Alkal2	ALK and LTK ligand 2 [Source:MGI Symbol;Acc:MGI:3697448]	2.63033	0.00842206	0.039476
ENSMUSG00000024349	Tmem173	transmembrane protein 173 [Source:MGI Symbol;Acc:MGI:1919762]	2.62134	7.32494e-06	0.000114561
ENSMUSG00000091649	Phf11b	PHD finger protein 11B [Source:MGI Symbol;Acc:MGI:3645789]	2.61682	7.16842e-05	0.000844568
ENSMUSG00000035352	Ccl12	chemokine (C-C motif) ligand 12 [Source:MGI Symbol;Acc:MGI:108224]	2.61245	1.02568e-06	1.95351e-05
ENSMUSG00000026770	Il2ra	interleukin 2 receptor, alpha chain [Source:MGI Symbol;Acc:MGI:96549]	2.60981	1.50035e-08	4.18369e-07
ENSMUSG00000035042	Ccl5	chemokine (C-C motif) ligand 5 [Source:MGI Symbol;Acc:MGI:98262]	2.60964	1.03174e-05	0.000155992
ENSMUSG00000028599	Tnfrsf1b	tumor necrosis factor receptor superfamily, member 1b [Source:MGI Symbol;Acc:MGI:1314883]	2.60951	1.42676e-18	1.34224e-16
ENSMUSG00000033545	Znrf1	zinc and ring finger 1 [Source:MGI Symbol;Acc:MGI:2177308]	2.60868	7.70801e-08	1.87437e-06
ENSMUSG00000028525	Pde4b	phosphodiesterase 4B, cAMP specific [Source:MGI Symbol;Acc:MGI:99557]	2.6078	2.11632e-08	5.74759e-07
ENSMUSG00000032812	Arap1	ArfGAP with RhoGAP domain, ankyrin repeat and PH domain 1 [Source:MGI Symbol;Acc:MGI:1916960]	2.60327	2.46575e-11	1.06565e-09
ENSMUSG00000021256	Vash1	vasohibin 1 [Source:MGI Symbol;Acc:MGI:2442543]	2.59773	1.14248e-05	0.000170657
ENSMUSG00000042784	Muc1	mucin 1, transmembrane [Source:MGI Symbol;Acc:MGI:97231]	2.59218	4.33962e-05	0.000549144
ENSMUSG00000073489	Ifi204	interferon activated gene 204 [Source:MGI Symbol;Acc:MGI:96429]	2.58915	1.43148e-05	0.000207666
ENSMUSG00000103108	Rncr4	retina expressed non-coding RNA 4 [Source:MGI Symbol;Acc:MGI:5610274]	2.58506	0.0113196	0.0492527
ENSMUSG00000031896	Ctrl	chymotrypsin-like [Source:MGI Symbol;Acc:MGI:88558]	2.58355	0.000405233	0.00363247
ENSMUSG00000002325	Irf9	interferon regulatory factor 9 [Source:MGI Symbol;Acc:MGI:107587]	2.58227	6.45902e-13	3.48731e-11
ENSMUSG00000028970	Abcb1b	ATP-binding cassette, sub-family B (MDR/TAP), member 1B [Source:MGI Symbol;Acc:MGI:97568]	2.57582	4.41548e-18	3.91653e-16
ENSMUSG00000038507	Parp12	poly (ADP-ribose) polymerase family, member 12 [Source:MGI Symbol;Acc:MGI:2143990]	2.57441	8.9764e-13	4.76363e-11
ENSMUSG00000096957	E230013L22Rik	RIKEN cDNA E230013L22 gene [Source:MGI Symbol;Acc:MGI:2142601]	2.57031	3.67558e-08	9.54883e-07
ENSMUSG00000039501	Znfx1	zinc finger, NFX1-type containing 1 [Source:MGI Symbol;Acc:MGI:2138982]	2.56749	1.20951e-34	2.66311e-32
ENSMUSG00000053641	Dennd4a	DENN/MADD domain containing 4A [Source:MGI Symbol;Acc:MGI:2142979]	2.563	1.27906e-18	1.2094e-16
ENSMUSG00000017009	Sdc4	syndecan 4 [Source:MGI Symbol;Acc:MGI:1349164]	2.56241	2.03379e-10	7.81102e-09
ENSMUSG00000087651	1500009L16Rik	RIKEN cDNA 1500009L16 gene [Source:MGI Symbol;Acc:MGI:1917034]	2.55677	4.56472e-08	1.15683e-06
ENSMUSG00000034329	Brip1	BRCA1 interacting protein C-terminal helicase 1 [Source:MGI Symbol;Acc:MGI:2442836]	2.55428	5.67634e-05	0.000692424
ENSMUSG00000060550	H2-Q7	histocompatibility 2, Q region locus 7 [Source:MGI Symbol;Acc:MGI:95936]	2.55372	4.83558e-09	1.46698e-07
ENSMUSG00000030199	Etv6	ets variant 6 [Source:MGI Symbol;Acc:MGI:109336]	2.54818	4.47859e-14	2.70853e-12
ENSMUSG00000013846	St3gal1	ST3 beta-galactoside alpha-2,3-sialyltransferase 1 [Source:MGI Symbol;Acc:MGI:98304]	2.5441	1.3044e-10	5.11518e-09
ENSMUSG00000035852	Misp	mitotic spindle positioning [Source:MGI Symbol;Acc:MGI:1926156]	2.54277	0.000198865	0.00200991
ENSMUSG00000103313	Gm38357	predicted gene, 38357 [Source:MGI Symbol;Acc:MGI:5611585]	2.54079	0.00324939	0.0191665
ENSMUSG00000097077	Gm16712	predicted gene, 16712 [Source:MGI Symbol;Acc:MGI:4439636]	2.53912	0.00344042	0.0199952
ENSMUSG00000032572	Col6a4	collagen, type VI, alpha 4 [Source:MGI Symbol;Acc:MGI:1915803]	2.53638	1.8742e-08	5.1264e-07
ENSMUSG00000079414	Gm11110	predicted gene 11110 [Source:MGI Symbol;Acc:MGI:3779362]	2.53465	0.00208103	0.0136539
ENSMUSG00000028793	Rnf19b	ring finger protein 19B [Source:MGI Symbol;Acc:MGI:1922484]	2.53333	6.4592e-12	3.00239e-10
ENSMUSG00000055216	9430025C20Rik	RIKEN cDNA 9430025C20 gene [Source:MGI Symbol;Acc:MGI:3045277]	2.53145	0.00119653	0.00881288
ENSMUSG00000029322	Plac8	placenta-specific 8 [Source:MGI Symbol;Acc:MGI:2445289]	2.52694	1.55735e-07	3.52476e-06
ENSMUSG00000038525	Armc10	armadillo repeat containing 10 [Source:MGI Symbol;Acc:MGI:1914461]	2.52587	9.50869e-42	3.10734e-39
ENSMUSG00000001248	Gramd1a	GRAM domain containing 1A [Source:MGI Symbol;Acc:MGI:105490]	2.52494	1.042e-22	1.19075e-20
ENSMUSG00000028655	Mfsd2a	major facilitator superfamily domain containing 2A [Source:MGI Symbol;Acc:MGI:1923824]	2.52224	3.50681e-05	0.000457112
ENSMUSG00000019979	Apaf1	apoptotic peptidase activating factor 1 [Source:MGI Symbol;Acc:MGI:1306796]	2.51525	4.27074e-17	3.47385e-15
ENSMUSG00000022575	Gsdmd	gasdermin D [Source:MGI Symbol;Acc:MGI:1916396]	2.51463	7.56803e-16	5.50663e-14
ENSMUSG00000030748	Il4ra	interleukin 4 receptor, alpha [Source:MGI Symbol;Acc:MGI:105367]	2.51385	0.000474565	0.00414233
ENSMUSG00000050737	Ptges	prostaglandin E synthase [Source:MGI Symbol;Acc:MGI:1927593]	2.51174	9.02564e-20	9.28843e-18
ENSMUSG00000021125	Arg2	arginase type II [Source:MGI Symbol;Acc:MGI:1330806]	2.51142	1.64222e-09	5.33849e-08
ENSMUSG00000001014	Icam4	intercellular adhesion molecule 4, Landsteiner-Wiener blood group [Source:MGI Symbol;Acc:MGI:1925619]	2.5076	0.00197747	0.0131457
ENSMUSG00000025283	Sat1	spermidine/spermine N1-acetyl transferase 1 [Source:MGI Symbol;Acc:MGI:98233]	2.50616	5.27117e-18	4.60968e-16
ENSMUSG00000027570	Col9a3	collagen, type IX, alpha 3 [Source:MGI Symbol;Acc:MGI:894686]	2.4997	0.000207126	0.00207591
ENSMUSG00000044827	Tlr1	toll-like receptor 1 [Source:MGI Symbol;Acc:MGI:1341295]	2.49831	2.93079e-10	1.09184e-08
ENSMUSG00000100813	Gm28874	predicted gene 28874 [Source:MGI Symbol;Acc:MGI:5579580]	2.49814	3.02111e-06	5.16277e-05
ENSMUSG00000042249	Grk3	G protein-coupled receptor kinase 3 [Source:MGI Symbol;Acc:MGI:87941]	2.4945	5.61337e-19	5.41763e-17
ENSMUSG00000040111	Gramd1b	GRAM domain containing 1B [Source:MGI Symbol;Acc:MGI:1925037]	2.49266	2.25935e-05	0.000307856
ENSMUSG00000079363	Gbp4	guanylate binding protein 4 [Source:MGI Symbol;Acc:MGI:97072]	2.4888	0.000739861	0.00594026
ENSMUSG00000008496	Pou2f2	POU domain, class 2, transcription factor 2 [Source:MGI Symbol;Acc:MGI:101897]	2.48724	4.43291e-08	1.12803e-06
ENSMUSG00000019779	Frk	fyn-related kinase [Source:MGI Symbol;Acc:MGI:103265]	2.48169	3.50203e-14	2.13178e-12
ENSMUSG00000085852	Gm13807	predicted gene 13807 [Source:MGI Symbol;Acc:MGI:3650023]	2.48142	2.94367e-09	9.23094e-08
ENSMUSG00000047098	Rnf31	ring finger protein 31 [Source:MGI Symbol;Acc:MGI:1934704]	2.47968	2.80783e-26	4.25214e-24
ENSMUSG00000016526	Dyrk3	dual-specificity tyrosine-(Y)-phosphorylation regulated kinase 3 [Source:MGI Symbol;Acc:MGI:1330300]	2.47499	0.00118779	0.00875194
ENSMUSG00000022500	Litaf	LPS-induced TN factor [Source:MGI Symbol;Acc:MGI:1929512]	2.4716	2.08521e-07	4.5966e-06
ENSMUSG00000032688	Malt1	MALT1 paracaspase [Source:MGI Symbol;Acc:MGI:2445027]	2.47074	6.26038e-25	8.63794e-23
ENSMUSG00000055926	Gm14137	predicted gene 14137 [Source:MGI Symbol;Acc:MGI:3651144]	2.47013	2.52102e-11	1.08702e-09
ENSMUSG00000040093	Bmf	BCL2 modifying factor [Source:MGI Symbol;Acc:MGI:2176433]	2.46643	3.15783e-09	9.81985e-08
ENSMUSG00000004885	Crabp2	cellular retinoic acid binding protein II [Source:MGI Symbol;Acc:MGI:88491]	2.44985	6.17421e-07	1.24198e-05
ENSMUSG00000018012	Rac3	Rac family small GTPase 3 [Source:MGI Symbol;Acc:MGI:2180784]	2.44638	2.49512e-08	6.71628e-07
ENSMUSG00000026088	Mitd1	MIT, microtubule interacting and transport, domain containing 1 [Source:MGI Symbol;Acc:MGI:1916278]	2.4447	1.53583e-13	8.96801e-12
ENSMUSG00000053318	Slamf8	SLAM family member 8 [Source:MGI Symbol;Acc:MGI:1921998]	2.43947	6.6442e-06	0.000104883
ENSMUSG00000015396	Cd83	CD83 antigen [Source:MGI Symbol;Acc:MGI:1328316]	2.43801	9.35207e-06	0.000142205
ENSMUSG00000021702	Thbs4	thrombospondin 4 [Source:MGI Symbol;Acc:MGI:1101779]	2.43786	0.00957319	0.0435296
ENSMUSG00000026222	Sp100	nuclear antigen Sp100 [Source:MGI Symbol;Acc:MGI:109561]	2.43588	6.00608e-06	9.62783e-05
ENSMUSG00000057367	Birc2	baculoviral IAP repeat-containing 2 [Source:MGI Symbol;Acc:MGI:1197009]	2.42999	1.25029e-32	2.51329e-30
ENSMUSG00000025017	Pik3ap1	phosphoinositide-3-kinase adaptor protein 1 [Source:MGI Symbol;Acc:MGI:1933177]	2.42855	1.25049e-10	4.92451e-09
ENSMUSG00000040525	Cblc	Casitas B-lineage lymphoma c [Source:MGI Symbol;Acc:MGI:1931457]	2.42304	8.63687e-12	3.96254e-10
ENSMUSG00000074272	Ceacam1	carcinoembryonic antigen-related cell adhesion molecule 1 [Source:MGI Symbol;Acc:MGI:1347245]	2.42243	2.29638e-06	4.06991e-05
ENSMUSG00000031551	Ido1	indoleamine 2,3-dioxygenase 1 [Source:MGI Symbol;Acc:MGI:96416]	2.42103	0.000323509	0.00302814
ENSMUSG00000002111	Spi1	spleen focus forming virus (SFFV) proviral integration oncogene [Source:MGI Symbol;Acc:MGI:98282]	2.41713	5.52842e-15	3.63879e-13
ENSMUSG00000030895	Hpx	hemopexin [Source:MGI Symbol;Acc:MGI:105112]	2.41525	0.0114679	0.049735
ENSMUSG00000087006	Gm13889	predicted gene 13889 [Source:MGI Symbol;Acc:MGI:3652053]	2.41376	0.000851878	0.00668124
ENSMUSG00000109244	Gm44751	predicted gene 44751 [Source:MGI Symbol;Acc:MGI:5753327]	2.41248	9.68363e-09	2.7879e-07
ENSMUSG00000049037	Clec4a1	C-type lectin domain family 4, member a1 [Source:MGI Symbol;Acc:MGI:3036291]	2.41118	6.21044e-06	9.87889e-05
ENSMUSG00000043439	Epop	elongin BC and polycomb repressive complex 2 associated protein [Source:MGI Symbol;Acc:MGI:2143991]	2.40733	0.00134592	0.00965732
ENSMUSG00000075602	Ly6a	lymphocyte antigen 6 complex, locus A [Source:MGI Symbol;Acc:MGI:107527]	2.40725	1.34485e-06	2.51512e-05
ENSMUSG00000102719	Gm37760	predicted gene, 37760 [Source:MGI Symbol;Acc:MGI:5610988]	2.40531	0.00587909	0.0300585
ENSMUSG00000019320	Noxo1	NADPH oxidase organizer 1 [Source:MGI Symbol;Acc:MGI:1919143]	2.40259	2.30178e-07	5.00879e-06
ENSMUSG00000050747	Trim15	tripartite motif-containing 15 [Source:MGI Symbol;Acc:MGI:1916347]	2.40097	0.00207429	0.0136193
ENSMUSG00000025582	Nptx1	neuronal pentraxin 1 [Source:MGI Symbol;Acc:MGI:107811]	2.39876	0.000705056	0.005715
ENSMUSG00000060519	Tor3a	torsin family 3, member A [Source:MGI Symbol;Acc:MGI:1353652]	2.39771	2.86666e-15	1.96313e-13
ENSMUSG00000006930	Hap1	huntingtin-associated protein 1 [Source:MGI Symbol;Acc:MGI:1261831]	2.39546	1.67023e-07	3.75288e-06
ENSMUSG00000021556	Golm1	golgi membrane protein 1 [Source:MGI Symbol;Acc:MGI:1917329]	2.39509	5.26454e-22	5.94319e-20
ENSMUSG00000004864	Mapk13	mitogen-activated protein kinase 13 [Source:MGI Symbol;Acc:MGI:1346864]	2.39211	1.01096e-12	5.31951e-11
ENSMUSG00000035105	Egln3	egl-9 family hypoxia-inducible factor 3 [Source:MGI Symbol;Acc:MGI:1932288]	2.38939	3.43839e-12	1.68102e-10
ENSMUSG00000026417	Pigr	polymeric immunoglobulin receptor [Source:MGI Symbol;Acc:MGI:103080]	2.3879	9.17132e-06	0.000139799
ENSMUSG00000039236	Isg20	interferon-stimulated protein [Source:MGI Symbol;Acc:MGI:1928895]	2.38763	4.16836e-16	3.11823e-14
ENSMUSG00000019122	Ccl9	chemokine (C-C motif) ligand 9 [Source:MGI Symbol;Acc:MGI:104533]	2.3869	0.000621789	0.00516595
ENSMUSG00000078606	Gm4070	predicted gene 4070 [Source:MGI Symbol;Acc:MGI:3782245]	2.38593	0.000548931	0.00466466
ENSMUSG00000037095	Lrg1	leucine-rich alpha-2-glycoprotein 1 [Source:MGI Symbol;Acc:MGI:1924155]	2.38524	1.94651e-06	3.51613e-05
ENSMUSG00000057137	Tmem140	transmembrane protein 140 [Source:MGI Symbol;Acc:MGI:1915737]	2.38447	1.47142e-08	4.10915e-07
ENSMUSG00000010358	Ifi35	interferon-induced protein 35 [Source:MGI Symbol;Acc:MGI:1917360]	2.37442	2.87388e-09	9.05783e-08
ENSMUSG00000032380	Dapk2	death-associated protein kinase 2 [Source:MGI Symbol;Acc:MGI:1341297]	2.37258	0.00010417	0.00116048
ENSMUSG00000078238	Gm12854	predicted gene 12854 [Source:MGI Symbol;Acc:MGI:3650410]	2.37208	0.00038535	0.00349461
ENSMUSG00000021280	Exoc3l4	exocyst complex component 3-like 4 [Source:MGI Symbol;Acc:MGI:1921363]	2.36384	0.000589347	0.00493382
ENSMUSG00000087150	BC064078	cDNA sequence BC064078 [Source:MGI Symbol;Acc:MGI:3040692]	2.36058	1.46201e-14	9.2629e-13
ENSMUSG00000066677	Ifi208	interferon activated gene 208 [Source:MGI Symbol;Acc:MGI:2442822]	2.36009	0.00529267	0.0276761
ENSMUSG00000032724	Abtb2	ankyrin repeat and BTB (POZ) domain containing 2 [Source:MGI Symbol;Acc:MGI:2139365]	2.35956	1.20118e-11	5.39141e-10
ENSMUSG00000007034	Slc44a4	solute carrier family 44, member 4 [Source:MGI Symbol;Acc:MGI:1917379]	2.35753	3.48815e-12	1.69644e-10
ENSMUSG00000024308	Tapbp	TAP binding protein [Source:MGI Symbol;Acc:MGI:1201689]	2.3573	2.17992e-18	1.98075e-16
ENSMUSG00000036606	Plxnb2	plexin B2 [Source:MGI Symbol;Acc:MGI:2154239]	2.35307	3.44035e-15	2.3303e-13
ENSMUSG00000058818	Pirb	paired Ig-like receptor B [Source:MGI Symbol;Acc:MGI:894311]	2.34878	9.58438e-17	7.50119e-15
ENSMUSG00000026104	Stat1	signal transducer and activator of transcription 1 [Source:MGI Symbol;Acc:MGI:103063]	2.34729	8.10913e-09	2.37872e-07
ENSMUSG00000055602	Tcp10b	t-complex protein 10b [Source:MGI Symbol;Acc:MGI:98542]	2.34196	0.00176958	0.0120211
ENSMUSG00000041984	Rptn	repetin [Source:MGI Symbol;Acc:MGI:1099055]	2.34065	9.48338e-05	0.00107319
ENSMUSG00000035337	Uchl4	ubiquitin carboxyl-terminal esterase L4 [Source:MGI Symbol;Acc:MGI:1890440]	2.33842	0.0102033	0.0455555
ENSMUSG00000016024	Lbp	lipopolysaccharide binding protein [Source:MGI Symbol;Acc:MGI:1098776]	2.33438	5.72944e-18	4.98702e-16
ENSMUSG00000029084	Cd38	CD38 antigen [Source:MGI Symbol;Acc:MGI:107474]	2.3334	7.99518e-12	3.68629e-10
ENSMUSG00000039328	Rnf122	ring finger protein 122 [Source:MGI Symbol;Acc:MGI:1916117]	2.32481	3.88164e-05	0.000500023
ENSMUSG00000009621	Vav2	vav 2 oncogene [Source:MGI Symbol;Acc:MGI:102718]	2.3246	3.18696e-24	4.06599e-22
ENSMUSG00000071414	Gm6736	predicted gene 6736 [Source:MGI Symbol;Acc:MGI:3643048]	2.32383	0.00264843	0.0163731
ENSMUSG00000092134	Gm17089	predicted gene 17089 [Source:MGI Symbol;Acc:MGI:4937916]	2.31983	0.00191014	0.0127986
ENSMUSG00000026946	Nmi	N-myc (and STAT) interactor [Source:MGI Symbol;Acc:MGI:1928368]	2.31958	1.01533e-12	5.3275e-11
ENSMUSG00000026470	Stx6	syntaxin 6 [Source:MGI Symbol;Acc:MGI:1926235]	2.31873	1.60387e-27	2.62064e-25
ENSMUSG00000078153	Psme2b	protease (prosome, macropain) activator subunit 2B [Source:MGI Symbol;Acc:MGI:1341073]	2.31652	0.00211871	0.0138232
ENSMUSG00000029915	Clec5a	C-type lectin domain family 5, member a [Source:MGI Symbol;Acc:MGI:1345151]	2.31321	0.0112271	0.0490105
ENSMUSG00000080115	Eef1akmt3	EEF1A lysine methyltransferase 3 [Source:MGI Symbol;Acc:MGI:3645330]	2.31218	1.18028e-06	2.22072e-05
ENSMUSG00000024842	Cabp4	calcium binding protein 4 [Source:MGI Symbol;Acc:MGI:1920910]	2.30891	0.000879968	0.00686685
ENSMUSG00000027951	Adar	adenosine deaminase, RNA-specific [Source:MGI Symbol;Acc:MGI:1889575]	2.30816	1.40068e-15	9.92036e-14
ENSMUSG00000037347	Chst7	carbohydrate (N-acetylglucosamino) sulfotransferase 7 [Source:MGI Symbol;Acc:MGI:1891767]	2.30723	2.34962e-06	4.1524e-05
ENSMUSG00000018417	Myo1b	myosin IB [Source:MGI Symbol;Acc:MGI:107752]	2.30252	3.63325e-15	2.45205e-13
ENSMUSG00000001750	Tcirg1	T cell, immune regulator 1, ATPase, H+ transporting, lysosomal V0 protein A3 [Source:MGI Symbol;Acc:MGI:1350931]	2.30135	6.46351e-12	3.00239e-10
ENSMUSG00000054404	Slfn5	schlafen 5 [Source:MGI Symbol;Acc:MGI:1329004]	2.29717	6.38713e-08	1.56957e-06
ENSMUSG00000018334	Ksr1	kinase suppressor of ras 1 [Source:MGI Symbol;Acc:MGI:105051]	2.29508	3.01351e-12	1.49289e-10
ENSMUSG00000005087	Cd44	CD44 antigen [Source:MGI Symbol;Acc:MGI:88338]	2.29426	0.00167871	0.0115173
ENSMUSG00000070284	Gmppb	GDP-mannose pyrophosphorylase B [Source:MGI Symbol;Acc:MGI:2660880]	2.28878	3.77462e-09	1.15832e-07
ENSMUSG00000026435	Slc45a3	solute carrier family 45, member 3 [Source:MGI Symbol;Acc:MGI:1922082]	2.28625	6.49826e-05	0.000777912
ENSMUSG00000020062	Slc5a8	solute carrier family 5 (iodide transporter), member 8 [Source:MGI Symbol;Acc:MGI:2384916]	2.28487	0.0073024	0.0353318
ENSMUSG00000047557	Lxn	latexin [Source:MGI Symbol;Acc:MGI:107633]	2.27894	2.03991e-17	1.68877e-15
ENSMUSG00000025779	Ly96	lymphocyte antigen 96 [Source:MGI Symbol;Acc:MGI:1341909]	2.27869	4.10455e-10	1.4703e-08
ENSMUSG00000001542	Ell2	elongation factor RNA polymerase II 2 [Source:MGI Symbol;Acc:MGI:2183438]	2.27782	4.0481e-09	1.23816e-07
ENSMUSG00000061731	Ext1	exostoses (multiple) 1 [Source:MGI Symbol;Acc:MGI:894663]	2.27637	6.13614e-08	1.51736e-06
ENSMUSG00000027555	Car13	carbonic anhydrase 13 [Source:MGI Symbol;Acc:MGI:1931322]	2.27589	2.18159e-07	4.7864e-06
ENSMUSG00000057143	Trim12c	tripartite motif-containing 12C [Source:MGI Symbol;Acc:MGI:4821183]	2.27149	2.03954e-09	6.5501e-08
ENSMUSG00000049401	Ogfr	opioid growth factor receptor [Source:MGI Symbol;Acc:MGI:1919325]	2.26389	2.79476e-14	1.71808e-12
ENSMUSG00000090891	D6Ertd527e	DNA segment, Chr 6, ERATO Doi 527, expressed [Source:MGI Symbol;Acc:MGI:1261919]	2.25827	5.56577e-05	0.000680985
ENSMUSG00000037428	Vgf	VGF nerve growth factor inducible [Source:MGI Symbol;Acc:MGI:1343180]	2.25703	0.0115467	0.0499723
ENSMUSG00000062794	Zfp599	zinc finger protein 599 [Source:MGI Symbol;Acc:MGI:2679006]	2.25675	1.81679e-05	0.000254638
ENSMUSG00000031504	Rab20	RAB20, member RAS oncogene family [Source:MGI Symbol;Acc:MGI:102789]	2.25298	5.99349e-10	2.10246e-08
ENSMUSG00000021133	Susd6	sushi domain containing 6 [Source:MGI Symbol;Acc:MGI:2444661]	2.25225	2.20468e-20	2.33333e-18
ENSMUSG00000108732	2310043P16Rik	RIKEN cDNA 2310043P16 gene [Source:MGI Symbol;Acc:MGI:1917385]	2.25175	0.00143329	0.010159
ENSMUSG00000044719	E230025N22Rik	Riken cDNA E230025N22 gene [Source:MGI Symbol;Acc:MGI:3687212]	2.25035	0.00072056	0.00582041
ENSMUSG00000024539	Ptpn2	protein tyrosine phosphatase, non-receptor type 2 [Source:MGI Symbol;Acc:MGI:97806]	2.24212	1.20347e-09	4.0246e-08
ENSMUSG00000097610	A930012L18Rik	RIKEN cDNA A930012L18 gene [Source:MGI Symbol;Acc:MGI:2442887]	2.24208	0.00593106	0.0302265
ENSMUSG00000031652	N4bp1	NEDD4 binding protein 1 [Source:MGI Symbol;Acc:MGI:2136825]	2.24122	6.87218e-26	1.00794e-23
ENSMUSG00000052125	F730043M19Rik	RIKEN cDNA F730043M19 gene [Source:MGI Symbol;Acc:MGI:2443237]	2.24012	3.54563e-07	7.46265e-06
ENSMUSG00000110605	Gm32856	predicted gene, 32856 [Source:MGI Symbol;Acc:MGI:5592015]	2.2379	0.000148056	0.00156517
ENSMUSG00000024339	Tap2	transporter 2, ATP-binding cassette, sub-family B (MDR/TAP) [Source:MGI Symbol;Acc:MGI:98484]	2.23683	6.46656e-15	4.24129e-13
ENSMUSG00000039699	Batf2	basic leucine zipper transcription factor, ATF-like 2 [Source:MGI Symbol;Acc:MGI:1921731]	2.2343	0.000194078	0.00196686
ENSMUSG00000085501	Gm11772	predicted gene 11772 [Source:MGI Symbol;Acc:MGI:3649468]	2.23142	0.00280906	0.0171499
ENSMUSG00000026676	Ccdc3	coiled-coil domain containing 3 [Source:MGI Symbol;Acc:MGI:1921436]	2.22933	3.09569e-06	5.27087e-05
ENSMUSG00000032508	Myd88	myeloid differentiation primary response gene 88 [Source:MGI Symbol;Acc:MGI:108005]	2.2284	0.000146894	0.00155465
ENSMUSG00000027087	Itgav	integrin alpha V [Source:MGI Symbol;Acc:MGI:96608]	2.22584	4.53609e-20	4.74684e-18
ENSMUSG00000041782	Lad1	ladinin [Source:MGI Symbol;Acc:MGI:109343]	2.2237	1.06904e-06	2.02781e-05
ENSMUSG00000025150	Cbr2	carbonyl reductase 2 [Source:MGI Symbol;Acc:MGI:107200]	2.22242	5.39572e-09	1.62368e-07
ENSMUSG00000042306	S100a14	S100 calcium binding protein A14 [Source:MGI Symbol;Acc:MGI:1913416]	2.22003	0.00234893	0.0149337
ENSMUSG00000042607	Asb4	ankyrin repeat and SOCS box-containing 4 [Source:MGI Symbol;Acc:MGI:1929751]	2.21777	0.000146818	0.00155465
ENSMUSG00000032487	Ptgs2	prostaglandin-endoperoxide synthase 2 [Source:MGI Symbol;Acc:MGI:97798]	2.21744	8.37953e-05	0.000965278
ENSMUSG00000022111	Uchl3	ubiquitin carboxyl-terminal esterase L3 (ubiquitin thiolesterase) [Source:MGI Symbol;Acc:MGI:1355274]	2.21404	0.000127187	0.00137659
ENSMUSG00000089901	Gm8113	predicted gene 8113 [Source:MGI Symbol;Acc:MGI:3648791]	2.21366	7.54411e-06	0.000117495
ENSMUSG00000078954	Arhgap8	Rho GTPase activating protein 8 [Source:MGI Symbol;Acc:MGI:1920417]	2.21357	4.6371e-06	7.61687e-05
ENSMUSG00000040829	Zmynd15	zinc finger, MYND-type containing 15 [Source:MGI Symbol;Acc:MGI:3603821]	2.21281	0.000214874	0.00213578
ENSMUSG00000030269	Mtmr14	myotubularin related protein 14 [Source:MGI Symbol;Acc:MGI:1916075]	2.21152	7.73359e-21	8.37521e-19
ENSMUSG00000109408	A930037H05Rik	RIKEN cDNA A930037H05 gene [Source:MGI Symbol;Acc:MGI:1925689]	2.21059	0.00030741	0.00290814
ENSMUSG00000042195	Slc35f2	solute carrier family 35, member F2 [Source:MGI Symbol;Acc:MGI:1919272]	2.20949	0.00023346	0.00229239
ENSMUSG00000045392	Olfr1033	olfactory receptor 1033 [Source:MGI Symbol;Acc:MGI:3030867]	2.20864	0.00642794	0.0321604
ENSMUSG00000025921	Rdh10	retinol dehydrogenase 10 (all-trans) [Source:MGI Symbol;Acc:MGI:1924238]	2.20696	0.000454179	0.00400029
ENSMUSG00000025227	Mfsd13a	major facilitator superfamily domain containing 13a [Source:MGI Symbol;Acc:MGI:1922396]	2.20293	1.89482e-08	5.17518e-07
ENSMUSG00000046711	Hmga1	high mobility group AT-hook 1 [Source:MGI Symbol;Acc:MGI:96160]	2.20158	0.00010882	0.00120368
ENSMUSG00000082560	Gm15157	predicted gene 15157 [Source:MGI Symbol;Acc:MGI:3705478]	2.2004	0.00915912	0.0421528
ENSMUSG00000060441	Trim5	tripartite motif-containing 5 [Source:MGI Symbol;Acc:MGI:3646853]	2.1973	2.6237e-05	0.000351848
ENSMUSG00000023088	Abcc1	ATP-binding cassette, sub-family C (CFTR/MRP), member 1 [Source:MGI Symbol;Acc:MGI:102676]	2.19122	9.84218e-12	4.49339e-10
ENSMUSG00000027613	Eif6	eukaryotic translation initiation factor 6 [Source:MGI Symbol;Acc:MGI:1196288]	2.19058	5.94817e-06	9.54321e-05
ENSMUSG00000015947	Fcgr1	Fc receptor, IgG, high affinity I [Source:MGI Symbol;Acc:MGI:95498]	2.18213	3.07575e-05	0.000406903
ENSMUSG00000018821	Avpi1	arginine vasopressin-induced 1 [Source:MGI Symbol;Acc:MGI:1916784]	2.18143	0.000204134	0.0020505
ENSMUSG00000035678	Tnfsf9	tumor necrosis factor (ligand) superfamily, member 9 [Source:MGI Symbol;Acc:MGI:1101058]	2.17696	0.00100607	0.00763031
ENSMUSG00000034591	Slc41a2	solute carrier family 41, member 2 [Source:MGI Symbol;Acc:MGI:2442940]	2.17495	8.51426e-08	2.057e-06
ENSMUSG00000029992	Gfpt1	glutamine fructose-6-phosphate transaminase 1 [Source:MGI Symbol;Acc:MGI:95698]	2.17437	4.59061e-12	2.19818e-10
ENSMUSG00000025314	Ptprj	protein tyrosine phosphatase, receptor type, J [Source:MGI Symbol;Acc:MGI:104574]	2.1705	1.23215e-12	6.41097e-11
ENSMUSG00000020120	Plek	pleckstrin [Source:MGI Symbol;Acc:MGI:1860485]	2.17011	0.000529248	0.00453464
ENSMUSG00000030681	Mvp	major vault protein [Source:MGI Symbol;Acc:MGI:1925638]	2.16922	2.64716e-06	4.60398e-05
ENSMUSG00000025889	Snca	synuclein, alpha [Source:MGI Symbol;Acc:MGI:1277151]	2.16703	0.00204106	0.0134532
ENSMUSG00000078813	Leng1	leukocyte receptor cluster (LRC) member 1 [Source:MGI Symbol;Acc:MGI:1917007]	2.16517	2.69557e-11	1.15692e-09
ENSMUSG00000060512	0610040J01Rik	RIKEN cDNA 0610040J01 gene [Source:MGI Symbol;Acc:MGI:1923511]	2.16341	0.000152652	0.00160716
ENSMUSG00000055865	Fam19a3	family with sequence similarity 19, member A3 [Source:MGI Symbol;Acc:MGI:3046463]	2.16243	0.00740976	0.0357199
ENSMUSG00000024014	Pim1	proviral integration site 1 [Source:MGI Symbol;Acc:MGI:97584]	2.16168	5.1208e-12	2.4271e-10
ENSMUSG00000023087	Noct	nocturnin [Source:MGI Symbol;Acc:MGI:109382]	2.16078	0.0046669	0.0253146
ENSMUSG00000100280	Gm28417	predicted gene 28417 [Source:MGI Symbol;Acc:MGI:5579123]	2.15713	0.000416261	0.00372059
ENSMUSG00000076867	Trdv4	T cell receptor delta variable 4 [Source:MGI Symbol;Acc:MGI:4887419]	2.15626	0.0104439	0.0463628
ENSMUSG00000006731	B4galnt1	beta-1,4-N-acetyl-galactosaminyl transferase 1 [Source:MGI Symbol;Acc:MGI:1342057]	2.15571	6.95288e-08	1.69962e-06
ENSMUSG00000087700	Gm15283	predicted gene 15283 [Source:MGI Symbol;Acc:MGI:3705161]	2.15291	0.00155252	0.0108432
ENSMUSG00000026942	Traf2	TNF receptor-associated factor 2 [Source:MGI Symbol;Acc:MGI:101835]	2.15112	5.7543e-17	4.64005e-15
ENSMUSG00000017057	Il13ra1	interleukin 13 receptor, alpha 1 [Source:MGI Symbol;Acc:MGI:105052]	2.1495	0.000234457	0.00230096
ENSMUSG00000048234	Rnf149	ring finger protein 149 [Source:MGI Symbol;Acc:MGI:2677438]	2.14886	6.80088e-11	2.77199e-09
ENSMUSG00000087141	Plcxd2	phosphatidylinositol-specific phospholipase C, X domain containing 2 [Source:MGI Symbol;Acc:MGI:3647874]	2.14687	2.78073e-07	5.97423e-06
ENSMUSG00000023048	Prr13	proline rich 13 [Source:MGI Symbol;Acc:MGI:1913401]	2.14684	2.67441e-05	0.000357362
ENSMUSG00000024679	Ms4a6d	membrane-spanning 4-domains, subfamily A, member 6D [Source:MGI Symbol;Acc:MGI:1916024]	2.14549	0.00200144	0.0132544
ENSMUSG00000028480	Glipr2	GLI pathogenesis-related 2 [Source:MGI Symbol;Acc:MGI:1917770]	2.14513	4.7154e-10	1.68587e-08
ENSMUSG00000026656	Fcgr2b	Fc receptor, IgG, low affinity IIb [Source:MGI Symbol;Acc:MGI:95499]	2.14464	7.7761e-07	1.52308e-05
ENSMUSG00000039911	Spsb1	splA/ryanodine receptor domain and SOCS box containing 1 [Source:MGI Symbol;Acc:MGI:1921896]	2.14118	7.30477e-07	1.4429e-05
ENSMUSG00000053886	Sh2d4a	SH2 domain containing 4A [Source:MGI Symbol;Acc:MGI:1919531]	2.1393	4.88387e-09	1.47922e-07
ENSMUSG00000069910	Spdl1	spindle apparatus coiled-coil protein 1 [Source:MGI Symbol;Acc:MGI:1917635]	2.13627	0.00015324	0.00161174
ENSMUSG00000097000	Gm17435	predicted gene, 17435 [Source:MGI Symbol;Acc:MGI:4937069]	2.13535	2.36512e-05	0.000320401
ENSMUSG00000020733	Slc9a3r1	solute carrier family 9 (sodium/hydrogen exchanger), member 3 regulator 1 [Source:MGI Symbol;Acc:MGI:1349482]	2.13448	9.98088e-41	3.09857e-38
ENSMUSG00000056501	Cebpb	CCAAT/enhancer binding protein (C/EBP), beta [Source:MGI Symbol;Acc:MGI:88373]	2.13341	0.000578126	0.00485298
ENSMUSG00000073802	Cdkn2b	cyclin dependent kinase inhibitor 2B [Source:MGI Symbol;Acc:MGI:104737]	2.12925	2.28445e-18	2.06565e-16
ENSMUSG00000023030	Slc11a2	solute carrier family 11 (proton-coupled divalent metal ion transporters), member 2 [Source:MGI Symbol;Acc:MGI:1345279]	2.1233	6.85881e-07	1.36495e-05
ENSMUSG00000029826	Zc3hav1	zinc finger CCCH type, antiviral 1 [Source:MGI Symbol;Acc:MGI:1926031]	2.12135	8.15196e-38	2.16924e-35
ENSMUSG00000031877	Ces2g	carboxylesterase 2G [Source:MGI Symbol;Acc:MGI:1919611]	2.11947	6.05352e-12	2.82604e-10
ENSMUSG00000069808	Fam57a	family with sequence similarity 57, member A [Source:MGI Symbol;Acc:MGI:2151840]	2.10868	0.0028169	0.0171826
ENSMUSG00000002699	Lcp2	lymphocyte cytosolic protein 2 [Source:MGI Symbol;Acc:MGI:1321402]	2.1072	7.74828e-05	0.000901481
ENSMUSG00000028159	Dapp1	dual adaptor for phosphotyrosine and 3-phosphoinositides 1 [Source:MGI Symbol;Acc:MGI:1347063]	2.10716	1.4783e-06	2.75088e-05
ENSMUSG00000024675	Ms4a4c	membrane-spanning 4-domains, subfamily A, member 4C [Source:MGI Symbol;Acc:MGI:1927656]	2.10529	7.39231e-07	1.45865e-05
ENSMUSG00000052310	Slc39a1	solute carrier family 39 (zinc transporter), member 1 [Source:MGI Symbol;Acc:MGI:1353474]	2.10493	7.80656e-08	1.8934e-06
ENSMUSG00000109555	Gm44891	predicted gene 44891 [Source:MGI Symbol;Acc:MGI:5753467]	2.10397	0.00249483	0.0156627
ENSMUSG00000078249	Hmga1b	high mobility group AT-hook 1B [Source:MGI Symbol;Acc:MGI:96161]	2.09529	0.0031866	0.0188854
ENSMUSG00000026473	Glul	glutamate-ammonia ligase (glutamine synthetase) [Source:MGI Symbol;Acc:MGI:95739]	2.09144	7.89647e-11	3.19062e-09
ENSMUSG00000038422	Hdhd3	haloacid dehalogenase-like hydrolase domain containing 3 [Source:MGI Symbol;Acc:MGI:1919998]	2.09015	3.43797e-05	0.000449082
ENSMUSG00000025068	Gsto1	glutathione S-transferase omega 1 [Source:MGI Symbol;Acc:MGI:1342273]	2.08969	8.78689e-05	0.0010066
ENSMUSG00000024379	Tslp	thymic stromal lymphopoietin [Source:MGI Symbol;Acc:MGI:1855696]	2.08966	6.6155e-05	0.000789562
ENSMUSG00000042808	Gpx2	glutathione peroxidase 2 [Source:MGI Symbol;Acc:MGI:106609]	2.08901	0.00138277	0.0098837
ENSMUSG00000044024	Rell2	RELT-like 2 [Source:MGI Symbol;Acc:MGI:1918044]	2.08838	0.00682356	0.0336517
ENSMUSG00000015536	Mocs2	molybdenum cofactor synthesis 2 [Source:MGI Symbol;Acc:MGI:1336894]	2.0881	2.92404e-17	2.39939e-15
ENSMUSG00000048216	Gpr85	G protein-coupled receptor 85 [Source:MGI Symbol;Acc:MGI:1927851]	2.08495	0.00332457	0.0194984
ENSMUSG00000043924	Ncmap	noncompact myelin associated protein [Source:MGI Symbol;Acc:MGI:2444888]	2.08472	7.20633e-07	1.42497e-05
ENSMUSG00000035314	Gdpd5	glycerophosphodiester phosphodiesterase domain containing 5 [Source:MGI Symbol;Acc:MGI:2686926]	2.08416	3.54296e-10	1.29148e-08
ENSMUSG00000024561	Mbd1	methyl-CpG binding domain protein 1 [Source:MGI Symbol;Acc:MGI:1333811]	2.08336	1.1441e-19	1.16454e-17
ENSMUSG00000022848	Dirc2	disrupted in renal carcinoma 2 (human) [Source:MGI Symbol;Acc:MGI:2387188]	2.0818	2.71912e-13	1.53949e-11
ENSMUSG00000053166	Cdh22	cadherin 22 [Source:MGI Symbol;Acc:MGI:1341843]	2.07823	1.4831e-07	3.3855e-06
ENSMUSG00000039304	Tnfsf10	tumor necrosis factor (ligand) superfamily, member 10 [Source:MGI Symbol;Acc:MGI:107414]	2.0728	0.00227446	0.014589
ENSMUSG00000054520	Sh3bp2	SH3-domain binding protein 2 [Source:MGI Symbol;Acc:MGI:1346349]	2.07068	1.88682e-06	3.42218e-05
ENSMUSG00000028100	Nudt17	nudix (nucleoside diphosphate linked moiety X)-type motif 17 [Source:MGI Symbol;Acc:MGI:1925623]	2.07025	7.29931e-05	0.000857721
ENSMUSG00000030790	Adm	adrenomedullin [Source:MGI Symbol;Acc:MGI:108058]	2.06501	4.28266e-07	8.88341e-06
ENSMUSG00000046718	Bst2	bone marrow stromal cell antigen 2 [Source:MGI Symbol;Acc:MGI:1916800]	2.06491	3.43743e-07	7.25953e-06
ENSMUSG00000049897	Stkld1	serine/threonine kinase-like domain containing 1 [Source:MGI Symbol;Acc:MGI:2685557]	2.06252	0.00486943	0.0261316
ENSMUSG00000079659	Tmem243	transmembrane protein 243, mitochondrial [Source:MGI Symbol;Acc:MGI:3606159]	2.06248	1.47403e-17	1.23679e-15
ENSMUSG00000069792	Wfdc17	WAP four-disulfide core domain 17 [Source:MGI Symbol;Acc:MGI:3649773]	2.0581	2.27264e-05	0.000309222
ENSMUSG00000069793	Slfn9	schlafen 9 [Source:MGI Symbol;Acc:MGI:2445121]	2.05698	0.000324287	0.00303211
ENSMUSG00000046546	Fam43a	family with sequence similarity 43, member A [Source:MGI Symbol;Acc:MGI:2676309]	2.0569	0.0105032	0.0465819
ENSMUSG00000035376	Hacd2	3-hydroxyacyl-CoA dehydratase 2 [Source:MGI Symbol;Acc:MGI:1918007]	2.0569	1.8127e-12	9.19054e-11
ENSMUSG00000029370	Rassf6	Ras association (RalGDS/AF-6) domain family member 6 [Source:MGI Symbol;Acc:MGI:1920496]	2.05585	0.000469202	0.00410706
ENSMUSG00000057421	Las1l	LAS1-like (S. cerevisiae) [Source:MGI Symbol;Acc:MGI:1923380]	2.05385	1.3858e-05	0.000202457
ENSMUSG00000024399	Ltb	lymphotoxin B [Source:MGI Symbol;Acc:MGI:104796]	2.05329	0.00181344	0.0122743
ENSMUSG00000031825	Crispld2	cysteine-rich secretory protein LCCL domain containing 2 [Source:MGI Symbol;Acc:MGI:1926142]	2.05274	2.51312e-05	0.000338725
ENSMUSG00000070034	Sp110	Sp110 nuclear body protein [Source:MGI Symbol;Acc:MGI:1923364]	2.05031	2.00569e-08	5.462e-07
ENSMUSG00000024479	Mal2	mal, T cell differentiation protein 2 [Source:MGI Symbol;Acc:MGI:2146021]	2.04908	2.10459e-05	0.000288675
ENSMUSG00000030148	Clec4a2	C-type lectin domain family 4, member a2 [Source:MGI Symbol;Acc:MGI:1349412]	2.04779	2.26095e-05	0.000307856
ENSMUSG00000035441	Myo1d	myosin ID [Source:MGI Symbol;Acc:MGI:107728]	2.04722	1.14772e-07	2.6959e-06
ENSMUSG00000006169	Clint1	clathrin interactor 1 [Source:MGI Symbol;Acc:MGI:2144243]	2.0469	1.03408e-08	2.95879e-07
ENSMUSG00000043613	Mmp3	matrix metallopeptidase 3 [Source:MGI Symbol;Acc:MGI:97010]	2.04196	0.00857334	0.0399878
ENSMUSG00000020077	Srgn	serglycin [Source:MGI Symbol;Acc:MGI:97756]	2.0419	1.22333e-10	4.83798e-09
ENSMUSG00000037872	Ackr1	atypical chemokine receptor 1 (Duffy blood group) [Source:MGI Symbol;Acc:MGI:1097689]	2.04157	0.00215997	0.0140138
ENSMUSG00000044244	Il20rb	interleukin 20 receptor beta [Source:MGI Symbol;Acc:MGI:2143266]	2.03674	0.000155149	0.00162664
ENSMUSG00000068011	Mkrn2os	makorin, ring finger protein 2, opposite strand [Source:MGI Symbol;Acc:MGI:1917541]	2.03625	0.00516386	0.0271946
ENSMUSG00000040688	Tbl3	transducin (beta)-like 3 [Source:MGI Symbol;Acc:MGI:2384863]	2.03551	5.17408e-05	0.000639957
ENSMUSG00000000275	Trim25	tripartite motif-containing 25 [Source:MGI Symbol;Acc:MGI:102749]	2.03453	1.19319e-10	4.72882e-09
ENSMUSG00000017692	Rhbdl3	rhomboid like 3 [Source:MGI Symbol;Acc:MGI:2179276]	2.03438	2.35957e-09	7.5003e-08
ENSMUSG00000019876	Pkib	protein kinase inhibitor beta, cAMP dependent, testis specific [Source:MGI Symbol;Acc:MGI:101937]	2.03423	0.00529237	0.0276761
ENSMUSG00000022146	Osmr	oncostatin M receptor [Source:MGI Symbol;Acc:MGI:1330819]	2.03289	0.000724882	0.0058418
ENSMUSG00000070031	Sp140	Sp140 nuclear body protein [Source:MGI Symbol;Acc:MGI:3702467]	2.03273	2.29726e-05	0.000311889
ENSMUSG00000039676	Capsl	calcyphosine-like [Source:MGI Symbol;Acc:MGI:1922818]	2.02566	0.0013191	0.00950888
ENSMUSG00000043832	Clec4a3	C-type lectin domain family 4, member a3 [Source:MGI Symbol;Acc:MGI:1920399]	2.0254	0.00563731	0.0290554
ENSMUSG00000061665	Cd2ap	CD2-associated protein [Source:MGI Symbol;Acc:MGI:1330281]	2.02518	3.70331e-40	1.11261e-37
ENSMUSG00000026806	Ddx31	DEAD/H (Asp-Glu-Ala-Asp/His) box polypeptide 31 [Source:MGI Symbol;Acc:MGI:2682639]	2.025	5.46635e-05	0.000671647
ENSMUSG00000042106	Fam212a	family with sequence similarity 212, member A [Source:MGI Symbol;Acc:MGI:1915426]	2.0223	1.89225e-07	4.20608e-06
ENSMUSG00000029375	Cxcl15	chemokine (C-X-C motif) ligand 15 [Source:MGI Symbol;Acc:MGI:1339941]	2.02157	0.00967833	0.0438123
ENSMUSG00000103711	Tstd1	thiosulfate sulfurtransferase (rhodanese)-like domain containing 1 [Source:MGI Symbol;Acc:MGI:3648482]	2.02059	0.00092161	0.00713388
ENSMUSG00000036053	Fmnl2	formin-like 2 [Source:MGI Symbol;Acc:MGI:1918659]	2.0165	1.99955e-12	1.00393e-10
ENSMUSG00000040552	C3ar1	complement component 3a receptor 1 [Source:MGI Symbol;Acc:MGI:1097680]	2.01359	1.13063e-08	3.21041e-07
ENSMUSG00000072115	Ang	angiogenin, ribonuclease, RNase A family, 5 [Source:MGI Symbol;Acc:MGI:88022]	2.01272	3.12345e-09	9.72917e-08
ENSMUSG00000033487	Fndc3a	fibronectin type III domain containing 3A [Source:MGI Symbol;Acc:MGI:1196463]	2.01094	2.39792e-21	2.64296e-19
ENSMUSG00000041992	Rapgef5	Rap guanine nucleotide exchange factor (GEF) 5 [Source:MGI Symbol;Acc:MGI:2444365]	2.01061	1.15705e-08	3.27544e-07
ENSMUSG00000097121	D130020L05Rik	RIKEN cDNA D130020L05 gene [Source:MGI Symbol;Acc:MGI:2450270]	2.00969	0.00330532	0.0194406
ENSMUSG00000035498	Cdcp1	CUB domain containing protein 1 [Source:MGI Symbol;Acc:MGI:2442010]	2.00583	5.8217e-09	1.74342e-07
ENSMUSG00000020484	Xbp1	X-box binding protein 1 [Source:MGI Symbol;Acc:MGI:98970]	2.00571	1.85131e-06	3.37421e-05
ENSMUSG00000033644	Piwil2	piwi-like RNA-mediated gene silencing 2 [Source:MGI Symbol;Acc:MGI:1930036]	2.00517	0.00190439	0.0127716
ENSMUSG00000032712	2810474O19Rik	RIKEN cDNA 2810474O19 gene [Source:MGI Symbol;Acc:MGI:1914496]	2.00444	6.3979e-16	4.67348e-14
ENSMUSG00000001156	Mxd1	MAX dimerization protein 1 [Source:MGI Symbol;Acc:MGI:96908]	2.00284	1.80758e-11	7.94097e-10
ENSMUSG00000049265	Kcnk3	potassium channel, subfamily K, member 3 [Source:MGI Symbol;Acc:MGI:1100509]	-2.0006	2.82287e-05	0.000375583
ENSMUSG00000031788	Kifc3	kinesin family member C3 [Source:MGI Symbol;Acc:MGI:109202]	-2.00078	7.55684e-07	1.48482e-05
ENSMUSG00000060380	C030014I23Rik	RIKEN cDNA C030014I23 gene [Source:MGI Symbol;Acc:MGI:1924631]	-2.00183	1.91427e-08	5.22067e-07
ENSMUSG00000059668	Krt4	keratin 4 [Source:MGI Symbol;Acc:MGI:96701]	-2.00241	0.001241	0.00906513
ENSMUSG00000027254	Map1a	microtubule-associated protein 1 A [Source:MGI Symbol;Acc:MGI:1306776]	-2.00366	4.58868e-05	0.000577133
ENSMUSG00000075033	Nxpe3	neurexophilin and PC-esterase domain family, member 3 [Source:MGI Symbol;Acc:MGI:2686598]	-2.00577	7.95494e-06	0.000123378
ENSMUSG00000072066	6720489N17Rik	RIKEN cDNA 6720489N17 gene [Source:MGI Symbol;Acc:MGI:2443901]	-2.00615	0.00679277	0.0335265
ENSMUSG00000022383	Ppara	peroxisome proliferator activated receptor alpha [Source:MGI Symbol;Acc:MGI:104740]	-2.00632	3.20623e-08	8.44729e-07
ENSMUSG00000072769	Gm10419	predicted gene 10419 [Source:MGI Symbol;Acc:MGI:3642823]	-2.00696	0.00113181	0.00840933
ENSMUSG00000022364	Tbc1d31	TBC1 domain family, member 31 [Source:MGI Symbol;Acc:MGI:2684931]	-2.00733	0.00460157	0.0250314
ENSMUSG00000042807	Hecw2	HECT, C2 and WW domain containing E3 ubiquitin protein ligase 2 [Source:MGI Symbol;Acc:MGI:2685817]	-2.00977	5.03914e-08	1.26672e-06
ENSMUSG00000046613	Vwa5b2	von Willebrand factor A domain containing 5B2 [Source:MGI Symbol;Acc:MGI:2681859]	-2.00994	0.00757208	0.0363051
ENSMUSG00000038349	Plcl1	phospholipase C-like 1 [Source:MGI Symbol;Acc:MGI:3036262]	-2.01073	0.000331113	0.00308382
ENSMUSG00000041245	Wnk3	WNK lysine deficient protein kinase 3 [Source:MGI Symbol;Acc:MGI:2652875]	-2.01237	0.00315676	0.0187443
ENSMUSG00000010051	Hyal1	hyaluronoglucosaminidase 1 [Source:MGI Symbol;Acc:MGI:96298]	-2.01253	2.80429e-15	1.92751e-13
ENSMUSG00000018168	Ikzf3	IKAROS family zinc finger 3 [Source:MGI Symbol;Acc:MGI:1342542]	-2.01332	9.03466e-10	3.09924e-08
ENSMUSG00000039765	Cc2d2a	coiled-coil and C2 domain containing 2A [Source:MGI Symbol;Acc:MGI:1924487]	-2.01371	0.00210863	0.0137864
ENSMUSG00000089804	Gm16136	predicted gene 16136 [Source:MGI Symbol;Acc:MGI:3802137]	-2.01668	8.60682e-09	2.50153e-07
ENSMUSG00000055323	Gm9967	predicted gene 9967 [Source:MGI Symbol;Acc:MGI:3704300]	-2.01697	0.000393318	0.00355302
ENSMUSG00000047888	Tnrc6b	trinucleotide repeat containing 6b [Source:MGI Symbol;Acc:MGI:2443730]	-2.01772	6.89185e-06	0.00010815
ENSMUSG00000028545	Bend5	BEN domain containing 5 [Source:MGI Symbol;Acc:MGI:1914871]	-2.02071	1.07603e-05	0.000161769
ENSMUSG00000046318	Ccbe1	collagen and calcium binding EGF domains 1 [Source:MGI Symbol;Acc:MGI:2445053]	-2.02209	0.000571441	0.00480769
ENSMUSG00000021719	Rgs7bp	regulator of G-protein signalling 7 binding protein [Source:MGI Symbol;Acc:MGI:106334]	-2.02457	0.000424581	0.00378044
ENSMUSG00000039891	Txlnb	taxilin beta [Source:MGI Symbol;Acc:MGI:2671945]	-2.02978	0.00479141	0.0258197
ENSMUSG00000032028	Nxpe2	neurexophilin and PC-esterase domain family, member 2 [Source:MGI Symbol;Acc:MGI:1925502]	-2.03013	0.00296198	0.0178613
ENSMUSG00000078640	Gm11627	predicted gene 11627 [Source:MGI Symbol;Acc:MGI:3650659]	-2.03256	4.57716e-05	0.000576072
ENSMUSG00000097084	Foxl1	forkhead box L1 [Source:MGI Symbol;Acc:MGI:1347469]	-2.03307	0.00450747	0.0246219
ENSMUSG00000036641	Ccdc148	coiled-coil domain containing 148 [Source:MGI Symbol;Acc:MGI:3039583]	-2.03326	0.000287465	0.00273894
ENSMUSG00000021466	Ptch1	patched 1 [Source:MGI Symbol;Acc:MGI:105373]	-2.03413	0.00532643	0.0278226
ENSMUSG00000038119	Cdon	cell adhesion molecule-related/down-regulated by oncogenes [Source:MGI Symbol;Acc:MGI:1926387]	-2.03518	1.56522e-05	0.000223927
ENSMUSG00000044340	Phlpp1	PH domain and leucine rich repeat protein phosphatase 1 [Source:MGI Symbol;Acc:MGI:2138327]	-2.03613	5.47402e-10	1.93481e-08
ENSMUSG00000025656	Arhgef9	CDC42 guanine nucleotide exchange factor (GEF) 9 [Source:MGI Symbol;Acc:MGI:2442233]	-2.037	0.000121468	0.00132525
ENSMUSG00000044708	Kcnj10	potassium inwardly-rectifying channel, subfamily J, member 10 [Source:MGI Symbol;Acc:MGI:1194504]	-2.03721	0.0046403	0.025185
ENSMUSG00000031133	Arhgef6	Rac/Cdc42 guanine nucleotide exchange factor (GEF) 6 [Source:MGI Symbol;Acc:MGI:1920591]	-2.03737	0.00045248	0.00398881
ENSMUSG00000052331	Ankrd44	ankyrin repeat domain 44 [Source:MGI Symbol;Acc:MGI:3045243]	-2.03763	2.25331e-07	4.91481e-06
ENSMUSG00000015476	Prrt1	proline-rich transmembrane protein 1 [Source:MGI Symbol;Acc:MGI:1932118]	-2.03804	6.02379e-06	9.63073e-05
ENSMUSG00000020212	Mdm1	transformed mouse 3T3 cell double minute 1 [Source:MGI Symbol;Acc:MGI:96951]	-2.04125	3.5193e-05	0.000458419
ENSMUSG00000075420	Smim6	small integral membrane protein 6 [Source:MGI Symbol;Acc:MGI:1915778]	-2.04139	4.87262e-07	9.97388e-06
ENSMUSG00000022099	Dmtn	dematin actin binding protein [Source:MGI Symbol;Acc:MGI:99670]	-2.04215	1.34546e-10	5.26509e-09
ENSMUSG00000020335	Zfp354b	zinc finger protein 354B [Source:MGI Symbol;Acc:MGI:1351476]	-2.04218	0.00167107	0.0114902
ENSMUSG00000061536	Sec22c	SEC22 homolog C, vesicle trafficking protein [Source:MGI Symbol;Acc:MGI:2447871]	-2.04221	8.05983e-07	1.56732e-05
ENSMUSG00000048706	Lurap1l	leucine rich adaptor protein 1-like [Source:MGI Symbol;Acc:MGI:106510]	-2.04322	3.46343e-10	1.26745e-08
ENSMUSG00000045629	Sh3tc2	SH3 domain and tetratricopeptide repeats 2 [Source:MGI Symbol;Acc:MGI:2444417]	-2.0439	9.39518e-14	5.57338e-12
ENSMUSG00000047344	Lancl3	LanC lantibiotic synthetase component C-like 3 (bacterial) [Source:MGI Symbol;Acc:MGI:2443335]	-2.04629	9.43064e-11	3.78587e-09
ENSMUSG00000024063	Lbh	limb-bud and heart [Source:MGI Symbol;Acc:MGI:1925139]	-2.04993	7.77046e-11	3.14653e-09
ENSMUSG00000021767	Kat6b	K(lysine) acetyltransferase 6B [Source:MGI Symbol;Acc:MGI:1858746]	-2.05088	4.60706e-06	7.58089e-05
ENSMUSG00000032064	Dixdc1	DIX domain containing 1 [Source:MGI Symbol;Acc:MGI:2679721]	-2.05238	0.000276358	0.00264664
ENSMUSG00000029260	Ugt2b34	UDP glucuronosyltransferase 2 family, polypeptide B34 [Source:MGI Symbol;Acc:MGI:2140962]	-2.05534	0.000207179	0.00207591
ENSMUSG00000040852	Plekhh2	pleckstrin homology domain containing, family H (with MyTH4 domain) member 2 [Source:MGI Symbol;Acc:MGI:2146813]	-2.05604	0.000210936	0.00210363
ENSMUSG00000042118	Bhmt2	betaine-homocysteine methyltransferase 2 [Source:MGI Symbol;Acc:MGI:1891379]	-2.05718	0.00086403	0.00675947
ENSMUSG00000028782	Adgrb2	adhesion G protein-coupled receptor B2 [Source:MGI Symbol;Acc:MGI:2451244]	-2.05736	0.00118231	0.00872095
ENSMUSG00000032549	Rab6b	RAB6B, member RAS oncogene family [Source:MGI Symbol;Acc:MGI:107283]	-2.05761	1.45867e-06	2.71978e-05
ENSMUSG00000053580	Tanc2	tetratricopeptide repeat, ankyrin repeat and coiled-coil containing 2 [Source:MGI Symbol;Acc:MGI:2444121]	-2.05792	0.000155182	0.00162664
ENSMUSG00000044927	H1fx	H1 histone family, member X [Source:MGI Symbol;Acc:MGI:2685307]	-2.05838	0.00948696	0.043238
ENSMUSG00000038570	Saxo2	stabilizer of axonemal microtubules 2 [Source:MGI Symbol;Acc:MGI:1914618]	-2.06091	0.00234596	0.0149337
ENSMUSG00000048814	Lonrf2	LON peptidase N-terminal domain and ring finger 2 [Source:MGI Symbol;Acc:MGI:1920209]	-2.0643	4.31646e-07	8.94358e-06
ENSMUSG00000026259	Ngef	neuronal guanine nucleotide exchange factor [Source:MGI Symbol;Acc:MGI:1858414]	-2.06741	6.15396e-06	9.80581e-05
ENSMUSG00000028565	Nfia	nuclear factor I/A [Source:MGI Symbol;Acc:MGI:108056]	-2.06862	0.000370965	0.00338227
ENSMUSG00000021200	Asb2	ankyrin repeat and SOCS box-containing 2 [Source:MGI Symbol;Acc:MGI:1929743]	-2.06937	0.000683661	0.00559024
ENSMUSG00000053964	Lgals4	lectin, galactose binding, soluble 4 [Source:MGI Symbol;Acc:MGI:107536]	-2.07134	1.40243e-10	5.46508e-09
ENSMUSG00000048058	Ldlrad3	low density lipoprotein receptor class A domain containing 3 [Source:MGI Symbol;Acc:MGI:2138856]	-2.07246	1.10556e-06	2.09281e-05
ENSMUSG00000019944	Rhobtb1	Rho-related BTB domain containing 1 [Source:MGI Symbol;Acc:MGI:1916538]	-2.07442	2.13232e-05	0.000291835
ENSMUSG00000027748	Trpc4	transient receptor potential cation channel, subfamily C, member 4 [Source:MGI Symbol;Acc:MGI:109525]	-2.07476	0.00168435	0.0115475
ENSMUSG00000084843	B230312C02Rik	RIKEN cDNA B230312C02 gene [Source:MGI Symbol;Acc:MGI:2444130]	-2.07745	0.000227021	0.00223742
ENSMUSG00000027035	Cers6	ceramide synthase 6 [Source:MGI Symbol;Acc:MGI:2442564]	-2.07849	1.23524e-09	4.11606e-08
ENSMUSG00000033713	Foxn3	forkhead box N3 [Source:MGI Symbol;Acc:MGI:1918625]	-2.0794	8.88922e-05	0.00101707
ENSMUSG00000026080	Chst10	carbohydrate sulfotransferase 10 [Source:MGI Symbol;Acc:MGI:2138283]	-2.08053	4.66105e-11	1.94667e-09
ENSMUSG00000066842	Hmcn1	hemicentin 1 [Source:MGI Symbol;Acc:MGI:2685047]	-2.08081	1.39139e-05	0.000203115
ENSMUSG00000074971	Fibin	fin bud initiation factor homolog (zebrafish) [Source:MGI Symbol;Acc:MGI:1914856]	-2.08192	0.000182754	0.00186837
ENSMUSG00000052135	Foxo6	forkhead box O6 [Source:MGI Symbol;Acc:MGI:2676586]	-2.08237	0.000934049	0.00718948
ENSMUSG00000033767	Tmem131l	transmembrane 131 like [Source:MGI Symbol;Acc:MGI:2443399]	-2.08574	2.50161e-10	9.41362e-09
ENSMUSG00000106951	5930430L01Rik	RIKEN cDNA 5930430L01 gene [Source:MGI Symbol;Acc:MGI:2443110]	-2.08607	0.000154283	0.00162095
ENSMUSG00000096992	Gm26788	predicted gene, 26788 [Source:MGI Symbol;Acc:MGI:5477282]	-2.08622	0.0071904	0.035025
ENSMUSG00000016239	Lonrf3	LON peptidase N-terminal domain and ring finger 3 [Source:MGI Symbol;Acc:MGI:1921615]	-2.08773	0.00134761	0.00966574
ENSMUSG00000019813	Cep57l1	centrosomal protein 57-like 1 [Source:MGI Symbol;Acc:MGI:1915511]	-2.08853	0.000218973	0.00216958
ENSMUSG00000021994	Wnt5a	wingless-type MMTV integration site family, member 5A [Source:MGI Symbol;Acc:MGI:98958]	-2.08981	3.889e-13	2.1624e-11
ENSMUSG00000040387	Klhl32	kelch-like 32 [Source:MGI Symbol;Acc:MGI:3612790]	-2.09185	0.00507544	0.0268459
ENSMUSG00000041762	Gpr155	G protein-coupled receptor 155 [Source:MGI Symbol;Acc:MGI:1915776]	-2.09282	0.0047562	0.0256719
ENSMUSG00000106361	Gm35066	predicted gene, 35066 [Source:MGI Symbol;Acc:MGI:5594225]	-2.09534	0.00591657	0.0301857
ENSMUSG00000043004	Gng2	guanine nucleotide binding protein (G protein), gamma 2 [Source:MGI Symbol;Acc:MGI:102705]	-2.09544	0.00101968	0.00770528
ENSMUSG00000036186	Fam69b	family with sequence similarity 69, member B [Source:MGI Symbol;Acc:MGI:1927576]	-2.09559	0.00210473	0.0137706
ENSMUSG00000085743	8430419K02Rik	RIKEN cDNA 8430419K02 gene [Source:MGI Symbol;Acc:MGI:1921768]	-2.10094	0.000318501	0.00299633
ENSMUSG00000039385	Cdh6	cadherin 6 [Source:MGI Symbol;Acc:MGI:107435]	-2.10253	0.00809879	0.0383129
ENSMUSG00000052188	Gm14964	predicted gene 14964 [Source:MGI Symbol;Acc:MGI:3641621]	-2.10332	0.00850993	0.0397778
ENSMUSG00000032531	Amotl2	angiomotin-like 2 [Source:MGI Symbol;Acc:MGI:1929286]	-2.10474	0.00390711	0.0220138
ENSMUSG00000004891	Nes	nestin [Source:MGI Symbol;Acc:MGI:101784]	-2.10874	0.000312345	0.00294883
ENSMUSG00000108688	Gm44985	predicted gene 44985 [Source:MGI Symbol;Acc:MGI:5753561]	-2.11171	0.00274845	0.0168461
ENSMUSG00000073678	Pgap1	post-GPI attachment to proteins 1 [Source:MGI Symbol;Acc:MGI:2443342]	-2.11331	1.09955e-07	2.60576e-06
ENSMUSG00000032268	Tmprss5	transmembrane protease, serine 5 (spinesin) [Source:MGI Symbol;Acc:MGI:1933407]	-2.11351	0.00964811	0.0437476
ENSMUSG00000049511	Htr1b	5-hydroxytryptamine (serotonin) receptor 1B [Source:MGI Symbol;Acc:MGI:96274]	-2.1152	0.0019302	0.0129098
ENSMUSG00000019848	Popdc3	popeye domain containing 3 [Source:MGI Symbol;Acc:MGI:1930153]	-2.11587	0.00130173	0.00941866
ENSMUSG00000091890	A830073O21Rik	RIKEN cDNA A830073O21 gene [Source:MGI Symbol;Acc:MGI:2443692]	-2.11606	0.00117521	0.00867986
ENSMUSG00000048782	Insc	INSC spindle orientation adaptor protein [Source:MGI Symbol;Acc:MGI:1917942]	-2.11665	0.00740764	0.0357189
ENSMUSG00000040950	Mgl2	macrophage galactose N-acetyl-galactosamine specific lectin 2 [Source:MGI Symbol;Acc:MGI:2385729]	-2.11824	8.36005e-05	0.00096363
ENSMUSG00000038893	Fam117a	family with sequence similarity 117, member A [Source:MGI Symbol;Acc:MGI:2144564]	-2.11834	2.10775e-05	0.000288896
ENSMUSG00000108207	1810059H22Rik	RIKEN cDNA 1810059H22 gene [Source:MGI Symbol;Acc:MGI:1917070]	-2.11891	1.94117e-05	0.000269435
ENSMUSG00000054477	Kcnn2	potassium intermediate/small conductance calcium-activated channel, subfamily N, member 2 [Source:MGI Symbol;Acc:MGI:2153182]	-2.11906	0.000983036	0.00749009
ENSMUSG00000025815	Dhtkd1	dehydrogenase E1 and transketolase domain containing 1 [Source:MGI Symbol;Acc:MGI:2445096]	-2.12017	0.00133455	0.00959054
ENSMUSG00000027238	Frmd5	FERM domain containing 5 [Source:MGI Symbol;Acc:MGI:2442557]	-2.12731	0.00698967	0.0342803
ENSMUSG00000050830	Vwc2	von Willebrand factor C domain containing 2 [Source:MGI Symbol;Acc:MGI:2442987]	-2.12869	0.00517342	0.0272236
ENSMUSG00000020160	Meis1	Meis homeobox 1 [Source:MGI Symbol;Acc:MGI:104717]	-2.12892	1.4206e-07	3.2588e-06
ENSMUSG00000086266	Igf2os	insulin-like growth factor 2, opposite strand [Source:MGI Symbol;Acc:MGI:1195257]	-2.13058	0.000329844	0.00307481
ENSMUSG00000034472	Rasd2	RASD family, member 2 [Source:MGI Symbol;Acc:MGI:1922391]	-2.13098	4.92663e-06	8.0147e-05
ENSMUSG00000034911	Ushbp1	USH1 protein network component harmonin binding protein 1 [Source:MGI Symbol;Acc:MGI:1922920]	-2.1311	0.00849031	0.039716
ENSMUSG00000047205	Dusp18	dual specificity phosphatase 18 [Source:MGI Symbol;Acc:MGI:1922469]	-2.1322	1.80695e-07	4.0309e-06
ENSMUSG00000039835	Nhsl1	NHS-like 1 [Source:MGI Symbol;Acc:MGI:106390]	-2.13258	1.31895e-09	4.37155e-08
ENSMUSG00000042797	Aqp11	aquaporin 11 [Source:MGI Symbol;Acc:MGI:1913583]	-2.13259	6.05139e-07	1.21991e-05
ENSMUSG00000038903	Ccdc68	coiled-coil domain containing 68 [Source:MGI Symbol;Acc:MGI:3612676]	-2.13346	0.000364838	0.00334441
ENSMUSG00000085558	4930412C18Rik	RIKEN cDNA 4930412C18 gene [Source:MGI Symbol;Acc:MGI:2443490]	-2.13609	5.56794e-05	0.000680985
ENSMUSG00000046794	Ppp1r3b	protein phosphatase 1, regulatory (inhibitor) subunit 3B [Source:MGI Symbol;Acc:MGI:2177268]	-2.13871	3.60423e-08	9.41598e-07
ENSMUSG00000029516	Cit	citron [Source:MGI Symbol;Acc:MGI:105313]	-2.14154	0.00154318	0.0107941
ENSMUSG00000025085	Ablim1	actin-binding LIM protein 1 [Source:MGI Symbol;Acc:MGI:1194500]	-2.14218	1.68753e-05	0.000238495
ENSMUSG00000050592	Fam78a	family with sequence similarity 78, member A [Source:MGI Symbol;Acc:MGI:2443569]	-2.14386	0.000961796	0.00736571
ENSMUSG00000087691	Gm15674	predicted gene 15674 [Source:MGI Symbol;Acc:MGI:3783116]	-2.14448	0.00479191	0.0258197
ENSMUSG00000001739	Cldn15	claudin 15 [Source:MGI Symbol;Acc:MGI:1913103]	-2.14485	0.000104469	0.00116245
ENSMUSG00000019831	Wasf1	WAS protein family, member 1 [Source:MGI Symbol;Acc:MGI:1890563]	-2.14532	0.00100352	0.00761409
ENSMUSG00000107350	Gm19610	predicted gene, 19610 [Source:MGI Symbol;Acc:MGI:5011795]	-2.14859	0.00536748	0.0279586
ENSMUSG00000087013	2610027K06Rik	RIKEN cDNA 2610027K06 gene [Source:MGI Symbol;Acc:MGI:1917159]	-2.15001	2.42306e-09	7.67591e-08
ENSMUSG00000020431	Adcy1	adenylate cyclase 1 [Source:MGI Symbol;Acc:MGI:99677]	-2.15122	3.28909e-06	5.56457e-05
ENSMUSG00000107000	Gm43481	predicted gene 43481 [Source:MGI Symbol;Acc:MGI:5663618]	-2.15135	0.000108702	0.00120327
ENSMUSG00000087368	BC065397	cDNA sequence BC065397 [Source:MGI Symbol;Acc:MGI:3584520]	-2.15261	0.00428291	0.0236449
ENSMUSG00000028488	Sh3gl2	SH3-domain GRB2-like 2 [Source:MGI Symbol;Acc:MGI:700009]	-2.15346	4.2602e-07	8.84668e-06
ENSMUSG00000097101	1810034E14Rik	RIKEN cDNA 1810034E14 gene [Source:MGI Symbol;Acc:MGI:1913753]	-2.15669	0.000320041	0.00300626
ENSMUSG00000049907	Rasl11b	RAS-like, family 11, member B [Source:MGI Symbol;Acc:MGI:1916189]	-2.16149	3.23106e-11	1.37409e-09
ENSMUSG00000067889	Sptbn2	spectrin beta, non-erythrocytic 2 [Source:MGI Symbol;Acc:MGI:1313261]	-2.16187	2.3379e-11	1.01275e-09
ENSMUSG00000037681	Esyt3	extended synaptotagmin-like protein 3 [Source:MGI Symbol;Acc:MGI:1098699]	-2.16241	6.86195e-06	0.000107772
ENSMUSG00000021313	Ryr2	ryanodine receptor 2, cardiac [Source:MGI Symbol;Acc:MGI:99685]	-2.16281	0.000211106	0.00210394
ENSMUSG00000019124	Scrn1	secernin 1 [Source:MGI Symbol;Acc:MGI:1917188]	-2.16395	0.00503719	0.0267279
ENSMUSG00000046618	Olfml2a	olfactomedin-like 2A [Source:MGI Symbol;Acc:MGI:2444741]	-2.16497	0.00114451	0.00848337
ENSMUSG00000061397	Krt79	keratin 79 [Source:MGI Symbol;Acc:MGI:2385030]	-2.1651	6.4861e-05	0.000777455
ENSMUSG00000063430	Wscd2	WSC domain containing 2 [Source:MGI Symbol;Acc:MGI:2445030]	-2.167	0.0011271	0.00838107
ENSMUSG00000075592	Nynrin	NYN domain and retroviral integrase containing [Source:MGI Symbol;Acc:MGI:2652872]	-2.16726	0.000893647	0.00695901
ENSMUSG00000105550	Gm35585	predicted gene, 35585 [Source:MGI Symbol;Acc:MGI:5594744]	-2.16795	0.00842586	0.0394788
ENSMUSG00000019856	Fam184a	family with sequence similarity 184, member A [Source:MGI Symbol;Acc:MGI:1923156]	-2.16887	2.58118e-08	6.88819e-07
ENSMUSG00000051379	Flrt3	fibronectin leucine rich transmembrane protein 3 [Source:MGI Symbol;Acc:MGI:1918686]	-2.17	4.7466e-05	0.000594186
ENSMUSG00000040009	Gnaz	guanine nucleotide binding protein, alpha z subunit [Source:MGI Symbol;Acc:MGI:95780]	-2.17278	1.90615e-05	0.000264969
ENSMUSG00000048337	Npy4r	neuropeptide Y receptor Y4 [Source:MGI Symbol;Acc:MGI:105374]	-2.1748	0.000157245	0.00164274
ENSMUSG00000002007	Srpk3	serine/arginine-rich protein specific kinase 3 [Source:MGI Symbol;Acc:MGI:1891338]	-2.17488	0.000454212	0.00400029
ENSMUSG00000041552	Ptchd1	patched domain containing 1 [Source:MGI Symbol;Acc:MGI:2685233]	-2.17564	4.46199e-05	0.000563481
ENSMUSG00000037188	Grhl3	grainyhead like transcription factor 3 [Source:MGI Symbol;Acc:MGI:2655333]	-2.18071	1.45298e-15	1.02518e-13
ENSMUSG00000060568	Fam78b	family with sequence similarity 78, member B [Source:MGI Symbol;Acc:MGI:2443050]	-2.18255	2.37035e-10	9.02916e-09
ENSMUSG00000041361	Myzap	myocardial zonula adherens protein [Source:MGI Symbol;Acc:MGI:2142908]	-2.18609	3.88022e-10	1.40141e-08
ENSMUSG00000020173	Cobl	cordon-bleu WH2 repeat [Source:MGI Symbol;Acc:MGI:105056]	-2.18619	9.84999e-07	1.88374e-05
ENSMUSG00000074867	Zfp808	zinc finger protein 808 [Source:MGI Symbol;Acc:MGI:3704127]	-2.18663	0.00706369	0.0345252
ENSMUSG00000020546	Stxbp4	syntaxin binding protein 4 [Source:MGI Symbol;Acc:MGI:1342296]	-2.18693	0.00123487	0.00902741
ENSMUSG00000022090	Pdlim2	PDZ and LIM domain 2 [Source:MGI Symbol;Acc:MGI:2384850]	-2.18696	0.00233075	0.0148681
ENSMUSG00000030465	Psd3	pleckstrin and Sec7 domain containing 3 [Source:MGI Symbol;Acc:MGI:1918215]	-2.19285	3.69536e-09	1.13587e-07
ENSMUSG00000053522	Lgals7	lectin, galactose binding, soluble 7 [Source:MGI Symbol;Acc:MGI:1316742]	-2.19287	0.0109866	0.0482547
ENSMUSG00000024172	St6gal2	beta galactoside alpha 2,6 sialyltransferase 2 [Source:MGI Symbol;Acc:MGI:2445190]	-2.19745	0.00265733	0.0164227
ENSMUSG00000027401	Tgm3	transglutaminase 3, E polypeptide [Source:MGI Symbol;Acc:MGI:98732]	-2.19774	0.00526468	0.0275697
ENSMUSG00000097617	Gm10687	predicted gene 10687 [Source:MGI Symbol;Acc:MGI:3642689]	-2.19977	0.000341007	0.00314764
ENSMUSG00000054252	Fgfr3	fibroblast growth factor receptor 3 [Source:MGI Symbol;Acc:MGI:95524]	-2.20094	1.5279e-24	1.99023e-22
ENSMUSG00000022537	Tmem44	transmembrane protein 44 [Source:MGI Symbol;Acc:MGI:1924489]	-2.20118	0.00027084	0.00259781
ENSMUSG00000049556	Lingo1	leucine rich repeat and Ig domain containing 1 [Source:MGI Symbol;Acc:MGI:1915522]	-2.20334	6.12757e-05	0.000739238
ENSMUSG00000010476	Ebf3	early B cell factor 3 [Source:MGI Symbol;Acc:MGI:894289]	-2.20697	0.0112686	0.0490994
ENSMUSG00000054622	D730045B01Rik	RIKEN cDNA D730045B01 gene [Source:MGI Symbol;Acc:MGI:1925117]	-2.21326	0.00739075	0.0356524
ENSMUSG00000031883	Car7	carbonic anhydrase 7 [Source:MGI Symbol;Acc:MGI:103100]	-2.21571	0.00284589	0.0173236
ENSMUSG00000039349	C130074G19Rik	RIKEN cDNA C130074G19 gene [Source:MGI Symbol;Acc:MGI:2444831]	-2.21664	0.000196272	0.00198586
ENSMUSG00000040929	Rfx3	regulatory factor X, 3 (influences HLA class II expression) [Source:MGI Symbol;Acc:MGI:106582]	-2.2174	2.88917e-06	4.96921e-05
ENSMUSG00000023927	Satb1	special AT-rich sequence binding protein 1 [Source:MGI Symbol;Acc:MGI:105084]	-2.22145	2.15045e-07	4.72921e-06
ENSMUSG00000061414	Cracr2a	calcium release activated channel regulator 2A [Source:MGI Symbol;Acc:MGI:2685919]	-2.22319	0.00826872	0.0388943
ENSMUSG00000038600	Atp6v0a4	ATPase, H+ transporting, lysosomal V0 subunit A4 [Source:MGI Symbol;Acc:MGI:2153480]	-2.22459	0.00577502	0.0296503
ENSMUSG00000038132	Rbm24	RNA binding motif protein 24 [Source:MGI Symbol;Acc:MGI:3610364]	-2.22794	1.24644e-05	0.000184852
ENSMUSG00000075324	Fign	fidgetin [Source:MGI Symbol;Acc:MGI:1890647]	-2.22896	4.10855e-06	6.82086e-05
ENSMUSG00000073414	Mpig6b	megakaryocyte and platelet inhibitory receptor G6b [Source:MGI Symbol;Acc:MGI:2146995]	-2.22964	0.010194	0.0455356
ENSMUSG00000087314	Prkag2os2	protein kinase, AMP-activated, gamma 2 non-catalytic subunit, opposite strand 2 [Source:MGI Symbol;Acc:MGI:3783001]	-2.23053	0.000219387	0.00217252
ENSMUSG00000034903	Cobll1	Cobl-like 1 [Source:MGI Symbol;Acc:MGI:2442894]	-2.2337	1.64041e-07	3.69479e-06
ENSMUSG00000086555	Gm13446	predicted gene 13446 [Source:MGI Symbol;Acc:MGI:3649869]	-2.23393	0.00287941	0.0174706
ENSMUSG00000102953	Gm37019	predicted gene, 37019 [Source:MGI Symbol;Acc:MGI:5610247]	-2.23393	0.00171764	0.0117411
ENSMUSG00000034641	Cd300ld	CD300 molecule like family member d [Source:MGI Symbol;Acc:MGI:2442358]	-2.23602	0.00195614	0.0130318
ENSMUSG00000087054	Gm12405	predicted gene 12405 [Source:MGI Symbol;Acc:MGI:3649392]	-2.23718	2.20742e-05	0.000301008
ENSMUSG00000041287	Sox15	SRY (sex determining region Y)-box 15 [Source:MGI Symbol;Acc:MGI:98363]	-2.23987	2.39994e-06	4.22157e-05
ENSMUSG00000037379	Spon2	spondin 2, extracellular matrix protein [Source:MGI Symbol;Acc:MGI:1923724]	-2.23997	6.97487e-05	0.000825943
ENSMUSG00000047496	Rnf152	ring finger protein 152 [Source:MGI Symbol;Acc:MGI:2443787]	-2.24184	0.000244629	0.00238197
ENSMUSG00000087371	Gm15541	predicted gene 15541 [Source:MGI Symbol;Acc:MGI:3782989]	-2.2439	0.00191989	0.0128501
ENSMUSG00000059857	Ntng1	netrin G1 [Source:MGI Symbol;Acc:MGI:1934028]	-2.24405	0.00612162	0.0309726
ENSMUSG00000043587	Pxylp1	2-phosphoxylose phosphatase 1 [Source:MGI Symbol;Acc:MGI:2442444]	-2.24498	2.99326e-11	1.27587e-09
ENSMUSG00000043456	Zfp536	zinc finger protein 536 [Source:MGI Symbol;Acc:MGI:1926102]	-2.24743	0.00225663	0.0144988
ENSMUSG00000071176	Arhgef10	Rho guanine nucleotide exchange factor (GEF) 10 [Source:MGI Symbol;Acc:MGI:2444453]	-2.25107	9.8379e-09	2.82358e-07
ENSMUSG00000030000	Add2	adducin 2 (beta) [Source:MGI Symbol;Acc:MGI:87919]	-2.25478	4.502e-06	7.42112e-05
ENSMUSG00000063594	Gng8	guanine nucleotide binding protein (G protein), gamma 8 [Source:MGI Symbol;Acc:MGI:109163]	-2.25498	0.00015652	0.00163742
ENSMUSG00000062545	Tlr12	toll-like receptor 12 [Source:MGI Symbol;Acc:MGI:3045221]	-2.25896	0.00582676	0.0298666
ENSMUSG00000019838	Slc16a10	solute carrier family 16 (monocarboxylic acid transporters), member 10 [Source:MGI Symbol;Acc:MGI:1919722]	-2.25981	6.93837e-05	0.000822667
ENSMUSG00000087670	9530036M11Rik	RIKEN cDNA 9530036M11 gene [Source:MGI Symbol;Acc:MGI:1925866]	-2.26011	2.61864e-05	0.000351423
ENSMUSG00000026185	Igfbp5	insulin-like growth factor binding protein 5 [Source:MGI Symbol;Acc:MGI:96440]	-2.26276	4.88886e-07	9.99614e-06
ENSMUSG00000038949	Cnst	consortin, connexin sorting protein [Source:MGI Symbol;Acc:MGI:2445141]	-2.26277	1.94683e-09	6.26313e-08
ENSMUSG00000079164	Tlr5	toll-like receptor 5 [Source:MGI Symbol;Acc:MGI:1858171]	-2.26827	1.87314e-06	3.40069e-05
ENSMUSG00000070576	Mn1	meningioma 1 [Source:MGI Symbol;Acc:MGI:1261813]	-2.27056	1.64605e-05	0.000234054
ENSMUSG00000031302	Nlgn3	neuroligin 3 [Source:MGI Symbol;Acc:MGI:2444609]	-2.2757	0.00125088	0.00912661
ENSMUSG00000086924	Gm11766	predicted gene 11766 [Source:MGI Symbol;Acc:MGI:3650673]	-2.27623	0.0097664	0.0441122
ENSMUSG00000041540	Sox5	SRY (sex determining region Y)-box 5 [Source:MGI Symbol;Acc:MGI:98367]	-2.27688	0.00117066	0.00864971
ENSMUSG00000022860	Chodl	chondrolectin [Source:MGI Symbol;Acc:MGI:2179069]	-2.27704	0.00326053	0.0192169
ENSMUSG00000103160	C130012C08Rik	RIKEN cDNA C130012C08 gene [Source:MGI Symbol;Acc:MGI:2145684]	-2.28027	0.00814356	0.0384317
ENSMUSG00000036098	Myrf	myelin regulatory factor [Source:MGI Symbol;Acc:MGI:2684944]	-2.28158	0.00272033	0.0167454
ENSMUSG00000052572	Dlg2	discs large MAGUK scaffold protein 2 [Source:MGI Symbol;Acc:MGI:1344351]	-2.28729	0.000108697	0.00120327
ENSMUSG00000028005	Gucy1b1	guanylate cyclase 1, soluble, beta 1 [Source:MGI Symbol;Acc:MGI:1860604]	-2.28751	0.000730207	0.00587795
ENSMUSG00000031070	Mrgprf	MAS-related GPR, member F [Source:MGI Symbol;Acc:MGI:2384823]	-2.29079	3.41163e-08	8.96311e-07
ENSMUSG00000001819	Hoxd13	homeobox D13 [Source:MGI Symbol;Acc:MGI:96205]	-2.29249	4.0332e-08	1.03766e-06
ENSMUSG00000030256	Bhlhe41	basic helix-loop-helix family, member e41 [Source:MGI Symbol;Acc:MGI:1930704]	-2.29483	8.18281e-06	0.000126806
ENSMUSG00000018126	Baiap2l2	BAI1-associated protein 2-like 2 [Source:MGI Symbol;Acc:MGI:2652819]	-2.29501	1.99822e-06	3.59595e-05
ENSMUSG00000032010	Usp2	ubiquitin specific peptidase 2 [Source:MGI Symbol;Acc:MGI:1858178]	-2.30088	3.16209e-12	1.55821e-10
ENSMUSG00000025658	Cnksr2	connector enhancer of kinase suppressor of Ras 2 [Source:MGI Symbol;Acc:MGI:2661175]	-2.30287	0.00107985	0.00809109
ENSMUSG00000085091	Egfros	epidermal growth factor receptor, opposite strand [Source:MGI Symbol;Acc:MGI:2443051]	-2.30492	1.31982e-05	0.000194342
ENSMUSG00000042115	Klhdc8a	kelch domain containing 8A [Source:MGI Symbol;Acc:MGI:2442630]	-2.30638	8.87347e-06	0.000135926
ENSMUSG00000049107	Ntf3	neurotrophin 3 [Source:MGI Symbol;Acc:MGI:97380]	-2.30974	0.00148264	0.0104295
ENSMUSG00000026141	Col19a1	collagen, type XIX, alpha 1 [Source:MGI Symbol;Acc:MGI:1095415]	-2.31205	0.00594685	0.0302904
ENSMUSG00000020793	Galr2	galanin receptor 2 [Source:MGI Symbol;Acc:MGI:1337018]	-2.31229	0.00569982	0.0293127
ENSMUSG00000024043	Arhgap28	Rho GTPase activating protein 28 [Source:MGI Symbol;Acc:MGI:2147003]	-2.31281	0.00147322	0.0103732
ENSMUSG00000110170	St6galnac2	ST6 (alpha-N-acetyl-neuraminyl-2,3-beta-galactosyl-1,3)-N-acetylgalactosaminide alpha-2,6-sialyltransferase 2 [Source:MGI Symbol;Acc:MGI:107553]	-2.31594	9.79985e-05	0.00110297
ENSMUSG00000047085	Lrrc4b	leucine rich repeat containing 4B [Source:MGI Symbol;Acc:MGI:3027390]	-2.31758	0.00543481	0.028254
ENSMUSG00000025375	Aatk	apoptosis-associated tyrosine kinase [Source:MGI Symbol;Acc:MGI:1197518]	-2.31795	4.35637e-09	1.33026e-07
ENSMUSG00000078307	AI593442	expressed sequence AI593442 [Source:MGI Symbol;Acc:MGI:2143099]	-2.32045	0.000322434	0.00302416
ENSMUSG00000047586	Nccrp1	non-specific cytotoxic cell receptor protein 1 homolog (zebrafish) [Source:MGI Symbol;Acc:MGI:2685009]	-2.32092	0.00600964	0.0305329
ENSMUSG00000026207	Speg	SPEG complex locus [Source:MGI Symbol;Acc:MGI:109282]	-2.32288	3.83127e-09	1.17377e-07
ENSMUSG00000021318	Gli3	GLI-Kruppel family member GLI3 [Source:MGI Symbol;Acc:MGI:95729]	-2.32347	1.1305e-07	2.65882e-06
ENSMUSG00000024459	H2-M5	histocompatibility 2, M region locus 5 [Source:MGI Symbol;Acc:MGI:95917]	-2.33018	0.00541704	0.0281852
ENSMUSG00000085151	1110018N20Rik	RIKEN cDNA 1110018N20 gene [Source:MGI Symbol;Acc:MGI:1915753]	-2.33084	0.00560714	0.028956
ENSMUSG00000038526	Car14	carbonic anhydrase 14 [Source:MGI Symbol;Acc:MGI:1344341]	-2.33156	0.000639427	0.00529125
ENSMUSG00000097058			-2.3323	0.00642232	0.0321448
ENSMUSG00000061815	Rufy4	RUN and FYVE domain containing 4 [Source:MGI Symbol;Acc:MGI:3588214]	-2.33902	9.29886e-06	0.000141511
ENSMUSG00000028019	Pdgfc	platelet-derived growth factor, C polypeptide [Source:MGI Symbol;Acc:MGI:1859631]	-2.3404	7.04318e-05	0.00083139
ENSMUSG00000072437	Nanos1	nanos C2HC-type zinc finger 1 [Source:MGI Symbol;Acc:MGI:2669254]	-2.34142	0.0022905	0.0146767
ENSMUSG00000028023	Pitx2	paired-like homeodomain transcription factor 2 [Source:MGI Symbol;Acc:MGI:109340]	-2.34312	1.50275e-06	2.7908e-05
ENSMUSG00000041729	Coro2b	coronin, actin binding protein, 2B [Source:MGI Symbol;Acc:MGI:2444283]	-2.34332	3.24887e-05	0.000427378
ENSMUSG00000033006	Sox10	SRY (sex determining region Y)-box 10 [Source:MGI Symbol;Acc:MGI:98358]	-2.34615	5.804e-08	1.44727e-06
ENSMUSG00000087291	Gm11946	predicted gene 11946 [Source:MGI Symbol;Acc:MGI:3650071]	-2.34939	2e-06	3.59595e-05
ENSMUSG00000009633	G0s2	G0/G1 switch gene 2 [Source:MGI Symbol;Acc:MGI:1316737]	-2.35197	0.000995664	0.00756372
ENSMUSG00000000216	Scnn1g	sodium channel, nonvoltage-gated 1 gamma [Source:MGI Symbol;Acc:MGI:104695]	-2.35508	4.3395e-08	1.10729e-06
ENSMUSG00000034522	Zfp395	zinc finger protein 395 [Source:MGI Symbol;Acc:MGI:2682318]	-2.35713	2.13888e-07	4.70932e-06
ENSMUSG00000037490	Slc2a12	solute carrier family 2 (facilitated glucose transporter), member 12 [Source:MGI Symbol;Acc:MGI:3052471]	-2.36496	4.49121e-07	9.2747e-06
ENSMUSG00000031659	Adcy7	adenylate cyclase 7 [Source:MGI Symbol;Acc:MGI:102891]	-2.36742	0.00353884	0.0204637
ENSMUSG00000085779	Atcayos	ataxia, cerebellar, Cayman type, opposite strand [Source:MGI Symbol;Acc:MGI:1916928]	-2.36951	0.0009081	0.00705681
ENSMUSG00000034320	Slc26a2	solute carrier family 26 (sulfate transporter), member 2 [Source:MGI Symbol;Acc:MGI:892977]	-2.37001	2.98753e-28	5.10539e-26
ENSMUSG00000030866	Ern2	endoplasmic reticulum (ER) to nucleus signalling 2 [Source:MGI Symbol;Acc:MGI:1349436]	-2.3707	8.5084e-05	0.000976932
ENSMUSG00000031647	Mfap3l	microfibrillar-associated protein 3-like [Source:MGI Symbol;Acc:MGI:1918556]	-2.37132	6.1933e-19	5.94652e-17
ENSMUSG00000009394	Syn2	synapsin II [Source:MGI Symbol;Acc:MGI:103020]	-2.3718	0.000143734	0.00152468
ENSMUSG00000049555	Tmie	transmembrane inner ear [Source:MGI Symbol;Acc:MGI:2159400]	-2.37449	1.33046e-08	3.73794e-07
ENSMUSG00000106464	C130083M11Rik	RIKEN cDNA C130083M11 gene [Source:MGI Symbol;Acc:MGI:3041216]	-2.37521	0.000704196	0.00571052
ENSMUSG00000039706	Ldb2	LIM domain binding 2 [Source:MGI Symbol;Acc:MGI:894670]	-2.37643	0.00101542	0.00767934
ENSMUSG00000032649	Colgalt2	collagen beta(1-O)galactosyltransferase 2 [Source:MGI Symbol;Acc:MGI:2138232]	-2.37734	0.000163224	0.00169664
ENSMUSG00000037138	Aff3	AF4/FMR2 family, member 3 [Source:MGI Symbol;Acc:MGI:106927]	-2.38003	0.00598273	0.0304232
ENSMUSG00000038319	Kcnh2	potassium voltage-gated channel, subfamily H (eag-related), member 2 [Source:MGI Symbol;Acc:MGI:1341722]	-2.38032	0.00484087	0.0260183
ENSMUSG00000045871	Slitrk6	SLIT and NTRK-like family, member 6 [Source:MGI Symbol;Acc:MGI:2443198]	-2.38145	2.50122e-05	0.00033761
ENSMUSG00000085001	Rapgef4os2	Rap guanine nucleotide exchange factor (GEF) 4, opposite strand 2 [Source:MGI Symbol;Acc:MGI:2139429]	-2.38381	5.42806e-05	0.000667824
ENSMUSG00000044748	Defb1	defensin beta 1 [Source:MGI Symbol;Acc:MGI:1096878]	-2.38427	0.0092306	0.0423389
ENSMUSG00000052951	C130021I20Rik	Riken cDNA C130021I20 gene [Source:MGI Symbol;Acc:MGI:3639863]	-2.38461	4.84774e-05	0.00060522
ENSMUSG00000036944	Tmem71	transmembrane protein 71 [Source:MGI Symbol;Acc:MGI:2146049]	-2.38516	1.22369e-12	6.38479e-11
ENSMUSG00000035878	Hykk	hydroxylysine kinase 1 [Source:MGI Symbol;Acc:MGI:2443139]	-2.39413	0.000230704	0.00226772
ENSMUSG00000031284	Pak3	p21 (RAC1) activated kinase 3 [Source:MGI Symbol;Acc:MGI:1339656]	-2.39569	0.00016277	0.00169286
ENSMUSG00000052085	Dock8	dedicator of cytokinesis 8 [Source:MGI Symbol;Acc:MGI:1921396]	-2.3989	3.41174e-07	7.22987e-06
ENSMUSG00000004151	Etv1	ets variant 1 [Source:MGI Symbol;Acc:MGI:99254]	-2.40027	0.00381731	0.0216388
ENSMUSG00000041324	Inhba	inhibin beta-A [Source:MGI Symbol;Acc:MGI:96570]	-2.40029	0.00150886	0.0105979
ENSMUSG00000024299	Adamts10	a disintegrin-like and metallopeptidase (reprolysin type) with thrombospondin type 1 motif, 10 [Source:MGI Symbol;Acc:MGI:2449112]	-2.40297	0.00452708	0.0246928
ENSMUSG00000085971	Gm15411	predicted gene 15411 [Source:MGI Symbol;Acc:MGI:3705213]	-2.40632	5.55487e-08	1.39073e-06
ENSMUSG00000003863	Ppfia3	protein tyrosine phosphatase, receptor type, f polypeptide (PTPRF), interacting protein (liprin), alpha 3 [Source:MGI Symbol;Acc:MGI:1924037]	-2.4076	0.00273472	0.0168117
ENSMUSG00000042041	2010003K11Rik	RIKEN cDNA 2010003K11 gene [Source:MGI Symbol;Acc:MGI:1917111]	-2.40766	0.00777558	0.0370424
ENSMUSG00000061578	Ksr2	kinase suppressor of ras 2 [Source:MGI Symbol;Acc:MGI:3610315]	-2.40882	7.92201e-07	1.54741e-05
ENSMUSG00000037016	Frem2	Fras1 related extracellular matrix protein 2 [Source:MGI Symbol;Acc:MGI:2444465]	-2.41176	0.00192561	0.0128837
ENSMUSG00000056602	Fry	FRY microtubule binding protein [Source:MGI Symbol;Acc:MGI:2443895]	-2.4148	0.000149792	0.00157994
ENSMUSG00000105366	Gm43719	predicted gene 43719 [Source:MGI Symbol;Acc:MGI:5663856]	-2.4163	3.55014e-06	5.97366e-05
ENSMUSG00000046312	AI464131	expressed sequence AI464131 [Source:MGI Symbol;Acc:MGI:2140300]	-2.4253	0.000390377	0.00352817
ENSMUSG00000048096	Lmod1	leiomodin 1 (smooth muscle) [Source:MGI Symbol;Acc:MGI:2135671]	-2.42694	0.000418096	0.00373519
ENSMUSG00000097157	Gm26512	predicted gene, 26512 [Source:MGI Symbol;Acc:MGI:5477006]	-2.42876	0.00847746	0.0396758
ENSMUSG00000040543	Pitpnm3	PITPNM family member 3 [Source:MGI Symbol;Acc:MGI:2685726]	-2.43036	1.3053e-09	4.33402e-08
ENSMUSG00000042851	Zc3h6	zinc finger CCCH type containing 6 [Source:MGI Symbol;Acc:MGI:1926001]	-2.43347	0.00018313	0.00187015
ENSMUSG00000090671	Gm5067	predicted gene 5067 [Source:MGI Symbol;Acc:MGI:3644982]	-2.4343	0.00422378	0.0233878
ENSMUSG00000028031	Dkk2	dickkopf WNT signaling pathway inhibitor 2 [Source:MGI Symbol;Acc:MGI:1890663]	-2.44003	0.00046198	0.00404955
ENSMUSG00000061126	Cyp4f39	cytochrome P450, family 4, subfamily f, polypeptide 39 [Source:MGI Symbol;Acc:MGI:2445210]	-2.44993	6.52773e-05	0.000780938
ENSMUSG00000091405	Hist2h4	histone cluster 2, H4 [Source:MGI Symbol;Acc:MGI:2140113]	-2.45266	0.000974154	0.00743975
ENSMUSG00000040061	Plcb2	phospholipase C, beta 2 [Source:MGI Symbol;Acc:MGI:107465]	-2.45307	0.00828713	0.0389318
ENSMUSG00000020623	Map2k6	mitogen-activated protein kinase kinase 6 [Source:MGI Symbol;Acc:MGI:1346870]	-2.45465	3.57618e-05	0.000464529
ENSMUSG00000072966	Gprasp2	G protein-coupled receptor associated sorting protein 2 [Source:MGI Symbol;Acc:MGI:2442071]	-2.45532	0.0058901	0.0300918
ENSMUSG00000059336	Slc14a1	solute carrier family 14 (urea transporter), member 1 [Source:MGI Symbol;Acc:MGI:1351654]	-2.45933	2.61919e-11	1.12674e-09
ENSMUSG00000050545	Fam228b	family with sequence similarity 228, member B [Source:MGI Symbol;Acc:MGI:2442121]	-2.45983	0.00296673	0.0178666
ENSMUSG00000086740	Gm17029	predicted gene 17029 [Source:MGI Symbol;Acc:MGI:4937856]	-2.46467	0.000977572	0.00745737
ENSMUSG00000021509	Slc25a48	solute carrier family 25, member 48 [Source:MGI Symbol;Acc:MGI:2145373]	-2.47254	4.54825e-06	7.49074e-05
ENSMUSG00000059824	Dbp	D site albumin promoter binding protein [Source:MGI Symbol;Acc:MGI:94866]	-2.47457	0.000158746	0.00165656
ENSMUSG00000051817	Sox12	SRY (sex determining region Y)-box 12 [Source:MGI Symbol;Acc:MGI:98360]	-2.47893	2.9487e-07	6.32054e-06
ENSMUSG00000005672	Kit	KIT proto-oncogene receptor tyrosine kinase [Source:MGI Symbol;Acc:MGI:96677]	-2.4819	6.82541e-06	0.000107288
ENSMUSG00000027186	Elf5	E74-like factor 5 [Source:MGI Symbol;Acc:MGI:1335079]	-2.49296	2.7771e-06	4.80307e-05
ENSMUSG00000007877	Tcap	titin-cap [Source:MGI Symbol;Acc:MGI:1330233]	-2.4952	0.00416877	0.0231451
ENSMUSG00000084761	Gm12406	predicted gene 12406 [Source:MGI Symbol;Acc:MGI:3650626]	-2.50178	6.71218e-06	0.000105777
ENSMUSG00000013089	Etv5	ets variant 5 [Source:MGI Symbol;Acc:MGI:1096867]	-2.50432	4.95628e-08	1.25096e-06
ENSMUSG00000068614	Actc1	actin, alpha, cardiac muscle 1 [Source:MGI Symbol;Acc:MGI:87905]	-2.50516	1.26e-06	2.36593e-05
ENSMUSG00000003949	Hlf	hepatic leukemia factor [Source:MGI Symbol;Acc:MGI:96108]	-2.50733	0.000400524	0.00360588
ENSMUSG00000097494	4933406C10Rik	RIKEN cDNA 4933406C10 gene [Source:MGI Symbol;Acc:MGI:1921326]	-2.50789	0.00038417	0.0034856
ENSMUSG00000006542	Prkag3	protein kinase, AMP-activated, gamma 3 non-catalytic subunit [Source:MGI Symbol;Acc:MGI:1891343]	-2.51083	0.000213891	0.00212715
ENSMUSG00000106641	Gm43534	predicted gene 43534 [Source:MGI Symbol;Acc:MGI:5663671]	-2.52158	0.00944278	0.043121
ENSMUSG00000022342	Kcnv1	potassium channel, subfamily V, member 1 [Source:MGI Symbol;Acc:MGI:1914748]	-2.52441	1.859e-06	3.3849e-05
ENSMUSG00000086390	1810019D21Rik	RIKEN cDNA 1810019D21 gene [Source:MGI Symbol;Acc:MGI:1917021]	-2.52477	1.37248e-14	8.75519e-13
ENSMUSG00000049565	Aknad1	AKNA domain containing 1 [Source:MGI Symbol;Acc:MGI:3584453]	-2.52787	6.0627e-10	2.12274e-08
ENSMUSG00000038486	Sv2a	synaptic vesicle glycoprotein 2 a [Source:MGI Symbol;Acc:MGI:1927139]	-2.53142	1.63182e-05	0.000232562
ENSMUSG00000058921	Slc10a5	solute carrier family 10 (sodium/bile acid cotransporter family), member 5 [Source:MGI Symbol;Acc:MGI:2685251]	-2.53798	0.00380422	0.0215777
ENSMUSG00000000126	Wnt9a	wingless-type MMTV integration site family, member 9A [Source:MGI Symbol;Acc:MGI:2446084]	-2.54217	2.14631e-06	3.84416e-05
ENSMUSG00000060212	Pcnx2	pecanex homolog 2 [Source:MGI Symbol;Acc:MGI:2445010]	-2.54646	0.000398547	0.00359329
ENSMUSG00000102577	Gm37969	predicted gene, 37969 [Source:MGI Symbol;Acc:MGI:5611197]	-2.54879	0.0112496	0.0490627
ENSMUSG00000025207	Sema4g	sema domain, immunoglobulin domain (Ig), transmembrane domain (TM) and short cytoplasmic domain, (semaphorin) 4G [Source:MGI Symbol;Acc:MGI:1347047]	-2.54918	5.53867e-08	1.38854e-06
ENSMUSG00000048442	Smim5	small integral membrane protein 5 [Source:MGI Symbol;Acc:MGI:1913778]	-2.54934	2.06877e-06	3.71243e-05
ENSMUSG00000031344	Gabrq	gamma-aminobutyric acid (GABA) A receptor, subunit theta [Source:MGI Symbol;Acc:MGI:1888498]	-2.55449	0.000707485	0.00572498
ENSMUSG00000041351	Rap1gap	Rap1 GTPase-activating protein [Source:MGI Symbol;Acc:MGI:109338]	-2.55611	2.43786e-10	9.19231e-09
ENSMUSG00000101162	Gm26728	predicted gene, 26728 [Source:MGI Symbol;Acc:MGI:5477222]	-2.55617	0.00700432	0.0343092
ENSMUSG00000045667	Smtnl2	smoothelin-like 2 [Source:MGI Symbol;Acc:MGI:2442764]	-2.55698	0.000605004	0.00504902
ENSMUSG00000031216	Stard8	START domain containing 8 [Source:MGI Symbol;Acc:MGI:2448556]	-2.56787	0.000238941	0.00233623
ENSMUSG00000033705	Stard9	START domain containing 9 [Source:MGI Symbol;Acc:MGI:3045258]	-2.57321	0.00182555	0.0123294
ENSMUSG00000036598	Ccdc113	coiled-coil domain containing 113 [Source:MGI Symbol;Acc:MGI:3606076]	-2.57415	1.50582e-05	0.000216593
ENSMUSG00000036192	Rorb	RAR-related orphan receptor beta [Source:MGI Symbol;Acc:MGI:1343464]	-2.57529	0.00975909	0.0441006
ENSMUSG00000062760	1810041L15Rik	RIKEN cDNA 1810041L15 gene [Source:MGI Symbol;Acc:MGI:1919551]	-2.57982	7.5855e-05	0.000887532
ENSMUSG00000030222	Rerg	RAS-like, estrogen-regulated, growth-inhibitor [Source:MGI Symbol;Acc:MGI:2665139]	-2.58731	8.55469e-06	0.000131911
ENSMUSG00000097353	A430046D13Rik	Riken cDNA A430046D13 gene [Source:MGI Symbol;Acc:MGI:3609643]	-2.58829	2.92951e-06	5.02931e-05
ENSMUSG00000000861	Bcl11a	B cell CLL/lymphoma 11A (zinc finger protein) [Source:MGI Symbol;Acc:MGI:106190]	-2.58918	9.44476e-09	2.72756e-07
ENSMUSG00000055725	Paqr3	progestin and adipoQ receptor family member III [Source:MGI Symbol;Acc:MGI:2679683]	-2.59549	3.67853e-06	6.15633e-05
ENSMUSG00000043448	Gjc2	gap junction protein, gamma 2 [Source:MGI Symbol;Acc:MGI:2153060]	-2.59924	0.00140408	0.00999766
ENSMUSG00000045954	Cavin2	caveolae associated 2 [Source:MGI Symbol;Acc:MGI:99513]	-2.60305	8.27705e-06	0.000127947
ENSMUSG00000005580	Adcy9	adenylate cyclase 9 [Source:MGI Symbol;Acc:MGI:108450]	-2.60687	2.36781e-06	4.17664e-05
ENSMUSG00000032226	Gcnt3	glucosaminyl (N-acetyl) transferase 3, mucin type [Source:MGI Symbol;Acc:MGI:1919327]	-2.60921	1.97479e-12	9.94176e-11
ENSMUSG00000037259	Dzank1	double zinc ribbon and ankyrin repeat domains 1 [Source:MGI Symbol;Acc:MGI:2139080]	-2.61155	0.000379803	0.00345102
ENSMUSG00000047507	Baiap3	BAI1-associated protein 3 [Source:MGI Symbol;Acc:MGI:2685783]	-2.61314	4.49729e-07	9.27698e-06
ENSMUSG00000027009	Itga4	integrin alpha 4 [Source:MGI Symbol;Acc:MGI:96603]	-2.61685	0.000154349	0.00162095
ENSMUSG00000034023	Fancd2	Fanconi anemia, complementation group D2 [Source:MGI Symbol;Acc:MGI:2448480]	-2.62001	5.5749e-07	1.12751e-05
ENSMUSG00000005583	Mef2c	myocyte enhancer factor 2C [Source:MGI Symbol;Acc:MGI:99458]	-2.62039	6.38132e-06	0.000101248
ENSMUSG00000026357	Rgs18	regulator of G-protein signaling 18 [Source:MGI Symbol;Acc:MGI:1927498]	-2.62433	0.00555572	0.0287382
ENSMUSG00000040860	Crocc	ciliary rootlet coiled-coil, rootletin [Source:MGI Symbol;Acc:MGI:3529431]	-2.62519	5.63813e-06	9.10064e-05
ENSMUSG00000055827	Gsdmc3	gasdermin C3 [Source:MGI Symbol;Acc:MGI:3580656]	-2.63809	3.58249e-13	1.99793e-11
ENSMUSG00000086372	Gm16246	predicted gene 16246 [Source:MGI Symbol;Acc:MGI:3826570]	-2.64424	0.000107453	0.00119281
ENSMUSG00000025154	Arhgap19	Rho GTPase activating protein 19 [Source:MGI Symbol;Acc:MGI:1918335]	-2.65152	0.000315699	0.00297447
ENSMUSG00000044217	Aqp5	aquaporin 5 [Source:MGI Symbol;Acc:MGI:106215]	-2.65336	0.00615091	0.0310749
ENSMUSG00000084616	Gm25047	predicted gene, 25047 [Source:MGI Symbol;Acc:MGI:5454824]	-2.65562	1.74586e-05	0.000245435
ENSMUSG00000079355	Ackr4	atypical chemokine receptor 4 [Source:MGI Symbol;Acc:MGI:2181676]	-2.66705	0.000451322	0.00398425
ENSMUSG00000021944	Gata4	GATA binding protein 4 [Source:MGI Symbol;Acc:MGI:95664]	-2.66906	0.0063317	0.0317642
ENSMUSG00000053675	Tgm5	transglutaminase 5 [Source:MGI Symbol;Acc:MGI:1921426]	-2.67225	0.000250232	0.00242891
ENSMUSG00000034227	Foxj1	forkhead box J1 [Source:MGI Symbol;Acc:MGI:1347474]	-2.67735	0.00709473	0.0346314
ENSMUSG00000109635	Gm45670	predicted gene 45670 [Source:MGI Symbol;Acc:MGI:5791506]	-2.6851	0.000498816	0.00430558
ENSMUSG00000097184	4632428C04Rik	RIKEN cDNA 4632428C04 gene [Source:MGI Symbol;Acc:MGI:1921600]	-2.68929	1.67312e-05	0.000236818
ENSMUSG00000028238	Atp6v0d2	ATPase, H+ transporting, lysosomal V0 subunit D2 [Source:MGI Symbol;Acc:MGI:1924415]	-2.69625	0.0039959	0.0223995
ENSMUSG00000006642	Tcf23	transcription factor 23 [Source:MGI Symbol;Acc:MGI:1934960]	-2.70484	4.89375e-06	7.98213e-05
ENSMUSG00000105632	Gm43272	predicted gene 43272 [Source:MGI Symbol;Acc:MGI:5663409]	-2.70664	1.04071e-11	4.68243e-10
ENSMUSG00000109904	Gm45819	predicted gene 45819 [Source:MGI Symbol;Acc:MGI:5804934]	-2.70906	0.000127019	0.00137557
ENSMUSG00000097960	A330074K22Rik	RIKEN cDNA A330074K22 gene [Source:MGI Symbol;Acc:MGI:3045392]	-2.71024	0.00187943	0.0126429
ENSMUSG00000047773	Ankfn1	ankyrin-repeat and fibronectin type III domain containing 1 [Source:MGI Symbol;Acc:MGI:2686021]	-2.71357	4.49413e-05	0.000567156
ENSMUSG00000050463	Krt78	keratin 78 [Source:MGI Symbol;Acc:MGI:1917529]	-2.714	2.18319e-06	3.90244e-05
ENSMUSG00000056293	Gsdmc2	gasdermin C2 [Source:MGI Symbol;Acc:MGI:2146102]	-2.71553	1.20413e-15	8.56081e-14
ENSMUSG00000026961	Lrrc26	leucine rich repeat containing 26 [Source:MGI Symbol;Acc:MGI:2385129]	-2.71586	2.75598e-05	0.000366946
ENSMUSG00000000244	Tspan32	tetraspanin 32 [Source:MGI Symbol;Acc:MGI:1350360]	-2.71921	0.0057086	0.0293497
ENSMUSG00000024593	Megf10	multiple EGF-like-domains 10 [Source:MGI Symbol;Acc:MGI:2685177]	-2.72181	0.00383218	0.021689
ENSMUSG00000028386	Slc46a2	solute carrier family 46, member 2 [Source:MGI Symbol;Acc:MGI:1353616]	-2.7238	0.000218836	0.00216937
ENSMUSG00000050071	Bex1	brain expressed X-linked 1 [Source:MGI Symbol;Acc:MGI:1328321]	-2.72572	0.00507196	0.0268459
ENSMUSG00000086607	4930511M06Rik	RIKEN cDNA 4930511M06 gene [Source:MGI Symbol;Acc:MGI:1922334]	-2.72588	0.00332617	0.0195016
ENSMUSG00000050288	Fzd2	frizzled class receptor 2 [Source:MGI Symbol;Acc:MGI:1888513]	-2.72727	6.02029e-06	9.63073e-05
ENSMUSG00000108723	Gm44837	predicted gene 44837 [Source:MGI Symbol;Acc:MGI:5753413]	-2.72819	0.000435753	0.00386329
ENSMUSG00000030757	Zkscan2	zinc finger with KRAB and SCAN domains 2 [Source:MGI Symbol;Acc:MGI:2444060]	-2.73381	0.00987026	0.0444742
ENSMUSG00000025993	Slc40a1	solute carrier family 40 (iron-regulated transporter), member 1 [Source:MGI Symbol;Acc:MGI:1315204]	-2.73507	4.21949e-07	8.77193e-06
ENSMUSG00000038077	Kcna6	potassium voltage-gated channel, shaker-related, subfamily, member 6 [Source:MGI Symbol;Acc:MGI:96663]	-2.73927	7.83214e-06	0.000121574
ENSMUSG00000032750	Gab3	growth factor receptor bound protein 2-associated protein 3 [Source:MGI Symbol;Acc:MGI:2387324]	-2.74164	0.0064692	0.0323061
ENSMUSG00000036523	Greb1	gene regulated by estrogen in breast cancer protein [Source:MGI Symbol;Acc:MGI:2149712]	-2.74417	0.00420542	0.0233138
ENSMUSG00000031448	Adprhl1	ADP-ribosylhydrolase like 1 [Source:MGI Symbol;Acc:MGI:2442168]	-2.74715	0.00335137	0.0196
ENSMUSG00000085162	Gm12295	predicted gene 12295 [Source:MGI Symbol;Acc:MGI:3650535]	-2.74914	0.00340177	0.0198325
ENSMUSG00000049811	Fam161a	family with sequence similarity 161, member A [Source:MGI Symbol;Acc:MGI:1921123]	-2.75812	0.000990244	0.00753176
ENSMUSG00000087357	Gm12498	predicted gene 12498 [Source:MGI Symbol;Acc:MGI:3650533]	-2.76037	2.63294e-05	0.000352833
ENSMUSG00000097243			-2.76675	0.00209541	0.0137288
ENSMUSG00000040978	Gm11992	predicted gene 11992 [Source:MGI Symbol;Acc:MGI:3651127]	-2.78165	0.00421176	0.0233413
ENSMUSG00000030643	Rab30	RAB30, member RAS oncogene family [Source:MGI Symbol;Acc:MGI:1923235]	-2.78357	0.0024114	0.0152707
ENSMUSG00000091475	2810468N07Rik	RIKEN cDNA 2810468N07 gene [Source:MGI Symbol;Acc:MGI:1920084]	-2.78485	0.00274343	0.0168319
ENSMUSG00000040694	Apobec2	apolipoprotein B mRNA editing enzyme, catalytic polypeptide 2 [Source:MGI Symbol;Acc:MGI:1343178]	-2.78568	2.15793e-05	0.000295123
ENSMUSG00000028940	Hes2	hes family bHLH transcription factor 2 [Source:MGI Symbol;Acc:MGI:1098624]	-2.79269	0.000785736	0.00623192
ENSMUSG00000021567	Nkd2	naked cuticle 2 [Source:MGI Symbol;Acc:MGI:1919543]	-2.79893	2.08696e-05	0.000286469
ENSMUSG00000079465	Col4a3	collagen, type IV, alpha 3 [Source:MGI Symbol;Acc:MGI:104688]	-2.79998	0.00331603	0.0194728
ENSMUSG00000097145	9230114K14Rik	RIKEN cDNA 9230114K14 gene [Source:MGI Symbol;Acc:MGI:3041212]	-2.80236	0.000653896	0.00538943
ENSMUSG00000002265	Peg3	paternally expressed 3 [Source:MGI Symbol;Acc:MGI:104748]	-2.80531	0.000101663	0.00113803
ENSMUSG00000038233	Fam198a	family with sequence similarity 198, member A [Source:MGI Symbol;Acc:MGI:3041196]	-2.80865	0.00761593	0.0364309
ENSMUSG00000078234	Klhdc7a	kelch domain containing 7A [Source:MGI Symbol;Acc:MGI:2444612]	-2.81067	1.07897e-07	2.56025e-06
ENSMUSG00000003469	Phyhip	phytanoyl-CoA hydroxylase interacting protein [Source:MGI Symbol;Acc:MGI:1860417]	-2.8114	0.00500092	0.0266198
ENSMUSG00000031965	Tbx20	T-box 20 [Source:MGI Symbol;Acc:MGI:1888496]	-2.81187	8.34974e-05	0.000963038
ENSMUSG00000027895	Kcnc4	potassium voltage gated channel, Shaw-related subfamily, member 4 [Source:MGI Symbol;Acc:MGI:96670]	-2.82098	4.98318e-06	8.09963e-05
ENSMUSG00000048022	Tmem229a	transmembrane protein 229A [Source:MGI Symbol;Acc:MGI:2442812]	-2.82959	7.63383e-18	6.52273e-16
ENSMUSG00000045613	Chrm2	cholinergic receptor, muscarinic 2, cardiac [Source:MGI Symbol;Acc:MGI:88397]	-2.83203	2.97713e-05	0.000395541
ENSMUSG00000017724	Etv4	ets variant 4 [Source:MGI Symbol;Acc:MGI:99423]	-2.84191	0.0021563	0.0139998
ENSMUSG00000037263	Aldh3b3	aldehyde dehydrogenase 3 family, member B3 [Source:MGI Symbol;Acc:MGI:1920708]	-2.84214	0.000303449	0.00287651
ENSMUSG00000020081	Tacr2	tachykinin receptor 2 [Source:MGI Symbol;Acc:MGI:98477]	-2.84315	3.56805e-05	0.00046412
ENSMUSG00000066510	Ankdd1a	ankyrin repeat and death domain containing 1A [Source:MGI Symbol;Acc:MGI:2686319]	-2.8447	1.66863e-05	0.000236542
ENSMUSG00000038354	Ankrd35	ankyrin repeat domain 35 [Source:MGI Symbol;Acc:MGI:2442590]	-2.84476	4.02601e-07	8.42611e-06
ENSMUSG00000020061	Mybpc1	myosin binding protein C, slow-type [Source:MGI Symbol;Acc:MGI:1336213]	-2.84504	0.00215556	0.0139998
ENSMUSG00000043668	Tox3	TOX high mobility group box family member 3 [Source:MGI Symbol;Acc:MGI:3039593]	-2.85793	0.00603033	0.0306068
ENSMUSG00000046169	Adamts6	a disintegrin-like and metallopeptidase (reprolysin type) with thrombospondin type 1 motif, 6 [Source:MGI Symbol;Acc:MGI:1347348]	-2.86354	8.3196e-05	0.000960156
ENSMUSG00000071042	Rasgrp3	RAS, guanyl releasing protein 3 [Source:MGI Symbol;Acc:MGI:3028579]	-2.87677	1.69292e-06	3.11601e-05
ENSMUSG00000097806	Gm6556	predicted gene 6556 [Source:MGI Symbol;Acc:MGI:3647197]	-2.88747	0.00864224	0.0402246
ENSMUSG00000105594	Gm43398	predicted gene 43398 [Source:MGI Symbol;Acc:MGI:5663535]	-2.89657	0.00379992	0.0215599
ENSMUSG00000043811	Rtn4r	reticulon 4 receptor [Source:MGI Symbol;Acc:MGI:2136886]	-2.91221	9.66215e-05	0.00108813
ENSMUSG00000058966	Fam57b	family with sequence similarity 57, member B [Source:MGI Symbol;Acc:MGI:1916202]	-2.91444	0.00182544	0.0123294
ENSMUSG00000085833	Gm13003	predicted gene 13003 [Source:MGI Symbol;Acc:MGI:3650099]	-2.9186	9.01835e-08	2.17035e-06
ENSMUSG00000067389	Gm17080	predicted gene 17080 [Source:MGI Symbol;Acc:MGI:4937907]	-2.91958	4.45402e-07	9.21835e-06
ENSMUSG00000010825	Grid2ip	glutamate receptor, ionotropic, delta 2 (Grid2) interacting protein 1 [Source:MGI Symbol;Acc:MGI:2176213]	-2.93986	1.26991e-10	4.99043e-09
ENSMUSG00000020542	Myocd	myocardin [Source:MGI Symbol;Acc:MGI:2137495]	-2.9601	1.87114e-06	3.40037e-05
ENSMUSG00000037892	Pcdh18	protocadherin 18 [Source:MGI Symbol;Acc:MGI:1920423]	-2.97276	1.10296e-07	2.61053e-06
ENSMUSG00000044716	Dok7	docking protein 7 [Source:MGI Symbol;Acc:MGI:3584043]	-2.97484	1.8894e-06	3.42352e-05
ENSMUSG00000025271	Pfkfb1	6-phosphofructo-2-kinase/fructose-2,6-biphosphatase 1 [Source:MGI Symbol;Acc:MGI:107816]	-2.97819	0.00523807	0.0274919
ENSMUSG00000046743	Fat4	FAT atypical cadherin 4 [Source:MGI Symbol;Acc:MGI:3045256]	-2.97861	5.56614e-06	8.99224e-05
ENSMUSG00000021294	Kif26a	kinesin family member 26A [Source:MGI Symbol;Acc:MGI:2447072]	-2.98741	0.00053313	0.0045616
ENSMUSG00000015627	Gata5	GATA binding protein 5 [Source:MGI Symbol;Acc:MGI:109497]	-3.00528	3.57252e-05	0.000464377
ENSMUSG00000110115	Gm32486	predicted gene, 32486 [Source:MGI Symbol;Acc:MGI:5591645]	-3.00597	0.00178589	0.0121187
ENSMUSG00000043259	Fam13c	family with sequence similarity 13, member C [Source:MGI Symbol;Acc:MGI:1918971]	-3.01116	1.65382e-05	0.0002348
ENSMUSG00000033855	Ston1	stonin 1 [Source:MGI Symbol;Acc:MGI:1924307]	-3.01623	0.000483091	0.00420636
ENSMUSG00000047591	Mafa	v-maf musculoaponeurotic fibrosarcoma oncogene family, protein A (avian) [Source:MGI Symbol;Acc:MGI:2673307]	-3.02066	0.00534119	0.0278665
ENSMUSG00000057751	Megf6	multiple EGF-like-domains 6 [Source:MGI Symbol;Acc:MGI:1919351]	-3.02735	7.68485e-09	2.26496e-07
ENSMUSG00000060548	Tnfrsf19	tumor necrosis factor receptor superfamily, member 19 [Source:MGI Symbol;Acc:MGI:1352474]	-3.03079	6.58834e-08	1.61688e-06
ENSMUSG00000080806	Gm13005	predicted gene 13005 [Source:MGI Symbol;Acc:MGI:3650102]	-3.03335	0.00967884	0.0438123
ENSMUSG00000090053	Palm2	paralemmin 2 [Source:MGI Symbol;Acc:MGI:1934601]	-3.05234	0.0114418	0.0496566
ENSMUSG00000021624	Cd180	CD180 antigen [Source:MGI Symbol;Acc:MGI:1194924]	-3.06514	4.01566e-05	0.000514794
ENSMUSG00000097820	E530011L22Rik	RIKEN cDNA E530011L22 gene [Source:MGI Symbol;Acc:MGI:2443770]	-3.08219	0.000250753	0.00243269
ENSMUSG00000064065	Ipcef1	interaction protein for cytohesin exchange factors 1 [Source:MGI Symbol;Acc:MGI:2444159]	-3.08931	0.000217597	0.00215939
ENSMUSG00000004360	9330159F19Rik	RIKEN cDNA 9330159F19 gene [Source:MGI Symbol;Acc:MGI:3036239]	-3.0899	3.03197e-06	5.17525e-05
ENSMUSG00000108353	Gm45205	predicted gene 45205 [Source:MGI Symbol;Acc:MGI:5753781]	-3.10107	7.71505e-05	0.000898739
ENSMUSG00000100127	Gsdmcl-ps	gasdermin C-like, pseudogene [Source:MGI Symbol;Acc:MGI:1921710]	-3.10149	0.000104557	0.00116273
ENSMUSG00000045259	Klhdc9	kelch domain containing 9 [Source:MGI Symbol;Acc:MGI:1916124]	-3.13389	0.00358544	0.0206576
ENSMUSG00000028871	Rspo1	R-spondin 1 [Source:MGI Symbol;Acc:MGI:2183426]	-3.13489	0.00508961	0.0269024
ENSMUSG00000042514	Klhl14	kelch-like 14 [Source:MGI Symbol;Acc:MGI:1921249]	-3.14687	4.07763e-10	1.46347e-08
ENSMUSG00000084950	Gm5577	predicted gene 5577 [Source:MGI Symbol;Acc:MGI:3648213]	-3.151	0.000249762	0.0024256
ENSMUSG00000020140	Lgr5	leucine rich repeat containing G protein coupled receptor 5 [Source:MGI Symbol;Acc:MGI:1341817]	-3.15488	0.000364249	0.00334066
ENSMUSG00000016262	Sertad4	SERTA domain containing 4 [Source:MGI Symbol;Acc:MGI:2443496]	-3.161	2.67718e-06	4.64787e-05
ENSMUSG00000046442	Ppm1e	protein phosphatase 1E (PP2C domain containing) [Source:MGI Symbol;Acc:MGI:2444096]	-3.17732	9.95616e-18	8.46819e-16
ENSMUSG00000109136	Gm45114	predicted gene 45114 [Source:MGI Symbol;Acc:MGI:5753690]	-3.19143	0.0103936	0.0461726
ENSMUSG00000035811	Ugt2b35	UDP glucuronosyltransferase 2 family, polypeptide B35 [Source:MGI Symbol;Acc:MGI:3576100]	-3.19148	0.00377787	0.0214479
ENSMUSG00000053040	Aph1c	aph1 homolog C, gamma secretase subunit [Source:MGI Symbol;Acc:MGI:1915568]	-3.22204	0.000674845	0.00552785
ENSMUSG00000041272	Tox	thymocyte selection-associated high mobility group box [Source:MGI Symbol;Acc:MGI:2181659]	-3.22353	0.0035717	0.0205976
ENSMUSG00000095407	Tmem200c	transmembrane protein 200C [Source:MGI Symbol;Acc:MGI:3646281]	-3.22409	8.53202e-07	1.65204e-05
ENSMUSG00000061411	Nol4l	nucleolar protein 4-like [Source:MGI Symbol;Acc:MGI:1918765]	-3.23459	2.02639e-14	1.26663e-12
ENSMUSG00000053093	Myh7	myosin, heavy polypeptide 7, cardiac muscle, beta [Source:MGI Symbol;Acc:MGI:2155600]	-3.24153	0.000235683	0.00230935
ENSMUSG00000094437	Gm9830	predicted gene 9830 [Source:MGI Symbol;Acc:MGI:3704332]	-3.24211	0.00127736	0.00928036
ENSMUSG00000016756	Cmah	cytidine monophospho-N-acetylneuraminic acid hydroxylase [Source:MGI Symbol;Acc:MGI:103227]	-3.25232	0.00370322	0.0211465
ENSMUSG00000109674	Gm45470	predicted gene 45470 [Source:MGI Symbol;Acc:MGI:5791306]	-3.2604	7.97876e-05	0.000924831
ENSMUSG00000063239	Grm4	glutamate receptor, metabotropic 4 [Source:MGI Symbol;Acc:MGI:1351341]	-3.26422	0.0103024	0.0458986
ENSMUSG00000085069	Gm13111	predicted gene 13111 [Source:MGI Symbol;Acc:MGI:3651882]	-3.26797	0.00142673	0.0101279
ENSMUSG00000035349			-3.26979	0.00999018	0.0448294
ENSMUSG00000070687	Htr1d	5-hydroxytryptamine (serotonin) receptor 1D [Source:MGI Symbol;Acc:MGI:96276]	-3.27217	3.66407e-06	6.13765e-05
ENSMUSG00000079103	Tgm7	transglutaminase 7 [Source:MGI Symbol;Acc:MGI:2151164]	-3.27894	0.00861788	0.0401514
ENSMUSG00000047976	Kcna1	potassium voltage-gated channel, shaker-related subfamily, member 1 [Source:MGI Symbol;Acc:MGI:96654]	-3.29152	6.66511e-10	2.32493e-08
ENSMUSG00000015843	Rxrg	retinoid X receptor gamma [Source:MGI Symbol;Acc:MGI:98216]	-3.30168	9.74926e-07	1.86639e-05
ENSMUSG00000034584	Exph5	exophilin 5 [Source:MGI Symbol;Acc:MGI:2443248]	-3.32457	1.63081e-09	5.31068e-08
ENSMUSG00000006784	Ttc25	tetratricopeptide repeat domain 25 [Source:MGI Symbol;Acc:MGI:1921657]	-3.32924	0.00685151	0.0337627
ENSMUSG00000020990	Cdkl1	cyclin-dependent kinase-like 1 (CDC2-related kinase) [Source:MGI Symbol;Acc:MGI:1918341]	-3.33465	4.5259e-05	0.000570392
ENSMUSG00000020639	Pfn4	profilin family, member 4 [Source:MGI Symbol;Acc:MGI:1920121]	-3.33931	0.000812193	0.00641319
ENSMUSG00000030889	Vwa3a	von Willebrand factor A domain containing 3A [Source:MGI Symbol;Acc:MGI:3041229]	-3.34132	0.0105904	0.0469126
ENSMUSG00000020532	Acaca	acetyl-Coenzyme A carboxylase alpha [Source:MGI Symbol;Acc:MGI:108451]	-3.34407	0.00613734	0.0310231
ENSMUSG00000042010	Acacb	acetyl-Coenzyme A carboxylase beta [Source:MGI Symbol;Acc:MGI:2140940]	-3.35665	8.98979e-05	0.00102543
ENSMUSG00000048458	Fam212b	family with sequence similarity 212, member B [Source:MGI Symbol;Acc:MGI:1923497]	-3.35739	1.79811e-06	3.29379e-05
ENSMUSG00000047146	Tet1	tet methylcytosine dioxygenase 1 [Source:MGI Symbol;Acc:MGI:1098693]	-3.36888	1.70818e-05	0.000241048
ENSMUSG00000021575	Ahrr	aryl-hydrocarbon receptor repressor [Source:MGI Symbol;Acc:MGI:1333776]	-3.37055	0.00386617	0.0218294
ENSMUSG00000105059	Gm42498	predicted gene 42498 [Source:MGI Symbol;Acc:MGI:5662635]	-3.40543	0.0016478	0.0113692
ENSMUSG00000015890	Amdhd1	amidohydrolase domain containing 1 [Source:MGI Symbol;Acc:MGI:1919011]	-3.40969	1.80851e-05	0.000253668
ENSMUSG00000097811	2810425M01Rik	RIKEN cDNA 2810425M01 gene [Source:MGI Symbol;Acc:MGI:1917222]	-3.43138	0.00360846	0.0207517
ENSMUSG00000089635	Gm16559	predicted gene 16559 [Source:MGI Symbol;Acc:MGI:4414979]	-3.43197	1.14418e-05	0.000170775
ENSMUSG00000097339	Gm26671	predicted gene, 26671 [Source:MGI Symbol;Acc:MGI:5477165]	-3.4494	0.00167664	0.0115131
ENSMUSG00000103527	Gm37261	predicted gene, 37261 [Source:MGI Symbol;Acc:MGI:5610489]	-3.45909	8.34286e-07	1.61878e-05
ENSMUSG00000029678	Hyal5	hyaluronoglucosaminidase 5 [Source:MGI Symbol;Acc:MGI:1921718]	-3.47363	0.00763875	0.0365213
ENSMUSG00000039059	Hrh3	histamine receptor H3 [Source:MGI Symbol;Acc:MGI:2139279]	-3.47403	1.12272e-06	2.12313e-05
ENSMUSG00000038020	Rapgefl1	Rap guanine nucleotide exchange factor (GEF)-like 1 [Source:MGI Symbol;Acc:MGI:3611446]	-3.47772	2.16736e-16	1.66137e-14
ENSMUSG00000085527	Gm15535	predicted gene 15535 [Source:MGI Symbol;Acc:MGI:3782983]	-3.49307	0.00656302	0.0326521
ENSMUSG00000036377	C530008M17Rik	RIKEN cDNA C530008M17 gene [Source:MGI Symbol;Acc:MGI:2444817]	-3.51289	6.78597e-06	0.000106759
ENSMUSG00000074575	Kcng1	potassium voltage-gated channel, subfamily G, member 1 [Source:MGI Symbol;Acc:MGI:3616086]	-3.51804	0.00424571	0.0234812
ENSMUSG00000031258	Xkrx	X-linked Kx blood group related, X-linked [Source:MGI Symbol;Acc:MGI:3584011]	-3.53045	6.71492e-10	2.33792e-08
ENSMUSG00000086233	Gm11816	predicted gene 11816 [Source:MGI Symbol;Acc:MGI:3650294]	-3.5308	0.00474985	0.0256538
ENSMUSG00000040703	Cyp2s1	cytochrome P450, family 2, subfamily s, polypeptide 1 [Source:MGI Symbol;Acc:MGI:1921384]	-3.53481	1.39443e-12	7.19502e-11
ENSMUSG00000022123	Scel	sciellin [Source:MGI Symbol;Acc:MGI:1891228]	-3.53837	4.06555e-07	8.48979e-06
ENSMUSG00000024526	Cidea	cell death-inducing DNA fragmentation factor, alpha subunit-like effector A [Source:MGI Symbol;Acc:MGI:1270845]	-3.5509	0.000602802	0.00503515
ENSMUSG00000110477	Gm3045	predicted gene 3045 [Source:MGI Symbol;Acc:MGI:3781223]	-3.55106	0.00685642	0.033778
ENSMUSG00000034282	Evpl	envoplakin [Source:MGI Symbol;Acc:MGI:107507]	-3.55544	1.36695e-24	1.79311e-22
ENSMUSG00000047428	Dlk2	delta like non-canonical Notch ligand 2 [Source:MGI Symbol;Acc:MGI:2146838]	-3.5681	1.02136e-11	4.62785e-10
ENSMUSG00000020811	Wscd1	WSC domain containing 1 [Source:MGI Symbol;Acc:MGI:2448493]	-3.59016	0.00943794	0.0431095
ENSMUSG00000097233	Gm17552	predicted gene, 17552 [Source:MGI Symbol;Acc:MGI:4937186]	-3.60516	1.44686e-05	0.000209569
ENSMUSG00000097124	A530020G20Rik	RIKEN cDNA A530020G20 gene [Source:MGI Symbol;Acc:MGI:2442825]	-3.61296	8.8291e-06	0.000135469
ENSMUSG00000030046	Bmp10	bone morphogenetic protein 10 [Source:MGI Symbol;Acc:MGI:1338820]	-3.62903	7.35567e-05	0.000862809
ENSMUSG00000109508	Gm44956	predicted gene 44956 [Source:MGI Symbol;Acc:MGI:5753532]	-3.63753	0.000185021	0.0018874
ENSMUSG00000027977	Ndst3	N-deacetylase/N-sulfotransferase (heparan glucosaminyl) 3 [Source:MGI Symbol;Acc:MGI:1932544]	-3.63873	0.001764	0.0119955
ENSMUSG00000002266	Zim1	zinc finger, imprinted 1 [Source:MGI Symbol;Acc:MGI:1341879]	-3.65617	3.38923e-05	0.000443337
ENSMUSG00000089812	Gm15867	predicted gene 15867 [Source:MGI Symbol;Acc:MGI:3801862]	-3.67636	0.00102842	0.00774931
ENSMUSG00000105444	Gm10727	predicted gene 10727 [Source:MGI Symbol;Acc:MGI:3642187]	-3.67855	0.00231045	0.014769
ENSMUSG00000059659	Gm10069	predicted gene 10069 [Source:MGI Symbol;Acc:MGI:3641875]	-3.69694	0.0113015	0.0491851
ENSMUSG00000027796	Smad9	SMAD family member 9 [Source:MGI Symbol;Acc:MGI:1859993]	-3.70287	2.28149e-05	0.000310199
ENSMUSG00000103378	Gm37176	predicted gene, 37176 [Source:MGI Symbol;Acc:MGI:5610404]	-3.70313	0.00778509	0.0370687
ENSMUSG00000086283	2810433D01Rik	RIKEN cDNA 2810433D01 gene [Source:MGI Symbol;Acc:MGI:1924382]	-3.71333	0.00237769	0.0150849
ENSMUSG00000040724	Kcna2	potassium voltage-gated channel, shaker-related subfamily, member 2 [Source:MGI Symbol;Acc:MGI:96659]	-3.72946	2.40748e-10	9.12306e-09
ENSMUSG00000051726	Kcnf1	potassium voltage-gated channel, subfamily F, member 1 [Source:MGI Symbol;Acc:MGI:2687399]	-3.73123	4.70387e-11	1.96015e-09
ENSMUSG00000097684	Gm26645	predicted gene, 26645 [Source:MGI Symbol;Acc:MGI:5477139]	-3.76563	0.00929063	0.0425201
ENSMUSG00000020992	4930512B01Rik	RIKEN cDNA 4930512B01 gene [Source:MGI Symbol;Acc:MGI:1921974]	-3.78139	0.00541064	0.0281598
ENSMUSG00000031374	Zfp92	zinc finger protein 92 [Source:MGI Symbol;Acc:MGI:108094]	-3.81	1.41672e-05	0.000205844
ENSMUSG00000000318	Clec10a	C-type lectin domain family 10, member A [Source:MGI Symbol;Acc:MGI:96975]	-3.83612	1.01649e-11	4.6181e-10
ENSMUSG00000090307	1700071M16Rik	RIKEN cDNA 1700071M16 gene [Source:MGI Symbol;Acc:MGI:1920754]	-3.863	0.00263416	0.0163066
ENSMUSG00000029685	Asb15	ankyrin repeat and SOCS box-containing 15 [Source:MGI Symbol;Acc:MGI:1926160]	-3.87292	2.51869e-06	4.40109e-05
ENSMUSG00000020182	Ddc	dopa decarboxylase [Source:MGI Symbol;Acc:MGI:94876]	-3.89329	4.32971e-05	0.000548636
ENSMUSG00000071332	E230015B07Rik	RIKEN cDNA E230015B07 gene [Source:MGI Symbol;Acc:MGI:2443140]	-3.90061	0.00146388	0.0103248
ENSMUSG00000033910	Gucy1a1	guanylate cyclase 1, soluble, alpha 1 [Source:MGI Symbol;Acc:MGI:1926562]	-3.9069	4.80998e-06	7.86616e-05
ENSMUSG00000109930	Gm34730	predicted gene, 34730 [Source:MGI Symbol;Acc:MGI:5593889]	-3.91303	1.67754e-06	3.09076e-05
ENSMUSG00000084850	Gm12092	predicted gene 12092 [Source:MGI Symbol;Acc:MGI:3650092]	-3.93877	0.00566241	0.0291525
ENSMUSG00000106871	Gm3289	predicted gene 3289 [Source:MGI Symbol;Acc:MGI:3781467]	-3.97107	0.0050652	0.0268191
ENSMUSG00000100733	4932411K12Rik	RIKEN cDNA 4932411K12 gene [Source:MGI Symbol;Acc:MGI:3512682]	-4.02133	1.34739e-07	3.09938e-06
ENSMUSG00000099146	0610031O16Rik	RIKEN cDNA 0610031O16 gene [Source:MGI Symbol;Acc:MGI:1915619]	-4.02736	0.00510249	0.0269399
ENSMUSG00000038765	Lmx1b	LIM homeobox transcription factor 1 beta [Source:MGI Symbol;Acc:MGI:1100513]	-4.06696	5.41422e-13	2.94885e-11
ENSMUSG00000021055	Esr2	estrogen receptor 2 (beta) [Source:MGI Symbol;Acc:MGI:109392]	-4.06728	0.00014099	0.0015004
ENSMUSG00000089679	Gm16299	predicted gene 16299 [Source:MGI Symbol;Acc:MGI:3826539]	-4.09583	0.00616461	0.0311272
ENSMUSG00000035930	Chst4	carbohydrate (chondroitin 6/keratan) sulfotransferase 4 [Source:MGI Symbol;Acc:MGI:1349479]	-4.09713	0.00293518	0.0177281
ENSMUSG00000023931	Efhb	EF hand domain family, member B [Source:MGI Symbol;Acc:MGI:3045296]	-4.10326	0.0054379	0.0282595
ENSMUSG00000043110	Lrrn4	leucine rich repeat neuronal 4 [Source:MGI Symbol;Acc:MGI:2445154]	-4.10482	0.000809201	0.00639228
ENSMUSG00000088793	Gm22540	predicted gene, 22540 [Source:MGI Symbol;Acc:MGI:5452317]	-4.10911	0.000743346	0.00596121
ENSMUSG00000022053	Ebf2	early B cell factor 2 [Source:MGI Symbol;Acc:MGI:894332]	-4.12839	0.00254936	0.0158991
ENSMUSG00000038768	9130409I23Rik	RIKEN cDNA 9130409I23 gene [Source:MGI Symbol;Acc:MGI:3588271]	-4.1339	0.00723171	0.0351252
ENSMUSG00000086181	C230034O21Rik	RIKEN cDNA C230034O21 gene [Source:MGI Symbol;Acc:MGI:2441892]	-4.13825	0.00667441	0.0330735
ENSMUSG00000027221	Chst1	carbohydrate (keratan sulfate Gal-6) sulfotransferase 1 [Source:MGI Symbol;Acc:MGI:1924219]	-4.15368	0.00552181	0.0285946
ENSMUSG00000030365	Clec2i	C-type lectin domain family 2, member i [Source:MGI Symbol;Acc:MGI:2136650]	-4.1653	0.011373	0.0494158
ENSMUSG00000084890	A830036E02Rik	RIKEN cDNA A830036E02 gene [Source:MGI Symbol;Acc:MGI:3686876]	-4.18412	0.00401536	0.0224877
ENSMUSG00000011171	Vipr2	vasoactive intestinal peptide receptor 2 [Source:MGI Symbol;Acc:MGI:107166]	-4.20948	0.0108426	0.0477458
ENSMUSG00000024500	Ppp2r2b	protein phosphatase 2, regulatory subunit B, beta [Source:MGI Symbol;Acc:MGI:1920180]	-4.21593	1.37599e-12	7.11958e-11
ENSMUSG00000104330	Gm38285	predicted gene, 38285 [Source:MGI Symbol;Acc:MGI:5611513]	-4.22667	0.00232928	0.0148638
ENSMUSG00000021379	Id4	inhibitor of DNA binding 4 [Source:MGI Symbol;Acc:MGI:99414]	-4.25847	0.00087558	0.00683833
ENSMUSG00000056966	Gjc3	gap junction protein, gamma 3 [Source:MGI Symbol;Acc:MGI:2153041]	-4.26851	0.00446365	0.0244255
ENSMUSG00000025153	Fasn	fatty acid synthase [Source:MGI Symbol;Acc:MGI:95485]	-4.27858	0.00529103	0.0276761
ENSMUSG00000021573	Tppp	tubulin polymerization promoting protein [Source:MGI Symbol;Acc:MGI:1920198]	-4.27948	7.23283e-11	2.94162e-09
ENSMUSG00000020878	Lrrc46	leucine rich repeat containing 46 [Source:MGI Symbol;Acc:MGI:1916547]	-4.29832	0.00621092	0.0312847
ENSMUSG00000055980	Irs1	insulin receptor substrate 1 [Source:MGI Symbol;Acc:MGI:99454]	-4.30422	2.23231e-06	3.9786e-05
ENSMUSG00000070337	Gpr179	G protein-coupled receptor 179 [Source:MGI Symbol;Acc:MGI:2443409]	-4.34809	0.000201691	0.00203186
ENSMUSG00000001823	Hoxd12	homeobox D12 [Source:MGI Symbol;Acc:MGI:96204]	-4.36961	0.000747647	0.00598749
ENSMUSG00000048038	Ccdc187	coiled-coil domain containing 187 [Source:MGI Symbol;Acc:MGI:3045295]	-4.41537	0.00355338	0.0205173
ENSMUSG00000063919	Srrm4	serine/arginine repetitive matrix 4 [Source:MGI Symbol;Acc:MGI:1916205]	-4.42974	8.69134e-06	0.000133796
ENSMUSG00000032394	Igdcc3	immunoglobulin superfamily, DCC subclass, member 3 [Source:MGI Symbol;Acc:MGI:1202390]	-4.44717	4.753e-11	1.97621e-09
ENSMUSG00000047822	Angptl8	angiopoietin-like 8 [Source:MGI Symbol;Acc:MGI:3643534]	-4.45832	0.00335657	0.0196119
ENSMUSG00000048776	Pthlh	parathyroid hormone-like peptide [Source:MGI Symbol;Acc:MGI:97800]	-4.50607	6.9039e-07	1.37245e-05
ENSMUSG00000035486	Plk5	polo like kinase 5 [Source:MGI Symbol;Acc:MGI:3026984]	-4.5366	7.0885e-06	0.000111143
ENSMUSG00000029861	Fam131b	family with sequence similarity 131, member B [Source:MGI Symbol;Acc:MGI:1923406]	-4.68093	0.00284389	0.0173171
ENSMUSG00000025905	Oprk1	opioid receptor, kappa 1 [Source:MGI Symbol;Acc:MGI:97439]	-4.833	0.000369254	0.00337517
ENSMUSG00000070802	Pnmal2	PNMA-like 2 [Source:MGI Symbol;Acc:MGI:3645856]	-4.85305	1.37908e-05	0.000201633
ENSMUSG00000109644	0610005C13Rik	RIKEN cDNA 0610005C13 gene [Source:MGI Symbol;Acc:MGI:1918911]	-4.94343	0.00948302	0.0432306
ENSMUSG00000078137	Ankrd63	ankyrin repeat domain 63 [Source:MGI Symbol;Acc:MGI:2686183]	-4.95313	0.000165213	0.00171444
ENSMUSG00000079157	Fam155a	family with sequence similarity 155, member A [Source:MGI Symbol;Acc:MGI:2142765]	-4.96482	0.00280106	0.0171123
ENSMUSG00000040270	Bach2	BTB and CNC homology, basic leucine zipper transcription factor 2 [Source:MGI Symbol;Acc:MGI:894679]	-5.05139	5.86139e-17	4.68584e-15
ENSMUSG00000108872			-5.05639	0.00215001	0.0139741
ENSMUSG00000101615	Gm8495	predicted gene 8495 [Source:MGI Symbol;Acc:MGI:3645109]	-5.05789	0.00154923	0.0108243
ENSMUSG00000022376	Adcy8	adenylate cyclase 8 [Source:MGI Symbol;Acc:MGI:1341110]	-5.1626	5.70554e-05	0.000694621
ENSMUSG00000058975	Kcnc1	potassium voltage gated channel, Shaw-related subfamily, member 1 [Source:MGI Symbol;Acc:MGI:96667]	-5.23943	0.000127866	0.00138233
ENSMUSG00000106350	Gm4869	predicted gene 4869 [Source:MGI Symbol;Acc:MGI:3646257]	-5.25613	1.05406e-08	3.00672e-07
ENSMUSG00000070369	Itgad	integrin, alpha D [Source:MGI Symbol;Acc:MGI:3578624]	-5.25677	0.000663606	0.00545498
ENSMUSG00000026220	Slc16a14	solute carrier family 16 (monocarboxylic acid transporters), member 14 [Source:MGI Symbol;Acc:MGI:1919031]	-5.31253	2.75679e-12	1.36935e-10
ENSMUSG00000052957	Gas1	growth arrest specific 1 [Source:MGI Symbol;Acc:MGI:95655]	-5.39623	4.31266e-05	0.00054722
ENSMUSG00000040752	Myh6	myosin, heavy polypeptide 6, cardiac muscle, alpha [Source:MGI Symbol;Acc:MGI:97255]	-5.41246	0.00268047	0.0165383
ENSMUSG00000038980	Rbbp8nl	RBBP8 N-terminal like [Source:MGI Symbol;Acc:MGI:3606212]	-5.42629	2.86964e-06	4.94019e-05
ENSMUSG00000082149	Gm13002	predicted gene 13002 [Source:MGI Symbol;Acc:MGI:3650101]	-5.52019	0.00107797	0.00808344
ENSMUSG00000040907	Atp1a3	ATPase, Na+/K+ transporting, alpha 3 polypeptide [Source:MGI Symbol;Acc:MGI:88107]	-5.52299	0.00717406	0.0349728
ENSMUSG00000090667	Gm765	predicted gene 765 [Source:MGI Symbol;Acc:MGI:2685611]	-5.70385	3.15557e-05	0.000416872
ENSMUSG00000037279	Ovol2	ovo like zinc finger 2 [Source:MGI Symbol;Acc:MGI:1338039]	-5.75819	3.88241e-12	1.87838e-10
ENSMUSG00000106896	G630022F23Rik	RIKEN cDNA G630022F23 gene [Source:MGI Symbol;Acc:MGI:3704248]	-5.98433	0.00372506	0.0212452
ENSMUSG00000050511	Oprd1	opioid receptor, delta 1 [Source:MGI Symbol;Acc:MGI:97438]	-6.03795	1.89198e-15	1.32489e-13
ENSMUSG00000087247	Alkal1	ALK and LTK ligand 1 [Source:MGI Symbol;Acc:MGI:3645495]	-6.12686	0.00188482	0.01267
ENSMUSG00000107272	Gm34583	predicted gene, 34583 [Source:MGI Symbol;Acc:MGI:5593742]	-6.3156	4.17018e-05	0.00053204
ENSMUSG00000051599	Pcdhb2	protocadherin beta 2 [Source:MGI Symbol;Acc:MGI:2136735]	-6.41132	0.00195703	0.0130331
ENSMUSG00000086236	5830418P13Rik	RIKEN cDNA 5830418P13 gene [Source:MGI Symbol;Acc:MGI:3604110]	-6.4469	0.00189841	0.0127429
ENSMUSG00000030307	Slc6a11	solute carrier family 6 (neurotransmitter transporter, GABA), member 11 [Source:MGI Symbol;Acc:MGI:95630]	-6.45286	0.00545679	0.0283288
ENSMUSG00000107076	Gm43480	predicted gene 43480 [Source:MGI Symbol;Acc:MGI:5663617]	-6.48755	0.0022635	0.0145287
ENSMUSG00000079025	Gsdmc	gasdermin C [Source:MGI Symbol;Acc:MGI:1933176]	-6.55427	1.6368e-05	0.000232915
ENSMUSG00000001815	Evx2	even-skipped homeobox 2 [Source:MGI Symbol;Acc:MGI:95462]	-6.79083	1.71011e-07	3.83323e-06
ENSMUSG00000057068	Fam47e	family with sequence similarity 47, member E [Source:MGI Symbol;Acc:MGI:2686227]	-6.91162	0.00142392	0.0101119
ENSMUSG00000048304	Slitrk3	SLIT and NTRK-like family, member 3 [Source:MGI Symbol;Acc:MGI:2679447]	-7.03222	0.000616439	0.00513066
ENSMUSG00000032942	Ucp3	uncoupling protein 3 (mitochondrial, proton carrier) [Source:MGI Symbol;Acc:MGI:1099787]	-7.24176	1.99657e-05	0.000276095
ENSMUSG00000086291	Gm15513	predicted gene 15513 [Source:MGI Symbol;Acc:MGI:3782961]	-7.3822	0.00182928	0.0123501
ENSMUSG00000040264	Gbp2b	guanylate binding protein 2b [Source:MGI Symbol;Acc:MGI:95666]	-7.57229	0.0112605	0.049087
ENSMUSG00000002057	Foxn1	forkhead box N1 [Source:MGI Symbol;Acc:MGI:102949]	-7.62617	1.68611e-05	0.000238475
ENSMUSG00000045776	Lrtm1	leucine-rich repeats and transmembrane domains 1 [Source:MGI Symbol;Acc:MGI:2442106]	-8.08348	0.00519852	0.0273462
ENSMUSG00000020052	Ascl1	achaete-scute family bHLH transcription factor 1 [Source:MGI Symbol;Acc:MGI:96919]	-8.15468	0.000306323	0.00289933
ENSMUSG00000102796	Gm37711	predicted gene, 37711 [Source:MGI Symbol;Acc:MGI:5610939]	-8.77092	9.74556e-08	2.32731e-06
ENSMUSG00000026322	Htr4	5 hydroxytryptamine (serotonin) receptor 4 [Source:MGI Symbol;Acc:MGI:109246]	-8.88081	3.2193e-05	0.000424087
ENSMUSG00000105102	Gm35507	predicted gene, 35507 [Source:MGI Symbol;Acc:MGI:5594666]	-29.1295	0.00313911	0.0186633
ENSMUSG00000051596	Otop1	otopetrin 1 [Source:MGI Symbol;Acc:MGI:2388363]	-29.4792	0.00762346	0.0364576
ENSMUSG00000039533	Mmd2	monocyte to macrophage differentiation-associated 2 [Source:MGI Symbol;Acc:MGI:1922354]	-31.892	0.000208194	0.00208272

## Sheet: REACTOME (Wt FliC v WT Ctrl)
Pathway Name	Pathway Id	Source Name	Organism	Pathway uploaded gene count	Proportion (%)	Genes in InnateDB for this entity	Pathway p-value	Pathway p-value (corrected)	Gene Symbols
Immune System	17702	REACTOME	10090	114	12.8959	884	3.17667e-16	1.15154e-13	Adcy1; Adcy7; Adcy8; Adcy9; Asb15; Asb2; Asb4; Birc2; Birc3; Cd14; Cd180; Cd200r2; Cd274; Cd40; Clec5a; Csf2; Cyba; Dapp1; Ddx58; Defb1; Dtx3l; Fcgr1; Fcgr2b; Fgf23; Fgr; Gbp2; H2-Q7; Hc; Hck; Icam1; Icam4; Ifi205; Ifih1; Ifit1; Ifitm1; Ifitm3; Ikbke; Il1a; Il1b; Il1r2; Il1rn; Il2ra; Il6; Irak3; Irf1; Irf7; Irf9; Isg15; Itgav; Kif26a; Kit; Lbp; Lcp2; Ly96; Lyn; Malt1; Map2k6; Map3k8; Mapk11; Mapk…
Chemokine receptors bind chemokines	19018	REACTOME	10090	21	36.2069	58	6.17705e-12	8.95672e-10	Ccl19; Ccl20; Ccl3; Ccl4; Ccl5; Ccl7; Ccr3; Ccr4; Ccrl1; Ccrl2; Cx3cl1; Cxcl10; Cxcl11; Cxcl1; Cxcl13; Cxcl16; Cxcl2; Cxcl3; Cxcl5; Cxcl9; Cxcr2;
G alpha (i) signalling events	18914	REACTOME	10090	41	19.1589	214	1.88807e-11	1.71107e-09	Adcy1; Adcy7; Adcy8; Adcy9; C3ar1; Ccl19; Ccl20; Ccl5; Ccl9; Ccr3; Ccr4; Chrm2; Cxcl10; Cxcl11; Cxcl1; Cxcl13; Cxcl16; Cxcl2; Cxcl3; Cxcl5; Cxcl9; Cxcr2; Fpr1; Fpr2; Galr2; Gnaz; Gng2; Grm4; Hc; Hrh3; Htr1b; Htr1d; Lpar3; Niacr1; Oprd1; Oprk1; Ppyr1; Rgs18; Saa1; Saa2; Saa3;
TRAF6 mediated NF-kB activation	16640	REACTOME	10090	12	57.1429	21	3.44915e-10	2.50063e-08	Ddx58; Ifih1; Myd88; Nfkb1; Nfkb2; Nfkbia; Nfkbib; Saa1; Saa2; Saa3; Traf2; Trim25;
Cytokine Signaling in Immune system	17370	REACTOME	10090	36	18.5567	194	8.46409e-10	5.57861e-08	Csf2; Fcgr1; Gbp2; H2-Q7; Icam1; Ifit1; Il1a; Il1b; Il1r2; Il1rn; Il2ra; Il6; Irak3; Irf1; Irf7; Irf9; Isg15; Lyn; Map2k6; Map3k8; Mt2; Myd88; Nfkb1; Nfkb2; Nod2; Oas1a; Oas2; Oas3; Oasl1; Ptpn2; Ripk2; Socs1; Sp100; Stat5a; Ube2l6; Usp18;
Innate Immune System	16733	REACTOME	10090	61	13.5556	450	9.65225e-10	5.83157e-08	Adcy1; Adcy7; Adcy8; Adcy9; Birc2; Birc3; Cd14; Cd180; Clec5a; Ddx58; Defb1; Fcgr1; Fcgr2b; Fgf23; Fgr; Hc; Hck; Ifi205; Ifih1; Ikbke; Il6; Irak3; Irf1; Irf7; Kit; Lbp; Lcp2; Ly96; Lyn; Malt1; Map2k6; Mapk11; Mapk13; Mef2c; Mefv; Mnda; Mndal; Myd88; Nfkb1; Nfkb2; Nfkbia; Nfkbib; Nlrp3; Nod2; Phlpp1; Rasgrp1; Ripk2; Rps6ka1; Saa1; Saa2; Saa3; Socs1; Tlr12; Tmem173; Tnfaip3; Traf2; Trem1; Treml4; T…
Peptide ligand-binding receptors	18683	REACTOME	10090	34	18.7845	181	1.81455e-09	1.01196e-07	C3ar1; Ccl19; Ccl20; Ccl3; Ccl4; Ccl5; Ccl7; Ccl9; Ccr3; Ccr4; Ccrl1; Ccrl2; Cx3cl1; Cxcl10; Cxcl11; Cxcl1; Cxcl13; Cxcl16; Cxcl2; Cxcl3; Cxcl5; Cxcl9; Cxcr2; Fpr1; Fpr2; Galr2; Hc; Oprd1; Oprk1; Ppyr1; Saa1; Saa2; Saa3; Tacr2;
Toll Like Receptor 4 (TLR4) Cascade	19911	REACTOME	10090	25	22.9358	109	3.9648e-09	1.91632e-07	Birc2; Birc3; Cd14; Cd180; Ikbke; Il6; Irak3; Irf7; Lbp; Ly96; Map2k6; Mapk11; Mef2c; Myd88; Nfkb1; Nfkb2; Nfkbia; Nfkbib; Nod2; Ripk2; Rps6ka1; Saa1; Saa2; Saa3; Socs1;
Activated TLR4 signalling	19167	REACTOME	10090	23	23.2323	99	1.2891e-08	5.1922e-07	Birc2; Birc3; Cd14; Ikbke; Il6; Irak3; Irf7; Ly96; Map2k6; Mapk11; Mef2c; Myd88; Nfkb1; Nfkb2; Nfkbia; Nfkbib; Nod2; Ripk2; Rps6ka1; Saa1; Saa2; Saa3; Socs1;
Interferon gamma signaling	18614	REACTOME	10090	15	34.8837	43	1.22516e-08	5.22496e-07	Fcgr1; Gbp2; H2-Q7; Icam1; Irf1; Irf7; Irf9; Mt2; Oas1a; Oas2; Oas3; Oasl1; Ptpn2; Socs1; Sp100;
Class A/1 (Rhodopsin-like receptors)	17050	REACTOME	10090	42	15.1625	277	1.88496e-08	7.19262e-07	C3ar1; Ccl19; Ccl20; Ccl3; Ccl4; Ccl5; Ccl7; Ccl9; Ccr3; Ccr4; Ccrl1; Ccrl2; Chrm2; Cx3cl1; Cxcl10; Cxcl11; Cxcl1; Cxcl13; Cxcl16; Cxcl2; Cxcl3; Cxcl5; Cxcl9; Cxcr2; Fpr1; Fpr2; Galr2; Hc; Hrh1; Hrh3; Htr1b; Htr1d; Htr4; Lpar3; Niacr1; Oprd1; Oprk1; Ppyr1; Saa1; Saa2; Saa3; Tacr2;
Toll-Like Receptors Cascades	18742	REACTOME	10090	26	20.4724	127	2.44555e-08	8.86514e-07	Birc2; Birc3; Cd14; Cd180; Ikbke; Il6; Irak3; Irf7; Lbp; Ly96; Map2k6; Mapk11; Mef2c; Myd88; Nfkb1; Nfkb2; Nfkbia; Nfkbib; Nod2; Ripk2; Rps6ka1; Saa1; Saa2; Saa3; Socs1; Tlr12;
Interferon Signaling	18616	REACTOME	10090	19	26.3889	72	2.63589e-08	9.10008e-07	Fcgr1; Gbp2; H2-Q7; Icam1; Ifit1; Irf1; Irf7; Irf9; Isg15; Mt2; Oas1a; Oas2; Oas3; Oasl1; Ptpn2; Socs1; Sp100; Ube2l6; Usp18;
MyD88-independent cascade	19392	REACTOME	10090	21	23.5955	89	4.16236e-08	1.25738e-06	Birc2; Birc3; Cd14; Ikbke; Il6; Irf7; Ly96; Map2k6; Mapk11; Mef2c; Myd88; Nfkb1; Nfkb2; Nfkbia; Nfkbib; Nod2; Ripk2; Rps6ka1; Saa1; Saa2; Saa3;
TRIF-mediated TLR3/TLR4 signaling	19584	REACTOME	10090	21	23.5955	89	4.16236e-08	1.25738e-06	Birc2; Birc3; Cd14; Ikbke; Il6; Irf7; Ly96; Map2k6; Mapk11; Mef2c; Myd88; Nfkb1; Nfkb2; Nfkbia; Nfkbib; Nod2; Ripk2; Rps6ka1; Saa1; Saa2; Saa3;
Toll Like Receptor 3 (TLR3) Cascade	16686	REACTOME	10090	21	23.5955	89	4.16236e-08	1.25738e-06	Birc2; Birc3; Cd14; Ikbke; Il6; Irf7; Ly96; Map2k6; Mapk11; Mef2c; Myd88; Nfkb1; Nfkb2; Nfkbia; Nfkbib; Nod2; Ripk2; Rps6ka1; Saa1; Saa2; Saa3;
RIG-I/MDA5 mediated induction of IFN-alpha/beta pathways	19497	REACTOME	10090	16	27.5862	58	1.71239e-07	4.77494e-06	Ddx58; Ifih1; Ikbke; Irf1; Irf7; Myd88; Nfkb1; Nfkb2; Nfkbia; Nfkbib; Saa1; Saa2; Saa3; Tnfaip3; Traf2; Trim25;
MyD88:Mal cascade initiated on plasma membrane	19563	REACTOME	10090	19	23.4568	81	2.03978e-07	4.92947e-06	Cd14; Il6; Irak3; Ly96; Map2k6; Mapk11; Mef2c; Myd88; Nfkb1; Nfkb2; Nfkbia; Nfkbib; Nod2; Ripk2; Rps6ka1; Saa1; Saa2; Saa3; Socs1;
Toll Like Receptor 2 (TLR2) Cascade	16707	REACTOME	10090	19	23.4568	81	2.03978e-07	4.92947e-06	Cd14; Il6; Irak3; Ly96; Map2k6; Mapk11; Mef2c; Myd88; Nfkb1; Nfkb2; Nfkbia; Nfkbib; Nod2; Ripk2; Rps6ka1; Saa1; Saa2; Saa3; Socs1;
Toll Like Receptor TLR1:TLR2 Cascade	17466	REACTOME	10090	19	23.4568	81	2.03978e-07	4.92947e-06	Cd14; Il6; Irak3; Ly96; Map2k6; Mapk11; Mef2c; Myd88; Nfkb1; Nfkb2; Nfkbia; Nfkbib; Nod2; Ripk2; Rps6ka1; Saa1; Saa2; Saa3; Socs1;
Toll Like Receptor TLR6:TLR2 Cascade	17784	REACTOME	10090	19	23.4568	81	2.03978e-07	4.92947e-06	Cd14; Il6; Irak3; Ly96; Map2k6; Mapk11; Mef2c; Myd88; Nfkb1; Nfkb2; Nfkbia; Nfkbib; Nod2; Ripk2; Rps6ka1; Saa1; Saa2; Saa3; Socs1;
GPCR ligand binding	18571	REACTOME	10090	49	12.9288	379	2.18302e-07	4.9459e-06	Adm; C3ar1; Ccl19; Ccl20; Ccl3; Ccl4; Ccl5; Ccl7; Ccl9; Ccr3; Ccr4; Ccrl1; Ccrl2; Chrm2; Cx3cl1; Cxcl10; Cxcl11; Cxcl1; Cxcl13; Cxcl16; Cxcl2; Cxcl3; Cxcl5; Cxcl9; Cxcr2; Fpr1; Fpr2; Galr2; Gng2; Gng4; Gng8; Grm4; Hc; Hrh1; Hrh3; Htr1b; Htr1d; Htr4; Lpar3; Niacr1; Oprd1; Oprk1; Ppyr1; Ptch1; Saa1; Saa2; Saa3; Tacr2; Wnt5a;
Signaling by GPCR	17023	REACTOME	10090	69	11.2013	616	2.11639e-07	4.94962e-06	Adcy1; Adcy7; Adcy8; Adcy9; Adm; Arhgef6; Arhgef9; C3ar1; Ccl19; Ccl20; Ccl3; Ccl4; Ccl5; Ccl7; Ccl9; Ccr3; Ccr4; Ccrl1; Ccrl2; Chrm2; Csf2; Cx3cl1; Cxcl10; Cxcl11; Cxcl1; Cxcl13; Cxcl16; Cxcl2; Cxcl3; Cxcl5; Cxcl9; Cxcr2; Fpr1; Fpr2; Galr2; Gnaz; Gng2; Gng4; Gng8; Grm4; Hc; Hrh1; Hrh3; Htr1b; Htr1d; Htr4; Il2ra; Il6; Lpar3; Mmp3; Ngef; Niacr1; Olfr56; Oprd1; Oprk1; Pik3r5; Plcb2; Ppyr1; Ptch1; R…
RIP-mediated NFkB activation via ZBP1	19053	REACTOME	10090	9	50	18	2.8165e-07	6.18778e-06	Myd88; Nfkb1; Nfkb2; Nfkbia; Nfkbib; Saa1; Saa2; Saa3; Zbp1;
Potassium Channels	18295	REACTOME	10090	18	22.7848	79	6.79087e-07	1.44805e-05	Gng2; Gng4; Gng8; Hcn3; Kcna1; Kcna2; Kcna6; Kcna7; Kcnc1; Kcnc4; Kcnf1; Kcng1; Kcnh2; Kcnj10; Kcnj11; Kcnk3; Kcnn2; Kcnv1;
ZBP1(DAI) mediated induction of type I IFNs	17701	REACTOME	10090	10	38.4615	26	1.23257e-06	2.41518e-05	Myd88; Nfkb1; Nfkb2; Nfkbia; Nfkbib; Saa1; Saa2; Saa3; Tmem173; Zbp1;
DEx/H-box helicases activate type I IFN and inflammatory cytokines production	18727	REACTOME	10090	7	58.3333	12	1.6386e-06	3.04611e-05	Irf7; Myd88; Nfkb1; Nfkb2; Saa1; Saa2; Saa3;
TAK1 activates NFkB by phosphorylation and activation of IKKs complex	19654	REACTOME	10090	10	35.7143	28	2.72964e-06	4.94747e-05	Myd88; Nfkb1; Nfkb2; Nfkbia; Nfkbib; Nod2; Ripk2; Saa1; Saa2; Saa3;
MyD88 cascade initiated on plasma membrane	17213	REACTOME	10090	16	21.3333	75	7.06121e-06	0.000116349	Il6; Map2k6; Mapk11; Mef2c; Myd88; Nfkb1; Nfkb2; Nfkbia; Nfkbib; Nod2; Ripk2; Rps6ka1; Saa1; Saa2; Saa3; Tlr12;
Toll Like Receptor 10 (TLR10) Cascade	19899	REACTOME	10090	16	21.3333	75	7.06121e-06	0.000116349	Il6; Map2k6; Mapk11; Mef2c; Myd88; Nfkb1; Nfkb2; Nfkbia; Nfkbib; Nod2; Ripk2; Rps6ka1; Saa1; Saa2; Saa3; Tlr12;
Toll Like Receptor 5 (TLR5) Cascade	17772	REACTOME	10090	16	21.3333	75	7.06121e-06	0.000116349	Il6; Map2k6; Mapk11; Mef2c; Myd88; Nfkb1; Nfkb2; Nfkbia; Nfkbib; Nod2; Ripk2; Rps6ka1; Saa1; Saa2; Saa3; Tlr12;
MyD88 dependent cascade initiated on endosome	18829	REACTOME	10090	16	20.7792	77	1.00949e-05	0.000159105	Il6; Irf7; Map2k6; Mapk11; Mef2c; Myd88; Nfkb1; Nfkb2; Nfkbia; Nfkbib; Nod2; Ripk2; Rps6ka1; Saa1; Saa2; Saa3;
Toll Like Receptor 7/8 (TLR7/8) Cascade	19531	REACTOME	10090	16	20.7792	77	1.00949e-05	0.000159105	Il6; Irf7; Map2k6; Mapk11; Mef2c; Myd88; Nfkb1; Nfkb2; Nfkbia; Nfkbib; Nod2; Ripk2; Rps6ka1; Saa1; Saa2; Saa3;
Signal Transduction	19426	REACTOME	10090	127	8.52349	1490	1.03362e-05	0.000159442	A2m; Adcy1; Adcy7; Adcy8; Adcy9; Adm; Akr1b8; Amotl2; Aph1c; Arap1; Arhgap19; Arhgap28; Arhgap8; Arhgef6; Arhgef9; Atp6v0a4; Atp6v0d2; C3ar1; Ccl19; Ccl20; Ccl3; Ccl4; Ccl5; Ccl7; Ccl9; Ccr3; Ccr4; Ccrl1; Ccrl2; Chrm2; Col4a3; Csf2; Cx3cl1; Cxcl10; Cxcl11; Cxcl1; Cxcl13; Cxcl16; Cxcl2; Cxcl3; Cxcl5; Cxcl9; Cxcr2; Cyba; Dll1; Fgf23; Fpr1; Fpr2; Fzd2; Galr2; Gli3; Gnaz; Gng2; Gng4; Gng8; Grm4; Gzmb…
GPCR downstream signaling	16814	REACTOME	10090	56	10.687	524	1.37026e-05	0.000198688	Adcy1; Adcy7; Adcy8; Adcy9; Adm; Arhgef6; Arhgef9; C3ar1; Ccl19; Ccl20; Ccl5; Ccl9; Ccr3; Ccr4; Chrm2; Csf2; Cxcl10; Cxcl11; Cxcl1; Cxcl13; Cxcl16; Cxcl2; Cxcl3; Cxcl5; Cxcl9; Cxcr2; Fpr1; Fpr2; Galr2; Gnaz; Gng2; Grm4; Hc; Hrh1; Hrh3; Htr1b; Htr1d; Htr4; Il2ra; Lpar3; Ngef; Niacr1; Olfr56; Oprd1; Oprk1; Pik3r5; Plcb2; Ppyr1; Rac2; Rgs18; Saa1; Saa2; Saa3; Tacr2; Vav2; Vipr2;
Toll Like Receptor 9 (TLR9) Cascade	18230	REACTOME	10090	16	20	80	1.68321e-05	0.000234678	Il6; Irf7; Map2k6; Mapk11; Mef2c; Myd88; Nfkb1; Nfkb2; Nfkbia; Nfkbib; Nod2; Ripk2; Rps6ka1; Saa1; Saa2; Saa3;
Neuronal System	19094	REACTOME	10090	30	13.6986	219	1.71635e-05	0.000234784	Adcy1; Adcy7; Adcy8; Adcy9; Arhgef9; Cacng4; Chrnb4; Gabrq; Glul; Gng2; Gng4; Gng8; Hcn3; Kcna1; Kcna2; Kcna6; Kcna7; Kcnc1; Kcnc4; Kcnf1; Kcng1; Kcnh2; Kcnj10; Kcnj11; Kcnk3; Kcnn2; Kcnv1; Plcb2; Rps6ka1; Slc6a11;
Cytosolic sensors of pathogen-associated DNA	18853	REACTOME	10090	14	21.5385	65	2.35102e-05	0.000315647	Ifi205; Irf7; Mnda; Mndal; Myd88; Nfkb1; Nfkb2; Nfkbia; Nfkbib; Saa1; Saa2; Saa3; Tmem173; Zbp1;
TRAF6 mediated IRF7 activation	17894	REACTOME	10090	8	36.3636	22	2.40841e-05	0.000317472	Ddx58; Ifih1; Ikbke; Irf1; Irf7; Myd88; Traf2; Trim25;
Interleukin-1 signaling	19331	REACTOME	10090	11	26.1905	42	2.54914e-05	0.000330022	Il1a; Il1b; Il1r2; Il1rn; Irak3; Map2k6; Map3k8; Myd88; Nfkb1; Nod2; Ripk2;
Voltage gated Potassium channels	19298	REACTOME	10090	10	28.5714	35	2.60593e-05	0.000331456	Kcna1; Kcna2; Kcna6; Kcna7; Kcnc1; Kcnc4; Kcnf1; Kcng1; Kcnh2; Kcnv1;
TRAF6 mediated induction of NFkB and MAP kinases upon TLR7/8 or 9 activation	16690	REACTOME	10090	15	20	75	3.08054e-05	0.000385067	Il6; Map2k6; Mapk11; Mef2c; Myd88; Nfkb1; Nfkb2; Nfkbia; Nfkbib; Nod2; Ripk2; Rps6ka1; Saa1; Saa2; Saa3;
Formyl peptide receptors bind formyl peptides and many other ligands	19764	REACTOME	10090	6	40	15	0.000142491	0.00156524	Ccl9; Fpr1; Fpr2; Saa1; Saa2; Saa3;
Signaling by Interleukins	18761	REACTOME	10090	16	16	100	0.000275361	0.00297966	Csf2; Il1a; Il1b; Il1r2; Il1rn; Il2ra; Il6; Irak3; Map2k6; Map3k8; Myd88; Nfkb1; Nfkb2; Nod2; Ripk2; Stat5a;
FCGR activation	18177	REACTOME	10090	5	41.6667	12	0.000424801	0.00446349	Fcgr1; Fcgr2b; Fgr; Hck; Lyn;
TRAF3-dependent IRF activation pathway	19595	REACTOME	10090	5	41.6667	12	0.000424801	0.00446349	Ddx58; Ifih1; Ikbke; Irf7; Trim25;
Adaptive Immune System	19062	REACTOME	10090	47	9.71074	484	0.000650203	0.0066394	Asb15; Asb2; Asb4; Cd200r2; Cd274; Cd40; Cyba; Dapp1; Dtx3l; Fcgr1; Fcgr2b; Fgf23; H2-Q7; Icam1; Icam4; Ifitm1; Ifitm3; Itgav; Kif26a; Kit; Lcp2; Lyn; Malt1; Map3k8; Nfkb1; Nfkbia; Nfkbib; Nfkbie; Pak3; Pdcd1lg2; Phlpp1; Pik3ap1; Psmb10; Psmb8; Psmb9; Psme2; Psme2b-ps; Rap1gap; Rasgrp1; Ripk2; Rnf19b; Sh3gl2; Socs1; Spsb1; Tap1; Tap2; Tapbp;
GABA receptor activation	18865	REACTOME	10090	10	19.2308	52	0.000892968	0.00874868	Adcy1; Adcy7; Adcy8; Adcy9; Arhgef9; Gabrq; Gng2; Gng4; Gng8; Kcnj10;
Adenylate cyclase activating pathway	19404	REACTOME	10090	4	44.4444	9	0.00126756	0.0119348	Adcy1; Adcy7; Adcy8; Adcy9;
Activation of GABAB receptors	17816	REACTOME	10090	8	21.6216	37	0.00130843	0.0120078	Adcy1; Adcy7; Adcy8; Adcy9; Gng2; Gng4; Gng8; Kcnj10;
GABA B receptor activation	18543	REACTOME	10090	8	21.6216	37	0.00130843	0.0120078	Adcy1; Adcy7; Adcy8; Adcy9; Gng2; Gng4; Gng8; Kcnj10;
Aquaporin-mediated transport	17852	REACTOME	10090	9	19.5652	46	0.00140962	0.0127747	Adcy1; Adcy7; Adcy8; Adcy9; Aqp11; Aqp5; Gng2; Gng4; Gng8;
O-linked glycosylation of mucins	17201	REACTOME	10090	8	21.0526	38	0.00157195	0.0138983	B3gnt3; Galnt3; Gcnt3; Gcnt4; Muc1; Muc20; St3gal1; St6gal1;
Transmembrane transport of small molecules	18857	REACTOME	10090	48	9.26641	518	0.00156795	0.0140341	Abcb1b; Abcc1; Adcy1; Adcy7; Adcy8; Adcy9; Aqp11; Aqp5; Arhgef9; Atp1a3; Atp6v0a4; Atp6v0d2; BC006779; Cp; Gabrq; Gckr; Gng2; Gng4; Gng8; Hk2; Lcn2; Mcoln2; Mlkl; Plat; Ppara; Ryr2; Scnn1g; Slc10a6; Slc11a2; Slc13a3; Slc14a1; Slc15a3; Slc16a10; Slc26a2; Slc26a4; Slc26a9; Slc2a12; Slc39a1; Slc39a4; Slc40a1; Slc41a2; Slc44a4; Slc5a8; Slc6a11; Slc6a14; Slc7a11; Trpc4; Wnk3;
Glucagon signaling in metabolic regulation	17036	REACTOME	10090	7	23.3333	30	0.00163327	0.0142665	Adcy1; Adcy7; Adcy8; Adcy9; Gng2; Gng4; Gng8;
Transport of glucose and other sugars, bile salts and organic acids, metal ions and amine compounds	16992	REACTOME	10090	13	15.1163	86	0.00172806	0.0149148	Cp; Slc10a6; Slc11a2; Slc13a3; Slc14a1; Slc2a12; Slc39a1; Slc39a4; Slc40a1; Slc41a2; Slc44a4; Slc6a11; Slc6a14;
Antigen processing-Cross presentation	18791	REACTOME	10090	12	15.7895	76	0.00175646	0.0149816	Cyba; Fcgr1; H2-Q7; Itgav; Psmb10; Psmb8; Psmb9; Psme2; Psme2b-ps; Tap1; Tap2; Tapbp;
p75 NTR receptor-mediated signalling	19484	REACTOME	10090	12	15.3846	78	0.00220513	0.0181673	Aph1c; Arhgef6; Arhgef9; Lingo1; Myd88; Nfkb1; Nfkbia; Ngef; Ntf3; Ripk2; Rtn4r; Vav2;
Metal ion SLC transporters	19686	REACTOME	10090	6	25	24	0.00241135	0.019643	Cp; Slc11a2; Slc39a1; Slc39a4; Slc40a1; Slc41a2;
Termination of O-glycan biosynthesis	17379	REACTOME	10090	4	36.3636	11	0.00301425	0.0237536	Muc1; Muc20; St3gal1; St6gal1;
IRF3-mediated induction of type I IFN	18717	REACTOME	10090	5	27.7778	18	0.00340232	0.0265235	Ifi205; Mnda; Mndal; Tmem173; Zbp1;
Transfer of LPS from LBP carrier to CD14	19652	REACTOME	10090	2	100	2	0.00359467	0.027433	Cd14; Lbp;
Interleukin-1 processing	18808	REACTOME	10090	3	50	6	0.0037486	0.0274519	Il1b; Nfkb1; Nfkb2;
Multifunctional anion exchangers	16949	REACTOME	10090	3	50	6	0.0037486	0.0274519	Slc26a2; Slc26a4; Slc26a9;
Synthesis of 15-eicosatetraenoic acid derivatives	19583	REACTOME	10090	3	50	6	0.0037486	0.0274519	Alox8; Gpx2; Ptgs2;
Nucleotide-binding domain, leucine rich repeat containing receptor (NLR) signaling pathways	19142	REACTOME	10090	8	18.6047	43	0.00358026	0.0276137	Map2k6; Mapk11; Mapk13; Mefv; Nlrp3; Nod2; Ripk2; Tnfaip3;
G alpha (z) signalling events	18603	REACTOME	10090	6	23.0769	26	0.00372388	0.0281231	Adcy1; Adcy7; Adcy8; Adcy9; Gnaz; Gng2;
Rho GTPase cycle	18718	REACTOME	10090	14	13.2075	106	0.00423647	0.0301122	A2m; Arap1; Arhgap19; Arhgap28; Arhgap8; Arhgef6; Arhgef9; Ngef; Rac2; Rac3; Rhobtb1; Rhof; Stard8; Vav2;
Signaling by Rho GTPases	18142	REACTOME	10090	14	13.2075	106	0.00423647	0.0301122	A2m; Arap1; Arhgap19; Arhgap28; Arhgap8; Arhgef6; Arhgef9; Ngef; Rac2; Rac3; Rhobtb1; Rhof; Stard8; Vav2;
Immunoregulatory interactions between a Lymphoid and a non-Lymphoid cell	17324	REACTOME	10090	8	17.7778	45	0.00479056	0.0333957	Cd200r2; Cd40; Fcgr2b; H2-Q7; Icam1; Icam4; Ifitm1; Ifitm3;
NOD1/2 Signaling Pathway	18766	REACTOME	10090	6	21.4286	28	0.00550299	0.0372866	Map2k6; Mapk11; Mapk13; Nod2; Ripk2; Tnfaip3;
Activation of NF-kappaB in B cells	18316	REACTOME	10090	10	15.1515	66	0.00561076	0.0373193	Malt1; Nfkb1; Nfkbia; Nfkbib; Nfkbie; Psmb10; Psmb8; Psmb9; Psme2; Psme2b-ps;
Adenylate cyclase inhibitory pathway	17620	REACTOME	10090	4	30.7692	13	0.00593233	0.0373995	Adcy1; Adcy7; Adcy8; Adcy9;
Death Receptor Signalling	18343	REACTOME	10090	4	30.7692	13	0.00593233	0.0373995	Fas; Tnf; Tnfsf10; Traf2;
Extrinsic Pathway for Apoptosis	19114	REACTOME	10090	4	30.7692	13	0.00593233	0.0373995	Fas; Tnf; Tnfsf10; Traf2;
Inhibition of adenylate cyclase pathway	18098	REACTOME	10090	4	30.7692	13	0.00593233	0.0373995	Adcy1; Adcy7; Adcy8; Adcy9;
PKA activation	19806	REACTOME	10090	4	30.7692	13	0.00593233	0.0373995	Adcy1; Adcy7; Adcy8; Adcy9;
STING mediated induction of host immune responses	18937	REACTOME	10090	5	25	20	0.00557318	0.0374125	Ifi205; Mnda; Mndal; Tmem173; Zbp1;
O-linked glycosylation	19927	REACTOME	10090	8	17.3913	46	0.00550234	0.0376339	B3gnt3; Galnt3; Gcnt3; Gcnt4; Muc1; Muc20; St3gal1; St6gal1;
Scavenging by Class B Receptors	19704	REACTOME	10090	3	42.8571	7	0.00626909	0.0391818	Saa1; Saa2; Saa3;
Integration of energy metabolism	17060	REACTOME	10090	12	13.4831	89	0.00663131	0.0410914	Acaca; Adcy1; Adcy7; Adcy8; Adcy9; Fasn; Gng2; Gng4; Gng8; Kcnj11; Pfkfb1; Plcb2;
Apoptosis	16750	REACTOME	10090	17	11.5646	147	0.00684998	0.0420867	Apaf1; Bid; Birc2; Bmf; Casp7; Dapk2; Fas; Gzmb; Psmb10; Psmb8; Psmb9; Psme2; Psme2b-ps; Satb1; Tnf; Tnfsf10; Traf2;
Vasopressin regulates renal water homeostasis via Aquaporins	18291	REACTOME	10090	7	17.9487	39	0.0077325	0.0471097	Adcy1; Adcy7; Adcy8; Adcy9; Gng2; Gng4; Gng8;
PKA activation in glucagon signalling	17698	REACTOME	10090	4	28.5714	14	0.00791683	0.0474355	Adcy1; Adcy7; Adcy8; Adcy9;
PKA-mediated phosphorylation of CREB	17603	REACTOME	10090	4	28.5714	14	0.00791683	0.0474355	Adcy1; Adcy7; Adcy8; Adcy9;
Signalling by NGF	19028	REACTOME	10090	25	9.96016	251	0.00852833	0.0506807	Adcy1; Adcy7; Adcy8; Adcy9; Aph1c; Arhgef6; Arhgef9; Fgf23; Il6; Kit; Lingo1; Mapk11; Mapk13; Mef2c; Myd88; Nfkb1; Nfkbia; Ngef; Ntf3; Phlpp1; Ripk2; Rps6ka1; Rtn4r; Sh3gl2; Vav2;
Amine ligand-binding receptors	17058	REACTOME	10090	6	19.3548	31	0.0092344	0.0535595	Chrm2; Hrh1; Hrh3; Htr1b; Htr1d; Htr4;
Histamine receptors	17629	REACTOME	10090	2	66.6667	3	0.0103541	0.0581918	Hrh1; Hrh3;
Interconversion of polyamines	19247	REACTOME	10090	2	66.6667	3	0.0103541	0.0581918	Sat1; Smox;
p75NTR signals via NF-kB	18772	REACTOME	10090	4	26.6667	15	0.0102919	0.0587529	Myd88; Nfkb1; Nfkbia; Ripk2;
Latent infection of Homo sapiens with Mycobacterium tuberculosis	17474	REACTOME	10090	6	18.75	32	0.010804	0.0597929	Atp6v0a4; Atp6v0d2; Camp; Cyba; Ltf; Nos2;
Phagosomal maturation (early endosomal stage)	17472	REACTOME	10090	6	18.75	32	0.010804	0.0597929	Atp6v0a4; Atp6v0d2; Camp; Cyba; Ltf; Nos2;
GPVI-mediated activation cascade	18392	REACTOME	10090	7	16.6667	42	0.0116182	0.0638121	Csf2; Il2ra; Lcp2; Lyn; Pik3r5; Rac2; Vav2;
BMAL1:CLOCK,NPAS2 activates circadian gene expression	19569	REACTOME	10090	4	25	16	0.0130836	0.0713205	Bhlhe41; Ccrn4l; Dbp; Ppara;
SLC-mediated transmembrane transport	17032	REACTOME	10090	22	9.86547	223	0.0145301	0.0786146	Cp; Gckr; Hk2; Slc10a6; Slc11a2; Slc13a3; Slc14a1; Slc15a3; Slc16a10; Slc26a2; Slc26a4; Slc26a9; Slc2a12; Slc39a1; Slc39a4; Slc40a1; Slc41a2; Slc44a4; Slc5a8; Slc6a11; Slc6a14; Slc7a11;
ER-Phagosome pathway	17848	REACTOME	10090	9	13.8462	65	0.014923	0.0801423	H2-Q7; Psmb10; Psmb8; Psmb9; Psme2; Psme2b-ps; Tap1; Tap2; Tapbp;
Neurotransmitter Receptor Binding And Downstream Transmission In The Postsynaptic Cell	17261	REACTOME	10090	13	11.6071	112	0.0163723	0.0860139	Adcy1; Adcy7; Adcy8; Adcy9; Arhgef9; Chrnb4; Gabrq; Gng2; Gng4; Gng8; Kcnj10; Plcb2; Rps6ka1;
Activation of PPARGC1A (PGC-1alpha) by phosphorylation	19864	REACTOME	10090	3	30	10	0.0187756	0.095191	Mapk11; Mapk13; Prkag3;
Caspase-8 activation by cleavage	17934	REACTOME	10090	3	30	10	0.0187756	0.095191	Fas; Tnfsf10; Traf2;
Dimerization of procaspase-8	16903	REACTOME	10090	3	30	10	0.0187756	0.095191	Fas; Tnfsf10; Traf2;
NF-kB activation through FADD/RIP-1 pathway mediated by caspase-8 and -10	18945	REACTOME	10090	3	30	10	0.0187756	0.095191	Ddx58; Ifih1; Trim25;
Regulation by c-FLIP	18474	REACTOME	10090	3	30	10	0.0187756	0.095191	Fas; Tnfsf10; Traf2;
Binding and Uptake of Ligands by Scavenger Receptors	17757	REACTOME	10090	6	16.6667	36	0.0189762	0.0955401	Hp; Hpx; Msr1; Saa1; Saa2; Saa3;
Activation of IRF3/IRF7 mediated by TBK1/IKK epsilon	19666	REACTOME	10090	4	22.2222	18	0.0200038	0.099334	Cd14; Ikbke; Irf7; Ly96;
WNT5A-dependent internalization of FZD2, FZD5 and ROR2	16812	REACTOME	10090	2	50	4	0.019887	0.0994348	Fzd2; Wnt5a;
FCERI mediated NF-kB activation	17306	REACTOME	10090	5	18.5185	27	0.0205375	0.100606	Lyn; Malt1; Nfkb1; Nfkbia; Rasgrp1;
Negative regulators of RIG-I/MDA5 signaling	17668	REACTOME	10090	5	18.5185	27	0.0205375	0.100606	Ddx58; Ifih1; Ikbke; Tnfaip3; Trim25;
G-protein beta:gamma signalling	19369	REACTOME	10090	5	17.8571	28	0.0238059	0.115062	Csf2; Gng2; Il2ra; Pik3r5; Plcb2;
Antigen Presentation: Folding, assembly and peptide loading of class I MHC	19905	REACTOME	10090	4	21.0526	19	0.0241667	0.116032	H2-Q7; Tap1; Tap2; Tapbp;
Advanced glycosylation endproduct receptor signaling	18134	REACTOME	10090	3	27.2727	11	0.0246861	0.116977	Saa1; Saa2; Saa3;
Serotonin receptors	17467	REACTOME	10090	3	27.2727	11	0.0246861	0.116977	Htr1b; Htr1d; Htr4;
Signaling by the B Cell Receptor (BCR)	16805	REACTOME	10090	17	9.94152	171	0.0275229	0.127911	Dapp1; Fgf23; Kit; Lyn; Malt1; Nfkb1; Nfkbia; Nfkbib; Nfkbie; Phlpp1; Pik3ap1; Psmb10; Psmb8; Psmb9; Psme2; Psme2b-ps; Rasgrp1;
Inwardly rectifying K+ channels	16765	REACTOME	10090	5	17.2414	29	0.0273917	0.128122	Gng2; Gng4; Gng8; Kcnj10; Kcnj11;
PLC beta mediated events	19645	REACTOME	10090	6	15.3846	39	0.0273403	0.128713	Adcy1; Adcy7; Adcy8; Adcy9; Gnaz; Plcb2;
Transmission across Chemical Synapses	19547	REACTOME	10090	16	10.0629	159	0.0288843	0.130882	Adcy1; Adcy7; Adcy8; Adcy9; Arhgef9; Cacng4; Chrnb4; Gabrq; Glul; Gng2; Gng4; Gng8; Kcnj10; Plcb2; Rps6ka1; Slc6a11;
Antiviral mechanism by IFN-stimulated genes	17667	REACTOME	10090	4	20	20	0.0288151	0.131389	Ifit1; Isg15; Ube2l6; Usp18;
IKK complex recruitment mediated by RIP1	19198	REACTOME	10090	4	20	20	0.0288151	0.131389	Birc2; Birc3; Cd14; Ly96;
ISG15 antiviral mechanism	17669	REACTOME	10090	4	20	20	0.0288151	0.131389	Ifit1; Isg15; Ube2l6; Usp18;
CREB phosphorylation through the activation of Adenylate Cyclase	17682	REACTOME	10090	2	40	5	0.0318372	0.134982	Adcy1; Adcy8;
ChREBP activates metabolic gene expression	18002	REACTOME	10090	2	40	5	0.0318372	0.134982	Acaca; Fasn;
G beta:gamma signalling through PLC beta	17149	REACTOME	10090	2	40	5	0.0318372	0.134982	Gng2; Plcb2;
Histidine catabolism	17566	REACTOME	10090	2	40	5	0.0318372	0.134982	Amdhd1; Hdc;
G-protein mediated events	19703	REACTOME	10090	6	15	40	0.0305943	0.136079	Adcy1; Adcy7; Adcy8; Adcy9; Gnaz; Plcb2;
Iron uptake and transport	17954	REACTOME	10090	6	15	40	0.0305943	0.136079	Atp6v0a4; Atp6v0d2; Cp; Lcn2; Slc11a2; Slc40a1;
Bmal1:Clock,Npas2 activates circadian gene expression	14813	REACTOME	10090	3	25	12	0.0314785	0.137481	Bhlhe41; Dbp; Ppara;
Reversible hydration of carbon dioxide	18815	REACTOME	10090	3	25	12	0.0314785	0.137481	Car13; Car14; Car7;
Collagen degradation	19760	REACTOME	10090	7	13.7255	51	0.0314449	0.139009	Col17a1; Col19a1; Col4a3; Mmp13; Mmp3; Mmp7; Mmp8;
activated TAK1 mediates p38 MAPK activation	18054	REACTOME	10090	4	19.0476	21	0.0339573	0.142307	Map2k6; Mapk11; Nod2; Ripk2;
Class I MHC mediated antigen processing & presentation	16844	REACTOME	10090	19	9.35961	203	0.0356027	0.147497	Asb15; Asb2; Asb4; Cyba; Dtx3l; Fcgr1; H2-Q7; Itgav; Psmb10; Psmb8; Psmb9; Psme2; Psme2b-ps; Rnf19b; Socs1; Spsb1; Tap1; Tap2; Tapbp;
Activation of caspases through apoptosome-mediated cleavage	17371	REACTOME	10090	2	33.3333	6	0.0458815	0.180783	Apaf1; Casp7;
Cytochrome c-mediated apoptotic response	17887	REACTOME	10090	2	33.3333	6	0.0458815	0.180783	Apaf1; Casp7;
Presynaptic function of Kainate receptors	19327	REACTOME	10090	2	33.3333	6	0.0458815	0.180783	Gng2; Plcb2;
TNF signaling	17842	REACTOME	10090	2	33.3333	6	0.0458815	0.180783	Tnf; Traf2;
Hemostasis	16941	REACTOME	10090	33	8.10811	407	0.0466412	0.1818	A2m; Ang; Ceacam1; Csf2; Dock8; Ehd1; F10; Fgr; Gata5; Gng2; Gucy1a3; Gucy1b3; Il2ra; Irf1; Irf7; Itga2; Kif26a; Lcp2; Lyn; Nfe2; Nos2; Olr1; Pik3r5; Plat; Plek; Rac2; Rasgrp1; Selp; Serpinb2; Slc7a11; Srgn; Trem1; Vav2;
MAP kinase activation in TLR cascade	17697	REACTOME	10090	7	12.7273	55	0.0449821	0.183214	Il6; Map2k6; Mapk11; Mef2c; Nod2; Ripk2; Rps6ka1;
CaM pathway	17926	REACTOME	10090	4	17.3913	23	0.0457404	0.184232	Adcy1; Adcy7; Adcy8; Adcy9;
Calmodulin induced events	19381	REACTOME	10090	4	17.3913	23	0.0457404	0.184232	Adcy1; Adcy7; Adcy8; Adcy9;
Downstream signaling events of B Cell Receptor (BCR)	19848	REACTOME	10090	14	9.72222	144	0.0500875	0.192135	Fgf23; Kit; Malt1; Nfkb1; Nfkbia; Nfkbib; Nfkbie; Phlpp1; Psmb10; Psmb8; Psmb9; Psme2; Psme2b-ps; Rasgrp1;
Activation of G protein gated Potassium channels	19599	REACTOME	10090	4	16.6667	24	0.0523818	0.193759	Gng2; Gng4; Gng8; Kcnj10;
CDO in myogenesis	18303	REACTOME	10090	4	16.6667	24	0.0523818	0.193759	Cdon; Map2k6; Mapk11; Mef2c;
G protein gated Potassium channels	17069	REACTOME	10090	4	16.6667	24	0.0523818	0.193759	Gng2; Gng4; Gng8; Kcnj10;
Inhibition of voltage gated Ca2+ channels via Gbeta/gamma subunits	19521	REACTOME	10090	4	16.6667	24	0.0523818	0.193759	Gng2; Gng4; Gng8; Kcnj10;
Myogenesis	17709	REACTOME	10090	4	16.6667	24	0.0523818	0.193759	Cdon; Map2k6; Mapk11; Mef2c;
Activation of gene expression by SREBF (SREBP)	17082	REACTOME	10090	5	14.2857	35	0.0559377	0.202774	Acaca; BC006779; Fasn; Mvd; Ppara;
G alpha (12/13) signalling events	18452	REACTOME	10090	6	13.0435	46	0.0553792	0.202777	Arhgef6; Arhgef9; Gng2; Ngef; Rac2; Vav2;
Opioid Signalling	19313	REACTOME	10090	7	12.069	58	0.0572706	0.203535	Adcy1; Adcy7; Adcy8; Adcy9; Gnaz; Gng2; Plcb2;
Interferon alpha/beta signaling	19567	REACTOME	10090	3	20	15	0.057	0.203571	Irf9; Socs1; Usp18;
Regulation of KIT signaling	17223	REACTOME	10090	3	20	15	0.057	0.203571	Kit; Lyn; Socs1;
Hedgehog 'off' state	17041	REACTOME	10090	11	10.1852	108	0.0586556	0.207441	Adcy1; Adcy7; Adcy8; Adcy9; Gli3; Psmb10; Psmb8; Psmb9; Psme2; Psme2b-ps; Ptch1;
Ca-dependent events	17183	REACTOME	10090	4	16	25	0.0595187	0.208459	Adcy1; Adcy7; Adcy8; Adcy9;
G beta:gamma signalling through PI3Kgamma	19520	REACTOME	10090	4	16	25	0.0595187	0.208459	Csf2; Gng2; Il2ra; Pik3r5;
Cross-presentation of soluble exogenous antigens (endosomes)	18075	REACTOME	10090	6	12.766	47	0.0604173	0.210589	Fcgr1; Psmb10; Psmb8; Psmb9; Psme2; Psme2b-ps;
Integrin cell surface interactions	18764	REACTOME	10090	7	11.8644	59	0.0617856	0.211295	Col4a3; Icam1; Icam4; Itga2; Itgad; Itgav; Itgb6;
BH3-only proteins associate with and inactivate anti-apoptotic BCL-2 members	17250	REACTOME	10090	2	28.5714	7	0.0617265	0.212093	Bid; Bmf;
Cross-presentation of particulate exogenous antigens (phagosomes)	18819	REACTOME	10090	2	28.5714	7	0.0617265	0.212093	Cyba; Itgav;
HS-GAG biosynthesis	18384	REACTOME	10090	4	15.3846	26	0.0671446	0.224331	Ext1; Hs3st1; Hs6st1; Sdc4;
Intrinsic Pathway for Apoptosis	19928	REACTOME	10090	5	13.5135	37	0.0682057	0.226831	Apaf1; Bid; Bmf; Casp7; Gzmb;
DAP12 interactions	19893	REACTOME	10090	13	9.42029	138	0.0704145	0.233107	Adcy1; Adcy7; Adcy8; Adcy9; Clec5a; Fgf23; Il6; Kit; Lcp2; Phlpp1; Trem1; Treml4; Vav2;
NRAGE signals death through JNK	17436	REACTOME	10090	5	13.1579	38	0.0748545	0.245563	Arhgef6; Arhgef9; Ngef; Ntf3; Vav2;
Transport of inorganic cations/anions and amino acids/oligopeptides	17285	REACTOME	10090	8	10.6667	75	0.0793781	0.251306	Slc15a3; Slc16a10; Slc26a2; Slc26a4; Slc26a9; Slc5a8; Slc6a14; Slc7a11;
Apoptotic factor-mediated response	19713	REACTOME	10090	2	25	8	0.0791063	0.252652	Apaf1; Casp7;
Axonal growth inhibition (RHOA activation)	17493	REACTOME	10090	2	25	8	0.0791063	0.252652	Lingo1; Rtn4r;
Regulation of IFNG signaling	18132	REACTOME	10090	2	25	8	0.0791063	0.252652	Ptpn2; Socs1;
Scavenging of heme from plasma	17752	REACTOME	10090	2	25	8	0.0791063	0.252652	Hp; Hpx;
Nitric oxide stimulates guanylate cyclase	19087	REACTOME	10090	3	17.6471	17	0.0780245	0.25481	Gucy1a3; Gucy1b3; Nos2;
Mitochondrial biogenesis	19465	REACTOME	10090	5	12.8205	39	0.0818418	0.25798	BC006779; Mapk11; Mapk13; Ppara; Prkag3;
DAG and IP3 signaling	19176	REACTOME	10090	4	14.2857	28	0.0838242	0.260826	Adcy1; Adcy7; Adcy8; Adcy9;
Striated Muscle Contraction	17352	REACTOME	10090	4	14.2857	28	0.0838242	0.260826	Actc1; Mybpc2; Myh6; Tcap;
Synthesis of substrates in N-glycan biosythesis	17051	REACTOME	10090	6	11.7647	51	0.0832007	0.261128	Gfpt1; Gmppb; Mvd; St3gal1; St6gal1; St6gal2;
G alpha (s) signalling events	16694	REACTOME	10090	9	10.1124	89	0.0850732	0.26246	Adcy1; Adcy7; Adcy8; Adcy9; Adm; Gnaz; Gng2; Htr4; Vipr2;
Defective B3GAT3 causes JDSSDHD	17861	REACTOME	10090	10	9.43396	106	0.103033	0.267737	B3gnt3; Chst1; Chst7; Ext1; Hs3st1; Hs6st1; Hyal1; Sdc4; Slc26a2; St3gal1;
Defective B4GALT1 causes B4GALT1-CDG (CDG-2d)	19245	REACTOME	10090	10	9.43396	106	0.103033	0.267737	B3gnt3; Chst1; Chst7; Ext1; Hs3st1; Hs6st1; Hyal1; Sdc4; Slc26a2; St3gal1;
Defective B4GALT7 causes EDS, progeroid type	17791	REACTOME	10090	10	9.43396	106	0.103033	0.267737	B3gnt3; Chst1; Chst7; Ext1; Hs3st1; Hs6st1; Hyal1; Sdc4; Slc26a2; St3gal1;
Defective CHST14 causes EDS, musculocontractural type	19017	REACTOME	10090	10	9.43396	106	0.103033	0.267737	B3gnt3; Chst1; Chst7; Ext1; Hs3st1; Hs6st1; Hyal1; Sdc4; Slc26a2; St3gal1;
Defective CHST3 causes SEDCJD	19031	REACTOME	10090	10	9.43396	106	0.103033	0.267737	B3gnt3; Chst1; Chst7; Ext1; Hs3st1; Hs6st1; Hyal1; Sdc4; Slc26a2; St3gal1;
Defective CHST6 causes MCDC1	19716	REACTOME	10090	10	9.43396	106	0.103033	0.267737	B3gnt3; Chst1; Chst7; Ext1; Hs3st1; Hs6st1; Hyal1; Sdc4; Slc26a2; St3gal1;
Defective CHSY1 causes TPBS	17859	REACTOME	10090	10	9.43396	106	0.103033	0.267737	B3gnt3; Chst1; Chst7; Ext1; Hs3st1; Hs6st1; Hyal1; Sdc4; Slc26a2; St3gal1;
Defective EXT1 causes exostoses 1, TRPS2 and CHDS	19490	REACTOME	10090	10	9.43396	106	0.103033	0.267737	B3gnt3; Chst1; Chst7; Ext1; Hs3st1; Hs6st1; Hyal1; Sdc4; Slc26a2; St3gal1;
Defective EXT2 causes exostoses 2	19903	REACTOME	10090	10	9.43396	106	0.103033	0.267737	B3gnt3; Chst1; Chst7; Ext1; Hs3st1; Hs6st1; Hyal1; Sdc4; Slc26a2; St3gal1;
Defective PAPSS2 causes SEMD-PA	19463	REACTOME	10090	10	9.43396	106	0.103033	0.267737	B3gnt3; Chst1; Chst7; Ext1; Hs3st1; Hs6st1; Hyal1; Sdc4; Slc26a2; St3gal1;
Defective SLC26A2 causes chondrodysplasias	19918	REACTOME	10090	10	9.43396	106	0.103033	0.267737	B3gnt3; Chst1; Chst7; Ext1; Hs3st1; Hs6st1; Hyal1; Sdc4; Slc26a2; St3gal1;
Diseases associated with glycosaminoglycan metabolism	17949	REACTOME	10090	10	9.43396	106	0.103033	0.267737	B3gnt3; Chst1; Chst7; Ext1; Hs3st1; Hs6st1; Hyal1; Sdc4; Slc26a2; St3gal1;
Diseases of glycosylation	17808	REACTOME	10090	10	9.43396	106	0.103033	0.267737	B3gnt3; Chst1; Chst7; Ext1; Hs3st1; Hs6st1; Hyal1; Sdc4; Slc26a2; St3gal1;
Glycosaminoglycan metabolism	16666	REACTOME	10090	10	9.43396	106	0.103033	0.267737	B3gnt3; Chst1; Chst7; Ext1; Hs3st1; Hs6st1; Hyal1; Sdc4; Slc26a2; St3gal1;
MPS I - Hurler syndrome	17707	REACTOME	10090	10	9.43396	106	0.103033	0.267737	B3gnt3; Chst1; Chst7; Ext1; Hs3st1; Hs6st1; Hyal1; Sdc4; Slc26a2; St3gal1;
MPS II - Hunter syndrome	17928	REACTOME	10090	10	9.43396	106	0.103033	0.267737	B3gnt3; Chst1; Chst7; Ext1; Hs3st1; Hs6st1; Hyal1; Sdc4; Slc26a2; St3gal1;
MPS IIIA - Sanfilippo syndrome A	19358	REACTOME	10090	10	9.43396	106	0.103033	0.267737	B3gnt3; Chst1; Chst7; Ext1; Hs3st1; Hs6st1; Hyal1; Sdc4; Slc26a2; St3gal1;
MPS IIIB - Sanfilippo syndrome B	19355	REACTOME	10090	10	9.43396	106	0.103033	0.267737	B3gnt3; Chst1; Chst7; Ext1; Hs3st1; Hs6st1; Hyal1; Sdc4; Slc26a2; St3gal1;
MPS IIIC - Sanfilippo syndrome C	17652	REACTOME	10090	10	9.43396	106	0.103033	0.267737	B3gnt3; Chst1; Chst7; Ext1; Hs3st1; Hs6st1; Hyal1; Sdc4; Slc26a2; St3gal1;
MPS IIID - Sanfilippo syndrome D	17761	REACTOME	10090	10	9.43396	106	0.103033	0.267737	B3gnt3; Chst1; Chst7; Ext1; Hs3st1; Hs6st1; Hyal1; Sdc4; Slc26a2; St3gal1;
MPS IV - Morquio syndrome A	17376	REACTOME	10090	10	9.43396	106	0.103033	0.267737	B3gnt3; Chst1; Chst7; Ext1; Hs3st1; Hs6st1; Hyal1; Sdc4; Slc26a2; St3gal1;
MPS IV - Morquio syndrome B	17124	REACTOME	10090	10	9.43396	106	0.103033	0.267737	B3gnt3; Chst1; Chst7; Ext1; Hs3st1; Hs6st1; Hyal1; Sdc4; Slc26a2; St3gal1;
MPS IX - Natowicz syndrome	18442	REACTOME	10090	10	9.43396	106	0.103033	0.267737	B3gnt3; Chst1; Chst7; Ext1; Hs3st1; Hs6st1; Hyal1; Sdc4; Slc26a2; St3gal1;
MPS VI - Maroteaux-Lamy syndrome	19188	REACTOME	10090	10	9.43396	106	0.103033	0.267737	B3gnt3; Chst1; Chst7; Ext1; Hs3st1; Hs6st1; Hyal1; Sdc4; Slc26a2; St3gal1;
MPS VII - Sly syndrome	18978	REACTOME	10090	10	9.43396	106	0.103033	0.267737	B3gnt3; Chst1; Chst7; Ext1; Hs3st1; Hs6st1; Hyal1; Sdc4; Slc26a2; St3gal1;
Mucopolysaccharidoses	19617	REACTOME	10090	10	9.43396	106	0.103033	0.267737	B3gnt3; Chst1; Chst7; Ext1; Hs3st1; Hs6st1; Hyal1; Sdc4; Slc26a2; St3gal1;
Circadian Clock	16967	REACTOME	10090	5	11.9048	42	0.104781	0.271309	BC006779; Bhlhe41; Ccrn4l; Dbp; Ppara;
Assembly of collagen fibrils and other multimeric structures	16675	REACTOME	10090	5	12.5	40	0.0891629	0.273912	Col17a1; Col4a3; Mmp13; Mmp3; Mmp7;
TCR signaling	19711	REACTOME	10090	6	11.5385	52	0.0895486	0.273936	Lcp2; Malt1; Nfkb1; Nfkbia; Pak3; Ripk2;
Collagen formation	16672	REACTOME	10090	7	10.7692	65	0.0933208	0.283086	Col17a1; Col19a1; Col4a3; Glt25d2; Mmp13; Mmp3; Mmp7;
Extracellular matrix organization	17713	REACTOME	10090	18	8.33333	216	0.0979487	0.285192	A2m; Bmp10; Ceacam1; Col17a1; Col19a1; Col4a3; Glt25d2; Icam1; Icam4; Itga2; Itgad; Itgav; Itgb6; Mmp13; Mmp3; Mmp7; Mmp8; Sdc4;
Activation, myristolyation of BID and translocation to mitochondria	17017	REACTOME	10090	2	22.2222	9	0.0977805	0.28585	Bid; Gzmb;
Dissolution of Fibrin Clot	18912	REACTOME	10090	2	22.2222	9	0.0977805	0.28585	Plat; Serpinb2;
IRF3 mediated activation of type 1 IFN	17552	REACTOME	10090	2	22.2222	9	0.0977805	0.28585	Tmem173; Zbp1;
Regulated proteolysis of p75NTR	19393	REACTOME	10090	2	22.2222	9	0.0977805	0.28585	Aph1c; Nfkb1;
TRIF-mediated programmed cell death	18879	REACTOME	10090	2	22.2222	9	0.0977805	0.28585	Cd14; Ly96;
Zinc influx into cells by the SLC39 gene family	17681	REACTOME	10090	2	22.2222	9	0.0977805	0.28585	Slc39a1; Slc39a4;
p75NTR regulates axonogenesis	16842	REACTOME	10090	2	22.2222	9	0.0977805	0.28585	Lingo1; Rtn4r;
Glucagon-like Peptide-1 (GLP1) regulates insulin secretion	19611	REACTOME	10090	4	12.9032	31	0.112215	0.286465	Adcy8; Gng2; Gng4; Gng8;
PLCG1 events in ERBB2 signaling	16810	REACTOME	10090	4	12.9032	31	0.112215	0.286465	Adcy1; Adcy7; Adcy8; Adcy9;
Signaling by PDGF	19066	REACTOME	10090	13	8.96552	145	0.0951048	0.287296	Adcy1; Adcy7; Adcy8; Adcy9; Col4a3; Fgf23; Il6; Kit; Pdgfc; Phlpp1; Plat; Stat5a; Thbs4;
ERK/MAPK targets	17265	REACTOME	10090	3	15	20	0.114801	0.291016	Mapk11; Mef2c; Rps6ka1;
Platelet homeostasis	16899	REACTOME	10090	5	12.1951	41	0.0968117	0.291239	Fgr; Gng2; Gucy1a3; Gucy1b3; Nos2;
Signaling by Hedgehog	19238	REACTOME	10090	11	9.01639	122	0.114613	0.29156	Adcy1; Adcy7; Adcy8; Adcy9; Gli3; Psmb10; Psmb8; Psmb9; Psme2; Psme2b-ps; Ptch1;
EGFR interacts with phospholipase C-gamma	17745	REACTOME	10090	4	13.3333	30	0.102323	0.293217	Adcy1; Adcy7; Adcy8; Adcy9;
PLC-gamma1 signalling	17584	REACTOME	10090	4	13.3333	30	0.102323	0.293217	Adcy1; Adcy7; Adcy8; Adcy9;
negative regulation of TCF-dependent signaling by WNT ligand antagonists	18342	REACTOME	10090	2	20	10	0.117532	0.294846	Wnt5a; Wnt9a;
Cell death signalling via NRAGE, NRIF and NADE	18269	REACTOME	10090	6	10.7143	56	0.117464	0.2957	Aph1c; Arhgef6; Arhgef9; Ngef; Ntf3; Vav2;
Ca2+ pathway	18704	REACTOME	10090	4	12.5	32	0.122513	0.306283	Fzd2; Gng2; Plcb2; Wnt5a;
Class B/2 (Secretin family receptors)	17048	REACTOME	10090	6	10.5263	57	0.125052	0.30943	Adm; Gng2; Gng4; Gng8; Ptch1; Wnt5a;
Syndecan interactions	16738	REACTOME	10090	3	14.2857	21	0.128274	0.316323	Itga2; Itgav; Sdc4;
Regulation of cholesterol biosynthesis by SREBP (SREBF)	17083	REACTOME	10090	5	11.1111	45	0.130531	0.318636	Acaca; BC006779; Fasn; Mvd; Ppara;
DSCAM interactions	18081	REACTOME	10090	2	18.1818	11	0.138164	0.331685	Mapk11; Mapk13;
Formation of Senescence-Associated Heterochromatin Foci (SAHF)	19125	REACTOME	10090	2	18.1818	11	0.138164	0.331685	Hmga1-rs1; Hmga1;
Passive transport by Aquaporins	18476	REACTOME	10090	2	18.1818	11	0.138164	0.331685	Aqp11; Aqp5;
Signaling by NOTCH4	18594	REACTOME	10090	2	18.1818	11	0.138164	0.331685	Aph1c; Dll1;
Tryptophan catabolism	18222	REACTOME	10090	2	18.1818	11	0.138164	0.331685	Ido1; Ido2;
Adrenaline,noradrenaline inhibits insulin secretion	19883	REACTOME	10090	3	13.6364	22	0.142276	0.339309	Gng2; Gng4; Gng8;
Triglyceride Biosynthesis	18053	REACTOME	10090	4	11.7647	34	0.144247	0.342883	Acaca; Dgat2; Fasn; Gyk;
Asymmetric localization of PCP proteins	19258	REACTOME	10090	6	10	60	0.149189	0.348909	Psmb10; Psmb8; Psmb9; Psme2; Psme2b-ps; Wnt5a;
GLI3 is processed to GLI3R by the proteasome	18562	REACTOME	10090	6	10	60	0.149189	0.348909	Gli3; Psmb10; Psmb8; Psmb9; Psme2; Psme2b-ps;
Phospholipase C-mediated cascade	18632	REACTOME	10090	5	10.6383	47	0.149133	0.352188	Adcy1; Adcy7; Adcy8; Adcy9; Fgf23;
G-protein activation	18200	REACTOME	10090	2	16.6667	12	0.159501	0.358013	Gnaz; Gng2;
Import of palmitoyl-CoA into the mitochondrial matrix	19130	REACTOME	10090	2	16.6667	12	0.159501	0.358013	Acaca; Crabp2;
NF-kB is activated and signals survival	19100	REACTOME	10090	2	16.6667	12	0.159501	0.358013	Nfkb1; Nfkbia;
Signaling by NOTCH3	18362	REACTOME	10090	2	16.6667	12	0.159501	0.358013	Aph1c; Dll1;
The NLRP3 inflammasome	18131	REACTOME	10090	2	16.6667	12	0.159501	0.358013	Mefv; Nlrp3;
p38MAPK events	18587	REACTOME	10090	2	16.6667	12	0.159501	0.358013	Mapk11; Mapk13;
p75NTR recruits signalling complexes	18360	REACTOME	10090	2	16.6667	12	0.159501	0.358013	Myd88; Ripk2;
Laminin interactions	18048	REACTOME	10090	3	13.0435	23	0.156756	0.359647	Col4a3; Itga2; Itgav;
Nuclear Events (kinase and transcription factor activation)	19872	REACTOME	10090	3	13.0435	23	0.156756	0.359647	Mapk11; Mef2c; Rps6ka1;
Downstream TCR signaling	17143	REACTOME	10090	4	11.4286	35	0.155642	0.360513	Malt1; Nfkb1; Nfkbia; Ripk2;
Regulation of Apoptosis	18195	REACTOME	10090	6	9.67742	62	0.166355	0.368829	Dapk2; Psmb10; Psmb8; Psmb9; Psme2; Psme2b-ps;
Costimulation by the CD28 family	18551	REACTOME	10090	5	10.2041	49	0.168782	0.369688	Cd274; Lyn; Map3k8; Pak3; Pdcd1lg2;
Biosynthesis of the N-glycan precursor (dolichol lipid-linked oligosaccharide, LLO) and transfer to a nascent protein	17462	REACTOME	10090	6	9.52381	63	0.175238	0.380382	Gfpt1; Gmppb; Mvd; St3gal1; St6gal1; St6gal2;
Regulation of insulin secretion	17869	REACTOME	10090	6	9.52381	63	0.175238	0.380382	Adcy8; Gng2; Gng4; Gng8; Kcnj11; Plcb2;
GABA A receptor activation	16973	REACTOME	10090	2	15.3846	13	0.181385	0.386776	Arhgef9; Gabrq;
Platelet Adhesion to exposed collagen	18062	REACTOME	10090	2	15.3846	13	0.181385	0.386776	Itga2; Lyn;
Regulation of IFNA signaling	19564	REACTOME	10090	2	15.3846	13	0.181385	0.386776	Socs1; Usp18;
Activation of Matrix Metalloproteinases	17578	REACTOME	10090	4	10.8108	37	0.179379	0.387053	Mmp13; Mmp3; Mmp7; Mmp8;
TRP channels	19615	REACTOME	10090	3	12	25	0.18696	0.397495	Mcoln2; Mlkl; Trpc4;
Regulation of activated PAK-2p34 by proteasome mediated degradation	18951	REACTOME	10090	5	9.80392	51	0.189376	0.400285	Psmb10; Psmb8; Psmb9; Psme2; Psme2b-ps;
Regulation of ornithine decarboxylase (ODC)	18779	REACTOME	10090	5	9.80392	51	0.189376	0.400285	Psmb10; Psmb8; Psmb9; Psme2; Psme2b-ps;
FCERI mediated MAPK activation	19649	REACTOME	10090	4	10.5263	38	0.191676	0.403968	Il6; Lcp2; Lyn; Vav2;
Gastrin-CREB signalling pathway via PKC and MAPK	17282	REACTOME	10090	14	7.77778	180	0.192413	0.404346	Ccl9; Fpr2; Gng2; Hrh1; Il6; Lpar3; Mmp3; Plcb2; Rgs18; Rps6ka1; Saa1; Saa2; Saa3; Tacr2;
Interleukin-2 signaling	17042	REACTOME	10090	4	10.2564	39	0.204228	0.415915	Csf2; Il2ra; Il6; Stat5a;
beta-catenin independent WNT signaling	17380	REACTOME	10090	9	8.33333	108	0.19933	0.416469	Fzd2; Gng2; Plcb2; Psmb10; Psmb8; Psmb9; Psme2; Psme2b-ps; Wnt5a;
CDK-mediated phosphorylation and removal of Cdc6	17526	REACTOME	10090	5	9.61538	52	0.199996	0.416659	Psmb10; Psmb8; Psmb9; Psme2; Psme2b-ps;
PD-1 signaling	16683	REACTOME	10090	2	14.2857	14	0.203672	0.417125	Cd274; Pdcd1lg2;
Rap1 signalling	18575	REACTOME	10090	2	14.2857	14	0.203672	0.417125	Rap1gap; Rasgrp1;
CD28 co-stimulation	18479	REACTOME	10090	3	11.5385	26	0.202588	0.418451	Lyn; Map3k8; Pak3;
Keratan sulfate biosynthesis	16756	REACTOME	10090	3	11.5385	26	0.202588	0.418451	B3gnt3; Chst1; St3gal1;
Signaling by NOTCH2	18361	REACTOME	10090	3	11.5385	26	0.202588	0.418451	Aph1c; Dll1; Gzmb;
Arachidonic acid metabolism	19749	REACTOME	10090	5	9.43396	53	0.210813	0.423379	Abcc1; Alox8; Gpx2; Ptges; Ptgs2;
Autodegradation of the E3 ubiquitin ligase COP1	16703	REACTOME	10090	5	9.43396	53	0.210813	0.423379	Psmb10; Psmb8; Psmb9; Psme2; Psme2b-ps;
Ubiquitin-dependent degradation of Cyclin D	19153	REACTOME	10090	5	9.43396	53	0.210813	0.423379	Psmb10; Psmb8; Psmb9; Psme2; Psme2b-ps;
Ubiquitin-dependent degradation of Cyclin D1	16945	REACTOME	10090	5	9.43396	53	0.210813	0.423379	Psmb10; Psmb8; Psmb9; Psme2; Psme2b-ps;
Metabolism of amino acids and derivatives	18120	REACTOME	10090	14	7.65027	183	0.209098	0.424639	Amdhd1; Arg2; Ddc; Glul; Hdc; Ido1; Ido2; Psmb10; Psmb8; Psmb9; Psme2; Psme2b-ps; Sat1; Smox;
Fcgamma receptor (FCGR) dependent phagocytosis	18964	REACTOME	10090	6	8.95522	67	0.212577	0.425741	Fcgr1; Fcgr2b; Fgr; Hck; Lyn; Vav2;
Stabilization of p53	17665	REACTOME	10090	5	9.25926	54	0.221814	0.433464	Psmb10; Psmb8; Psmb9; Psme2; Psme2b-ps;
Ubiquitin Mediated Degradation of Phosphorylated Cdc25A	18050	REACTOME	10090	5	9.25926	54	0.221814	0.433464	Psmb10; Psmb8; Psmb9; Psme2; Psme2b-ps;
p53-Independent DNA Damage Response	17397	REACTOME	10090	5	9.25926	54	0.221814	0.433464	Psmb10; Psmb8; Psmb9; Psme2; Psme2b-ps;
p53-Independent G1/S DNA damage checkpoint	16678	REACTOME	10090	5	9.25926	54	0.221814	0.433464	Psmb10; Psmb8; Psmb9; Psme2; Psme2b-ps;
Detoxification of Reactive Oxygen Species	17514	REACTOME	10090	3	11.1111	27	0.218505	0.434017	Gpx2; Sod2; Txnrd1;
Inflammasomes	18382	REACTOME	10090	2	13.3333	15	0.226237	0.435072	Mefv; Nlrp3;
Metabolism of polyamines	19102	REACTOME	10090	2	13.3333	15	0.226237	0.435072	Sat1; Smox;
TRAF6 mediated IRF7 activation in TLR7/8 or 9 signaling	17899	REACTOME	10090	2	13.3333	15	0.226237	0.435072	Irf7; Myd88;
TRAF6 mediated induction of TAK1 complex	17663	REACTOME	10090	2	13.3333	15	0.226237	0.435072	Cd14; Ly96;
The canonical retinoid cycle in rods (twilight vision)	18930	REACTOME	10090	2	13.3333	15	0.226237	0.435072	Rdh10; Stra6;
PCP/CE pathway	18163	REACTOME	10090	7	8.53659	82	0.220617	0.435825	Fzd2; Psmb10; Psmb8; Psmb9; Psme2; Psme2b-ps; Wnt5a;
NGF signalling via TRKA from the plasma membrane	19284	REACTOME	10090	13	7.64706	170	0.220518	0.436819	Adcy1; Adcy7; Adcy8; Adcy9; Fgf23; Il6; Kit; Mapk11; Mapk13; Mef2c; Phlpp1; Rps6ka1; Sh3gl2;
Cell surface interactions at the vascular wall	17646	REACTOME	10090	7	8.43373	83	0.229535	0.440245	Ang; Ceacam1; Lyn; Olr1; Selp; Slc7a11; Trem1;
MAPK targets/ Nuclear events mediated by MAP kinases	17019	REACTOME	10090	3	10.7143	28	0.234667	0.44772	Mapk11; Mef2c; Rps6ka1;
SCF-beta-TrCP mediated degradation of Emi1	17788	REACTOME	10090	5	8.92857	56	0.244309	0.461261	Psmb10; Psmb8; Psmb9; Psme2; Psme2b-ps;
degradation of AXIN	19239	REACTOME	10090	5	8.92857	56	0.244309	0.461261	Psmb10; Psmb8; Psmb9; Psme2; Psme2b-ps;
Circadian Clock	14815	REACTOME	10090	4	9.52381	42	0.24319	0.461552	BC006779; Bhlhe41; Dbp; Ppara;
Muscle contraction	18180	REACTOME	10090	4	9.52381	42	0.24319	0.461552	Actc1; Mybpc2; Myh6; Tcap;
Amino acid transport across the plasma membrane	19386	REACTOME	10090	3	10.3448	29	0.25103	0.461921	Slc16a10; Slc6a14; Slc7a11;
Glucagon-type ligand receptors	16786	REACTOME	10090	3	10.3448	29	0.25103	0.461921	Gng2; Gng4; Gng8;
Post NMDA receptor activation events	17774	REACTOME	10090	3	10.3448	29	0.25103	0.461921	Adcy1; Adcy8; Rps6ka1;
Activation of Kainate Receptors upon glutamate binding	17151	REACTOME	10090	2	12.5	16	0.248966	0.464012	Gng2; Plcb2;
Fatty Acyl-CoA Biosynthesis	18018	REACTOME	10090	2	12.5	16	0.248966	0.464012	Acaca; Fasn;
Synthesis of Prostaglandins (PG) and Thromboxanes (TX)	19671	REACTOME	10090	2	12.5	16	0.248966	0.464012	Ptges; Ptgs2;
Zinc transporters	18577	REACTOME	10090	2	12.5	16	0.248966	0.464012	Slc39a1; Slc39a4;
Degradation of the extracellular matrix	19757	REACTOME	10090	8	8	100	0.250923	0.465266	A2m; Col17a1; Col19a1; Col4a3; Mmp13; Mmp3; Mmp7; Mmp8;
Post-translational protein modification	17765	REACTOME	10090	14	7.36842	190	0.250367	0.465426	B3gnt3; F10; Galnt3; Gcnt3; Gcnt4; Gfpt1; Gmppb; Muc1; Muc20; Mvd; Pgap1; St3gal1; St6gal1; St6gal2;
AUF1 (hnRNP D0) destabilizes mRNA	17381	REACTOME	10090	5	8.77193	57	0.255776	0.468277	Psmb10; Psmb8; Psmb9; Psme2; Psme2b-ps;
Non-integrin membrane-ECM interactions	19127	REACTOME	10090	4	9.30233	43	0.256536	0.468486	Col4a3; Itga2; Itgav; Sdc4;
DAP12 signaling	19896	REACTOME	10090	10	7.63359	131	0.260789	0.473864	Adcy1; Adcy7; Adcy8; Adcy9; Fgf23; Il6; Kit; Lcp2; Phlpp1; Vav2;
Fc epsilon receptor (FCERI) signaling	18703	REACTOME	10090	11	7.53425	146	0.260317	0.474196	Fgf23; Il6; Kit; Lcp2; Lyn; Malt1; Nfkb1; Nfkbia; Phlpp1; Rasgrp1; Vav2;
Signalling to RAS	18104	REACTOME	10090	3	10	30	0.267553	0.480139	Il6; Mapk11; Mapk13;
Hh ligand biogenesis disease	18505	REACTOME	10090	5	8.62069	58	0.267371	0.481002	Psmb10; Psmb8; Psmb9; Psme2; Psme2b-ps;
SCF(Skp2)-mediated degradation of p27/p21	19632	REACTOME	10090	5	8.62069	58	0.267371	0.481002	Psmb10; Psmb8; Psmb9; Psme2; Psme2b-ps;
degradation of DVL	17219	REACTOME	10090	5	8.62069	58	0.267371	0.481002	Psmb10; Psmb8; Psmb9; Psme2; Psme2b-ps;
Na+/Cl- dependent neurotransmitter transporters	17944	REACTOME	10090	2	11.7647	17	0.271758	0.485283	Slc6a11; Slc6a14;
Signal transduction by L1	18862	REACTOME	10090	2	11.7647	17	0.271758	0.485283	Itgav; Vav2;
CDT1 association with the CDC6:ORC:origin complex	16983	REACTOME	10090	5	8.47458	59	0.279079	0.4947	Psmb10; Psmb8; Psmb9; Psme2; Psme2b-ps;
p53-Dependent G1 DNA Damage Response	17485	REACTOME	10090	5	8.47458	59	0.279079	0.4947	Psmb10; Psmb8; Psmb9; Psme2; Psme2b-ps;
p53-Dependent G1/S DNA damage checkpoint	17516	REACTOME	10090	5	8.47458	59	0.279079	0.4947	Psmb10; Psmb8; Psmb9; Psme2; Psme2b-ps;
FCERI mediated Ca+2 mobilization	18706	REACTOME	10090	3	9.67742	31	0.284196	0.496488	Lcp2; Lyn; Vav2;
Keratan sulfate/keratin metabolism	19318	REACTOME	10090	3	9.67742	31	0.284196	0.496488	B3gnt3; Chst1; St3gal1;
Molecules associated with elastic fibres	17317	REACTOME	10090	3	9.67742	31	0.284196	0.496488	Bmp10; Itgav; Itgb6;
Sialic acid metabolism	19921	REACTOME	10090	3	9.67742	31	0.284196	0.496488	St3gal1; St6gal1; St6gal2;
Heparan sulfate/heparin (HS-GAG) metabolism	18385	REACTOME	10090	4	8.88889	45	0.283634	0.500328	Ext1; Hs3st1; Hs6st1; Sdc4;
Degradation of GLI1 by the proteasome	18498	REACTOME	10090	5	8.33333	60	0.290887	0.50453	Psmb10; Psmb8; Psmb9; Psme2; Psme2b-ps;
Degradation of GLI2 by the proteasome	18318	REACTOME	10090	5	8.33333	60	0.290887	0.50453	Psmb10; Psmb8; Psmb9; Psme2; Psme2b-ps;
Regulation of innate immune responses to cytosolic DNA	19157	REACTOME	10090	2	11.1111	18	0.294525	0.507198	Tmem173; Zbp1;
Rora activates circadian gene expression	14814	REACTOME	10090	2	11.1111	18	0.294525	0.507198	BC006779; Ppara;
Nuclear Receptor transcription pathway	16958	REACTOME	10090	4	8.69565	46	0.297343	0.510837	Esr2; Ppara; Rorb; Rxrg;
Activation of NMDA receptor upon glutamate binding and postsynaptic events	19633	REACTOME	10090	3	9.375	32	0.300922	0.514549	Adcy1; Adcy8; Rps6ka1;
Apoptotic cleavage of cellular proteins	17470	REACTOME	10090	3	9.375	32	0.300922	0.514549	Birc2; Casp7; Satb1;
Autodegradation of Cdh1 by Cdh1:APC/C	18310	REACTOME	10090	5	8.19672	61	0.302782	0.51651	Psmb10; Psmb8; Psmb9; Psme2; Psme2b-ps;
Antigen activates B Cell Receptor (BCR) leading to generation of second messengers	16813	REACTOME	10090	3	9.09091	33	0.317695	0.529491	Dapp1; Lyn; Pik3ap1;
Activation of BH3-only proteins	19059	REACTOME	10090	2	10.5263	19	0.317186	0.529861	Bid; Bmf;
JNK (c-Jun kinases) phosphorylation and activation mediated by activated human TAK1	17212	REACTOME	10090	2	10.5263	19	0.317186	0.529861	Nod2; Ripk2;
Ligand-gated ion channel transport	17872	REACTOME	10090	2	10.5263	19	0.317186	0.529861	Arhgef9; Gabrq;
NOTCH2 Activation and Transmission of Signal to the Nucleus	18364	REACTOME	10090	2	10.5263	19	0.317186	0.529861	Aph1c; Dll1;
REV-ERBA represses gene expression	17230	REACTOME	10090	2	10.5263	19	0.317186	0.529861	BC006779; Ppara;
RORA activates circadian gene expression	17233	REACTOME	10090	2	10.5263	19	0.317186	0.529861	BC006779; Ppara;
Sema4D induced cell migration and growth-cone collapse	18251	REACTOME	10090	2	10.5263	19	0.317186	0.529861	Rac2; Rnd1;
G1/S DNA Damage Checkpoints	18495	REACTOME	10090	5	8.06452	62	0.314749	0.53441	Psmb10; Psmb8; Psmb9; Psme2; Psme2b-ps;
VEGFA-VEGFR2 Pathway	18662	REACTOME	10090	7	7.6087	92	0.314355	0.534994	Cyba; Il6; Itgav; Mapk11; Mapk13; Pak3; Vav2;
Antigen processing: Ubiquitination & Proteasome degradation	18074	REACTOME	10090	12	7.05882	170	0.322413	0.536123	Asb15; Asb2; Asb4; Dtx3l; Psmb10; Psmb8; Psmb9; Psme2; Psme2b-ps; Rnf19b; Socs1; Spsb1;
Platelet activation, signaling and aggregation	17716	REACTOME	10090	13	6.98925	186	0.325058	0.536827	A2m; Csf2; Gng2; Il2ra; Lcp2; Lyn; Pik3r5; Plek; Rac2; Rasgrp1; Selp; Srgn; Vav2;
Collagen biosynthesis and modifying enzymes	17549	REACTOME	10090	4	8.33333	48	0.324975	0.537915	Col17a1; Col19a1; Col4a3; Glt25d2;
ECM proteoglycans	19126	REACTOME	10090	4	8.33333	48	0.324975	0.537915	Col4a3; Itga2; Itgav; Itgb6;
Intrinsic Pathway	17875	REACTOME	10090	2	10	20	0.339673	0.54847	A2m; F10;
Role of phospholipids in phagocytosis	17073	REACTOME	10090	2	10	20	0.339673	0.54847	Fcgr1; Fcgr2b;
Signaling by Leptin	19432	REACTOME	10090	2	10	20	0.339673	0.54847	Il6; Stat5a;
G alpha (q) signalling events	19293	REACTOME	10090	11	7.05128	156	0.334332	0.550888	Ccl9; Fpr2; Gng2; Hrh1; Lpar3; Plcb2; Rgs18; Saa1; Saa2; Saa3; Tacr2;
Cellular Senescence	18091	REACTOME	10090	10	7.0922	141	0.339117	0.551254	Cdkn2b; Cebpb; Hist2h4; Hmga1-rs1; Hmga1; Il6; Map2k6; Mapk11; Nfkb1; Rps6ka1;
Downstream signal transduction	17892	REACTOME	10090	9	7.14286	126	0.343984	0.554196	Adcy1; Adcy7; Adcy8; Adcy9; Fgf23; Il6; Kit; Phlpp1; Stat5a;
Hedgehog ligand biogenesis	17806	REACTOME	10090	5	7.8125	64	0.338849	0.55455	Psmb10; Psmb8; Psmb9; Psme2; Psme2b-ps;
Processing-defective Hh variants abrogate ligand secretion	18009	REACTOME	10090	5	7.8125	64	0.338849	0.55455	Psmb10; Psmb8; Psmb9; Psme2; Psme2b-ps;
Elastic fibre formation	17313	REACTOME	10090	3	8.57143	35	0.351246	0.55845	Bmp10; Itgav; Itgb6;
APC/C:Cdc20 mediated degradation of Securin	18457	REACTOME	10090	5	7.69231	65	0.350957	0.561685	Psmb10; Psmb8; Psmb9; Psme2; Psme2b-ps;
Transcriptional regulation of white adipocyte differentiation	16682	REACTOME	10090	5	7.69231	65	0.350957	0.561685	Angptl4; BC006779; Cebpb; Ppara; Tnf;
Cyclin A:Cdk2-associated events at S phase entry	17275	REACTOME	10090	5	7.57576	66	0.363085	0.568546	Psmb10; Psmb8; Psmb9; Psme2; Psme2b-ps;
Cyclin E associated events during G1/S transition	19417	REACTOME	10090	5	7.57576	66	0.363085	0.568546	Psmb10; Psmb8; Psmb9; Psme2; Psme2b-ps;
Sema4D in semaphorin signaling	18833	REACTOME	10090	2	9.52381	21	0.361926	0.569189	Rac2; Rnd1;
EPH-ephrin mediated repulsion of cells	18281	REACTOME	10090	3	8.33333	36	0.367963	0.573705	Aph1c; Lyn; Vav2;
Growth hormone receptor signaling	19332	REACTOME	10090	3	8.33333	36	0.367963	0.573705	Lyn; Socs1; Stat5a;
Assembly of the pre-replicative complex	19853	REACTOME	10090	5	7.46269	67	0.375223	0.583769	Psmb10; Psmb8; Psmb9; Psme2; Psme2b-ps;
Senescence-Associated Secretory Phenotype (SASP)	18860	REACTOME	10090	6	7.22892	83	0.380431	0.589343	Cdkn2b; Cebpb; Hist2h4; Il6; Nfkb1; Rps6ka1;
Generation of second messenger molecules	19597	REACTOME	10090	2	9.09091	22	0.383891	0.590915	Lcp2; Pak3;
Interleukin receptor SHC signaling	18490	REACTOME	10090	2	9.09091	22	0.383891	0.590915	Csf2; Il2ra;
Amyloids	17227	REACTOME	10090	6	7.14286	84	0.391343	0.599839	Hist2h4; Ltf; Saa1; Saa2; Saa3; Snca;
Signaling by VEGF	17216	REACTOME	10090	7	7	100	0.393739	0.602238	Cyba; Il6; Itgav; Mapk11; Mapk13; Pak3; Vav2;
Signalling to ERKs	18746	REACTOME	10090	3	7.89474	38	0.401139	0.612265	Il6; Mapk11; Mapk13;
Orphan transporters	17390	REACTOME	10090	6	7.05882	85	0.402251	0.612672	Arhgef9; BC006779; Gabrq; Lcn2; Plat; Ppara;
Downstream signaling of activated FGFR	17895	REACTOME	10090	8	6.83761	117	0.404434	0.614706	Adcy1; Adcy7; Adcy8; Adcy9; Fgf23; Il6; Kit; Phlpp1;
Defective AMN causes hereditary megaloblastic anemia 1	18315	REACTOME	10090	5	6.94444	72	0.435651	0.618096	Abcc1; Acaca; Fasn; Mocs2; Ptgs2;
Defective BTD causes biotidinase deficiency	18555	REACTOME	10090	5	6.94444	72	0.435651	0.618096	Abcc1; Acaca; Fasn; Mocs2; Ptgs2;
Defective CD320 causes methylmalonic aciduria	18552	REACTOME	10090	5	6.94444	72	0.435651	0.618096	Abcc1; Acaca; Fasn; Mocs2; Ptgs2;
Defective CUBN causes hereditary megaloblastic anemia 1	18560	REACTOME	10090	5	6.94444	72	0.435651	0.618096	Abcc1; Acaca; Fasn; Mocs2; Ptgs2;
Defective GIF causes intrinsic factor deficiency	18319	REACTOME	10090	5	6.94444	72	0.435651	0.618096	Abcc1; Acaca; Fasn; Mocs2; Ptgs2;
Defective HLCS causes multiple carboxylase deficiency	19910	REACTOME	10090	5	6.94444	72	0.435651	0.618096	Abcc1; Acaca; Fasn; Mocs2; Ptgs2;
Defective LMBRD1 causes methylmalonic aciduria and homocystinuria type cblF	16859	REACTOME	10090	5	6.94444	72	0.435651	0.618096	Abcc1; Acaca; Fasn; Mocs2; Ptgs2;
Defective MMAA causes methylmalonic aciduria type cblA	18486	REACTOME	10090	5	6.94444	72	0.435651	0.618096	Abcc1; Acaca; Fasn; Mocs2; Ptgs2;
Defective MMAB causes methylmalonic aciduria type cblB	18557	REACTOME	10090	5	6.94444	72	0.435651	0.618096	Abcc1; Acaca; Fasn; Mocs2; Ptgs2;
Defective MMACHC causes methylmalonic aciduria and homocystinuria type cblC	18487	REACTOME	10090	5	6.94444	72	0.435651	0.618096	Abcc1; Acaca; Fasn; Mocs2; Ptgs2;
Defective MMADHC causes methylmalonic aciduria and homocystinuria type cblD	18489	REACTOME	10090	5	6.94444	72	0.435651	0.618096	Abcc1; Acaca; Fasn; Mocs2; Ptgs2;
Defective MTR causes methylmalonic aciduria and homocystinuria type cblG	18558	REACTOME	10090	5	6.94444	72	0.435651	0.618096	Abcc1; Acaca; Fasn; Mocs2; Ptgs2;
Defective MTRR causes methylmalonic aciduria and homocystinuria type cblE	18559	REACTOME	10090	5	6.94444	72	0.435651	0.618096	Abcc1; Acaca; Fasn; Mocs2; Ptgs2;
Defective MUT causes methylmalonic aciduria mut type	18553	REACTOME	10090	5	6.94444	72	0.435651	0.618096	Abcc1; Acaca; Fasn; Mocs2; Ptgs2;
Defective TCN2 causes hereditary megaloblastic anemia	19702	REACTOME	10090	5	6.94444	72	0.435651	0.618096	Abcc1; Acaca; Fasn; Mocs2; Ptgs2;
Defects in biotin (Btn) metabolism	18554	REACTOME	10090	5	6.94444	72	0.435651	0.618096	Abcc1; Acaca; Fasn; Mocs2; Ptgs2;
Defects in cobalamin (B12) metabolism	19701	REACTOME	10090	5	6.94444	72	0.435651	0.618096	Abcc1; Acaca; Fasn; Mocs2; Ptgs2;
Defects in vitamin and cofactor metabolism	19699	REACTOME	10090	5	6.94444	72	0.435651	0.618096	Abcc1; Acaca; Fasn; Mocs2; Ptgs2;
EPH-Ephrin signaling	18408	REACTOME	10090	5	6.94444	72	0.435651	0.618096	Aph1c; Lyn; Ngef; Pak3; Vav2;
Metabolism of vitamins and cofactors	19001	REACTOME	10090	5	6.94444	72	0.435651	0.618096	Abcc1; Acaca; Fasn; Mocs2; Ptgs2;
Metabolism of water-soluble vitamins and cofactors	19297	REACTOME	10090	5	6.94444	72	0.435651	0.618096	Abcc1; Acaca; Fasn; Mocs2; Ptgs2;
Removal of licensing factors from origins	18754	REACTOME	10090	5	6.94444	72	0.435651	0.618096	Psmb10; Psmb8; Psmb9; Psme2; Psme2b-ps;
APC/C:Cdc20 mediated degradation of mitotic proteins	16931	REACTOME	10090	5	7.14286	70	0.411576	0.619071	Psmb10; Psmb8; Psmb9; Psme2; Psme2b-ps;
APC/C:Cdh1 mediated degradation of Cdc20 and other APC/C:Cdh1 targeted proteins in late mitosis/early G1	18253	REACTOME	10090	5	7.14286	70	0.411576	0.619071	Psmb10; Psmb8; Psmb9; Psme2; Psme2b-ps;
Orc1 removal from chromatin	18150	REACTOME	10090	5	7.14286	70	0.411576	0.619071	Psmb10; Psmb8; Psmb9; Psme2; Psme2b-ps;
Switching of origins to a post-replicative state	17188	REACTOME	10090	5	7.14286	70	0.411576	0.619071	Psmb10; Psmb8; Psmb9; Psme2; Psme2b-ps;
Cellular responses to stress	17198	REACTOME	10090	14	6.54206	214	0.408692	0.619879	Cdkn2b; Cebpb; Egln3; Gpx2; Hist2h4; Hmga1-rs1; Hmga1; Il6; Map2k6; Mapk11; Nfkb1; Rps6ka1; Sod2; Txnrd1;
Regulation of mRNA stability by proteins that bind AU-rich elements	17152	REACTOME	10090	6	6.97674	86	0.413146	0.620147	Mapk11; Psmb10; Psmb8; Psmb9; Psme2; Psme2b-ps;
Ion channel transport	18602	REACTOME	10090	9	6.56934	137	0.439409	0.62221	Arhgef9; Atp1a3; Gabrq; Mcoln2; Mlkl; Ryr2; Scnn1g; Trpc4; Wnk3;
Interleukin-3, 5 and GM-CSF signaling	19407	REACTOME	10090	3	7.69231	39	0.417548	0.62546	Csf2; Il2ra; Stat5a;
Disease	16877	REACTOME	10090	54	6.14334	879	0.448322	0.626268	Abcc1; Acaca; Adcy1; Adcy7; Adcy8; Adcy9; Akr1b8; Aph1c; Atp6v0a4; Atp6v0d2; B3gnt3; Camp; Chst1; Chst7; Cyba; Dll1; Ext1; Fasn; Fgf23; Fzd2; Gckr; Hist2h4; Hk2; Hs3st1; Hs6st1; Hyal1; Il6; Kit; Lgr5; Ltf; Mocs2; Nos2; Pfkfb1; Phlpp1; Psmb10; Psmb8; Psmb9; Psme2; Psme2b-ps; Ptgs2; Rdh10; Rgs9; Saa1; Saa2; Saa3; Sdc4; Sh3gl2; Slc26a2; Snca; St3gal1; Stat5a; Stra6; Wnt5a; Wnt9a;
Insulin receptor recycling	19277	REACTOME	10090	2	8	25	0.447636	0.626518	Atp6v0a4; Atp6v0d2;
VEGFR2 mediated vascular permeability	18650	REACTOME	10090	2	8	25	0.447636	0.626518	Pak3; Vav2;
WNT ligand biogenesis and trafficking	17115	REACTOME	10090	2	8	25	0.447636	0.626518	Wnt5a; Wnt9a;
WNT ligand secretion is abrogated by the PORCN inhibitor LGK974	18926	REACTOME	10090	2	8	25	0.447636	0.626518	Wnt5a; Wnt9a;
AMER1 mutants destabilize the destruction complex	17537	REACTOME	10090	5	6.66667	75	0.471325	0.626992	Psmb10; Psmb8; Psmb9; Psme2; Psme2b-ps;
APC truncation mutants are not K63 polyubiquitinated	18771	REACTOME	10090	5	6.66667	75	0.471325	0.626992	Psmb10; Psmb8; Psmb9; Psme2; Psme2b-ps;
APC truncation mutants have impaired AXIN binding	18066	REACTOME	10090	5	6.66667	75	0.471325	0.626992	Psmb10; Psmb8; Psmb9; Psme2; Psme2b-ps;
AXIN missense mutants destabilize the destruction complex	18535	REACTOME	10090	5	6.66667	75	0.471325	0.626992	Psmb10; Psmb8; Psmb9; Psme2; Psme2b-ps;
AXIN mutants destabilize the destruction complex, activating WNT signaling	17836	REACTOME	10090	5	6.66667	75	0.471325	0.626992	Psmb10; Psmb8; Psmb9; Psme2; Psme2b-ps;
Degradation of beta-catenin by the destruction complex	17332	REACTOME	10090	5	6.66667	75	0.471325	0.626992	Psmb10; Psmb8; Psmb9; Psme2; Psme2b-ps;
Diseases associated with visual transduction	19427	REACTOME	10090	5	6.66667	75	0.471325	0.626992	Akr1b8; Rdh10; Rgs9; Sdc4; Stra6;
Regulation of DNA replication	18076	REACTOME	10090	5	6.66667	75	0.471325	0.626992	Psmb10; Psmb8; Psmb9; Psme2; Psme2b-ps;
S33 mutants of beta-catenin aren't phosphorylated	19677	REACTOME	10090	5	6.66667	75	0.471325	0.626992	Psmb10; Psmb8; Psmb9; Psme2; Psme2b-ps;
S37 mutants of beta-catenin aren't phosphorylated	18503	REACTOME	10090	5	6.66667	75	0.471325	0.626992	Psmb10; Psmb8; Psmb9; Psme2; Psme2b-ps;
S45 mutants of beta-catenin aren't phosphorylated	18800	REACTOME	10090	5	6.66667	75	0.471325	0.626992	Psmb10; Psmb8; Psmb9; Psme2; Psme2b-ps;
T41 mutants of beta-catenin aren't phosphorylated	17885	REACTOME	10090	5	6.66667	75	0.471325	0.626992	Psmb10; Psmb8; Psmb9; Psme2; Psme2b-ps;
TCF7L2 mutants don't bind CTBP	18946	REACTOME	10090	5	6.66667	75	0.471325	0.626992	Psmb10; Psmb8; Psmb9; Psme2; Psme2b-ps;
Visual phototransduction	19178	REACTOME	10090	5	6.66667	75	0.471325	0.626992	Akr1b8; Rdh10; Rgs9; Sdc4; Stra6;
deletions in the AMER1 gene destabilize the destruction complex	16911	REACTOME	10090	5	6.66667	75	0.471325	0.626992	Psmb10; Psmb8; Psmb9; Psme2; Psme2b-ps;
deletions in the AXIN genes in hepatocellular carcinoma result in elevated WNT signaling	18337	REACTOME	10090	5	6.66667	75	0.471325	0.626992	Psmb10; Psmb8; Psmb9; Psme2; Psme2b-ps;
misspliced GSK3beta mutants stabilize beta-catenin	18935	REACTOME	10090	5	6.66667	75	0.471325	0.626992	Psmb10; Psmb8; Psmb9; Psme2; Psme2b-ps;
phosphorylation site mutants of CTNNB1 are not targeted to the proteasome by the destruction complex	18209	REACTOME	10090	5	6.66667	75	0.471325	0.626992	Psmb10; Psmb8; Psmb9; Psme2; Psme2b-ps;
truncated APC mutants destabilize the destruction complex	19510	REACTOME	10090	5	6.66667	75	0.471325	0.626992	Psmb10; Psmb8; Psmb9; Psme2; Psme2b-ps;
truncations of AMER1 destabilize the destruction complex	19104	REACTOME	10090	5	6.66667	75	0.471325	0.626992	Psmb10; Psmb8; Psmb9; Psme2; Psme2b-ps;
Activation of APC/C and APC/C:Cdc20 mediated degradation of mitotic proteins	17295	REACTOME	10090	5	7.04225	71	0.423636	0.633271	Psmb10; Psmb8; Psmb9; Psme2; Psme2b-ps;
Signaling by FGFR1 mutants	18940	REACTOME	10090	2	8.33333	24	0.426782	0.634051	Fgf23; Stat5a;
Synthesis of IP3 and IP4 in the cytosol	19445	REACTOME	10090	2	8.33333	24	0.426782	0.634051	Plcb2; Plch1;
YAP1- and WWTR1 (TAZ)-stimulated gene expression	19158	REACTOME	10090	2	8.33333	24	0.426782	0.634051	BC006779; Ppara;
Factors involved in megakaryocyte development and platelet production	18141	REACTOME	10090	7	6.42202	109	0.483028	0.641383	Dock8; Ehd1; Gata5; Irf1; Irf7; Kif26a; Nfe2;
Stimuli-sensing channels	16742	REACTOME	10090	6	6.81818	88	0.434868	0.644742	Mcoln2; Mlkl; Ryr2; Scnn1g; Trpc4; Wnk3;
ABC-family proteins mediated transport	19283	REACTOME	10090	2	7.69231	26	0.468057	0.646364	Abcb1b; Abcc1;
Transferrin endocytosis and recycling	17199	REACTOME	10090	2	7.69231	26	0.468057	0.646364	Atp6v0a4; Atp6v0d2;
Apoptotic execution phase	19735	REACTOME	10090	3	7.14286	42	0.465798	0.648183	Birc2; Casp7; Satb1;
Signaling by FGFR in disease	17267	REACTOME	10090	9	6.42857	140	0.465373	0.648837	Adcy1; Adcy7; Adcy8; Adcy9; Fgf23; Il6; Kit; Phlpp1; Stat5a;
Chondroitin sulfate/dermatan sulfate metabolism	17556	REACTOME	10090	3	6.81818	44	0.496966	0.653902	Chst7; Hyal1; Sdc4;
Activated NOTCH1 Transmits Signal to the Nucleus	18344	REACTOME	10090	2	7.14286	28	0.50751	0.662963	Aph1c; Dll1;
Signaling by SCF-KIT	17280	REACTOME	10090	7	6.25	112	0.512072	0.66772	Fgf23; Il6; Kit; Lyn; Phlpp1; Socs1; Stat5a;
DNA Replication Pre-Initiation	19667	REACTOME	10090	5	6.32911	79	0.5177	0.670236	Psmb10; Psmb8; Psmb9; Psme2; Psme2b-ps;
L1CAM interactions	19011	REACTOME	10090	5	6.32911	79	0.5177	0.670236	Itga2; Itgav; Rps6ka1; Sh3gl2; Vav2;
M/G1 Transition	18162	REACTOME	10090	5	6.32911	79	0.5177	0.670236	Psmb10; Psmb8; Psmb9; Psme2; Psme2b-ps;
Synthesis of PIPs at the plasma membrane	16862	REACTOME	10090	2	6.89655	29	0.526508	0.678008	Mtmr14; Pik3r5;
Signaling by EGFR	18336	REACTOME	10090	9	6.12245	147	0.524895	0.67834	Adcy1; Adcy7; Adcy8; Adcy9; Fgf23; Il6; Kit; Phlpp1; Sh3gl2;
Regulation of APC/C activators between G1/S and early anaphase	18229	REACTOME	10090	5	6.25	80	0.529029	0.680047	Psmb10; Psmb8; Psmb9; Psme2; Psme2b-ps;
Signaling by ERBB2	16809	REACTOME	10090	8	6.10687	131	0.532175	0.681673	Adcy1; Adcy7; Adcy8; Adcy9; Fgf23; Il6; Kit; Phlpp1;
Signaling by FGFR	19576	REACTOME	10090	8	6.10687	131	0.532175	0.681673	Adcy1; Adcy7; Adcy8; Adcy9; Fgf23; Il6; Kit; Phlpp1;
Fatty acid, triacylglycerol, and ketone body metabolism	16965	REACTOME	10090	10	6.06061	165	0.534264	0.683142	Acaca; Angptl4; BC006779; Crabp2; Dgat2; Fasn; G0s2; Gyk; Ppara; Txnrd1;
Regulation of actin dynamics for phagocytic cup formation	16740	REACTOME	10090	3	6.38298	47	0.541926	0.690503	Fcgr1; Fcgr2b; Vav2;
Signaling by EGFR in Cancer	19724	REACTOME	10090	9	6.04027	149	0.541505	0.691182	Adcy1; Adcy7; Adcy8; Adcy9; Fgf23; Il6; Kit; Phlpp1; Sh3gl2;
EPHA-mediated growth cone collapse	17396	REACTOME	10090	2	6.66667	30	0.545005	0.691994	Lyn; Ngef;
Transcriptional activation of mitochondrial biogenesis	18723	REACTOME	10090	2	6.66667	30	0.545005	0.691994	BC006779; Ppara;
Transcriptional Regulation of Adipocyte Differentiation in 3T3-L1 Pre-adipocytes	14802	REACTOME	10090	3	6.25	48	0.556389	0.701534	BC006779; Cebpb; Tnf;
Asparagine N-linked glycosylation	19034	REACTOME	10090	6	5.94059	101	0.570243	0.714034	Gfpt1; Gmppb; Mvd; St3gal1; St6gal1; St6gal2;
Developmental Biology	19101	REACTOME	10090	24	5.86797	409	0.577383	0.720486	Ablim1; Angptl4; Aph1c; BC006779; Cdon; Cebpb; Col4a3; Il6; Itga2; Itgav; Lyn; Map2k6; Mapk11; Mef2c; Ngef; Pak3; Ppara; Rac2; Rnd1; Rps6ka1; Sh3gl2; Tnf; Trpc4; Vav2;
Formation of Fibrin Clot (Clotting Cascade)	17977	REACTOME	10090	2	6.25	32	0.580463	0.721846	A2m; F10;
Cell-Cell communication	19700	REACTOME	10090	6	5.88235	102	0.580025	0.722539	Arhgef6; Cd2ap; Cdh6; Col17a1; Mapk11; Mapk13;
APC/C-mediated degradation of cell cycle proteins	17693	REACTOME	10090	5	5.88235	85	0.583777	0.723484	Psmb10; Psmb8; Psmb9; Psme2; Psme2b-ps;
Regulation of mitotic cell cycle	18373	REACTOME	10090	5	5.88235	85	0.583777	0.723484	Psmb10; Psmb8; Psmb9; Psme2; Psme2b-ps;
Constitutive Signaling by NOTCH1 HD+PEST Domain Mutants	19717	REACTOME	10090	2	6.06061	33	0.597416	0.73536	Aph1c; Dll1;
Constitutive Signaling by NOTCH1 PEST Domain Mutants	17915	REACTOME	10090	2	6.06061	33	0.597416	0.73536	Aph1c; Dll1;
Signaling by FGFR mutants	18938	REACTOME	10090	2	5.88235	34	0.61385	0.751759	Fgf23; Stat5a;
Glycogen storage diseases	18944	REACTOME	10090	13	5.70175	228	0.617201	0.752052	B3gnt3; Chst1; Chst7; Ext1; Gckr; Hk2; Hs3st1; Hs6st1; Hyal1; Pfkfb1; Sdc4; Slc26a2; St3gal1;
Metabolism of carbohydrates	19819	REACTOME	10090	13	5.70175	228	0.617201	0.752052	B3gnt3; Chst1; Chst7; Ext1; Gckr; Hk2; Hs3st1; Hs6st1; Hyal1; Pfkfb1; Sdc4; Slc26a2; St3gal1;
Myoclonic epilepsy of Lafora	19721	REACTOME	10090	13	5.70175	228	0.617201	0.752052	B3gnt3; Chst1; Chst7; Ext1; Gckr; Hk2; Hs3st1; Hs6st1; Hyal1; Pfkfb1; Sdc4; Slc26a2; St3gal1;
Recycling pathway of L1	17026	REACTOME	10090	2	5.71429	35	0.629765	0.760966	Rps6ka1; Sh3gl2;
FRS2-mediated cascade	19068	REACTOME	10090	2	5.55556	36	0.645165	0.778278	Fgf23; Il6;
Axon guidance	18680	REACTOME	10090	15	5.59701	268	0.649042	0.781653	Ablim1; Aph1c; Col4a3; Il6; Itga2; Itgav; Lyn; Ngef; Pak3; Rac2; Rnd1; Rps6ka1; Sh3gl2; Trpc4; Vav2;
Synthesis of DNA	16910	REACTOME	10090	5	5.43478	92	0.654254	0.785321	Psmb10; Psmb8; Psmb9; Psme2; Psme2b-ps;
Platelet degranulation	16641	REACTOME	10090	4	5.40541	74	0.65631	0.786488	A2m; Plek; Selp; Srgn;
Glucose transport	18697	REACTOME	10090	2	5.26316	38	0.674439	0.804224	Gckr; Hk2;
RNF mutants show enhanced WNT signaling and proliferation	18167	REACTOME	10090	10	5.34759	187	0.692719	0.813973	Fzd2; Hist2h4; Lgr5; Psmb10; Psmb8; Psmb9; Psme2; Psme2b-ps; Wnt5a; Wnt9a;
TCF dependent signaling in response to WNT	18550	REACTOME	10090	10	5.34759	187	0.692719	0.813973	Fzd2; Hist2h4; Lgr5; Psmb10; Psmb8; Psmb9; Psme2; Psme2b-ps; Wnt5a; Wnt9a;
XAV939 inhibits tankyrase, stabilizing AXIN	19889	REACTOME	10090	10	5.34759	187	0.692719	0.813973	Fzd2; Hist2h4; Lgr5; Psmb10; Psmb8; Psmb9; Psme2; Psme2b-ps; Wnt5a; Wnt9a;
misspliced LRP5 mutants have enhanced beta-catenin-dependent signaling	18155	REACTOME	10090	10	5.34759	187	0.692719	0.813973	Fzd2; Hist2h4; Lgr5; Psmb10; Psmb8; Psmb9; Psme2; Psme2b-ps; Wnt5a; Wnt9a;
Hexose transport	18921	REACTOME	10090	2	5.12821	39	0.688325	0.814087	Gckr; Hk2;
Netrin-1 signaling	17154	REACTOME	10090	2	5.12821	39	0.688325	0.814087	Ablim1; Trpc4;
Response to elevated platelet cytosolic Ca2+	19315	REACTOME	10090	4	5.12821	78	0.696687	0.81599	A2m; Plek; Selp; Srgn;
Semaphorin interactions	19281	REACTOME	10090	3	5.08475	59	0.696169	0.816703	Pak3; Rac2; Rnd1;
Retinoid metabolism and transport	16979	REACTOME	10090	2	5	40	0.70172	0.819239	Akr1b8; Sdc4;
Cell junction organization	19461	REACTOME	10090	3	4.91803	61	0.717648	0.829817	Arhgef6; Cdh6; Col17a1;
DNA Replication	17107	REACTOME	10090	5	5.05051	99	0.716641	0.829976	Psmb10; Psmb8; Psmb9; Psme2; Psme2b-ps;
Inositol phosphate metabolism	19443	REACTOME	10090	2	4.87805	41	0.714634	0.830304	Plcb2; Plch1;
XBP1(S) activates chaperone genes	19156	REACTOME	10090	2	4.87805	41	0.714634	0.830304	Gfpt1; Xbp1;
IRE1alpha activates chaperones	17973	REACTOME	10090	2	4.7619	42	0.727076	0.839379	Gfpt1; Xbp1;
PPARA activates gene expression	19083	REACTOME	10090	5	4.90196	102	0.740801	0.853865	Angptl4; BC006779; G0s2; Ppara; Txnrd1;
Role of LAT2/NTAL/LAB on calcium mobilization	18625	REACTOME	10090	4	4.7619	84	0.750685	0.859789	Fgf23; Kit; Lyn; Phlpp1;
G1/S Transition	18725	REACTOME	10090	5	4.85437	103	0.748511	0.860017	Psmb10; Psmb8; Psmb9; Psme2; Psme2b-ps;
DNA Damage/Telomere Stress Induced Senescence	17409	REACTOME	10090	3	4.6875	64	0.747635	0.860373	Hist2h4; Hmga1-rs1; Hmga1;
PI Metabolism	17340	REACTOME	10090	2	4.54545	44	0.750584	0.861034	Mtmr14; Pik3r5;
Signaling by Insulin receptor	17037	REACTOME	10090	5	4.80769	104	0.75605	0.861849	Atp6v0a4; Atp6v0d2; Fgf23; Il6; Prkag3;
Regulation of lipid metabolism by Peroxisome proliferator-activated receptor alpha (PPARalpha)	17948	REACTOME	10090	5	4.7619	105	0.763418	0.866163	Angptl4; BC006779; G0s2; Ppara; Txnrd1;
Mitotic G1-G1/S phases	18886	REACTOME	10090	6	4.83871	124	0.76239	0.866352	Cdkn2b; Psmb10; Psmb8; Psmb9; Psme2; Psme2b-ps;
Oxidative Stress Induced Senescence	16762	REACTOME	10090	4	4.54545	88	0.782389	0.882165	Cdkn2b; Hist2h4; Map2k6; Mapk11;
Nuclear signaling by ERBB4	16761	REACTOME	10090	2	4.08163	49	0.801843	0.897124	Aph1c; Stat5a;
Signaling by NOTCH	19616	REACTOME	10090	3	4.28571	70	0.799926	0.89775	Aph1c; Dll1; Gzmb;
Signaling by WNT in cancer	17123	REACTOME	10090	10	4.83092	207	0.803944	0.898088	Fzd2; Hist2h4; Lgr5; Psmb10; Psmb8; Psmb9; Psme2; Psme2b-ps; Wnt5a; Wnt9a;
PI-3K cascade	18028	REACTOME	10090	3	4	75	0.836284	0.906287	Fgf23; Kit; Phlpp1;
PI3K events in ERBB2 signaling	19422	REACTOME	10090	3	4	75	0.836284	0.906287	Fgf23; Kit; Phlpp1;
PI3K events in ERBB4 signaling	18006	REACTOME	10090	3	4	75	0.836284	0.906287	Fgf23; Kit; Phlpp1;
PI3K/AKT Signaling in Cancer	18809	REACTOME	10090	3	4	75	0.836284	0.906287	Fgf23; Kit; Phlpp1;
PIP3 activates AKT signaling	17613	REACTOME	10090	3	4	75	0.836284	0.906287	Fgf23; Kit; Phlpp1;
S Phase	19854	REACTOME	10090	5	4.2735	117	0.839094	0.906621	Psmb10; Psmb8; Psmb9; Psme2; Psme2b-ps;
Cell Cycle Checkpoints	17750	REACTOME	10090	5	4.34783	115	0.82805	0.906852	Psmb10; Psmb8; Psmb9; Psme2; Psme2b-ps;
IRS-mediated signalling	19299	REACTOME	10090	3	4.05405	74	0.829502	0.907072	Fgf23; Il6; Prkag3;
FBXW7 Mutants and NOTCH1 in Cancer	18598	REACTOME	10090	2	3.84615	52	0.827913	0.908074	Aph1c; Dll1;
Signaling by NOTCH1	18341	REACTOME	10090	2	3.84615	52	0.827913	0.908074	Aph1c; Dll1;
Signaling by NOTCH1 HD Domain Mutants in Cancer	18595	REACTOME	10090	2	3.84615	52	0.827913	0.908074	Aph1c; Dll1;
Signaling by NOTCH1 HD+PEST Domain Mutants in Cancer	18599	REACTOME	10090	2	3.84615	52	0.827913	0.908074	Aph1c; Dll1;
Signaling by NOTCH1 PEST Domain Mutants in Cancer	18596	REACTOME	10090	2	3.84615	52	0.827913	0.908074	Aph1c; Dll1;
Signaling by NOTCH1 in Cancer	18593	REACTOME	10090	2	3.84615	52	0.827913	0.908074	Aph1c; Dll1;
Signaling by NOTCH1 t(7;9)(NOTCH1:M1580_K2555) Translocation Mutant	18363	REACTOME	10090	2	3.84615	52	0.827913	0.908074	Aph1c; Dll1;
NCAM signaling for neurite out-growth	19725	REACTOME	10090	2	3.92157	51	0.819586	0.908562	Col4a3; Il6;
Signaling by Wnt	16953	REACTOME	10090	12	4.7619	252	0.835157	0.911881	Fzd2; Gng2; Hist2h4; Lgr5; Plcb2; Psmb10; Psmb8; Psmb9; Psme2; Psme2b-ps; Wnt5a; Wnt9a;
IRS-related events	19250	REACTOME	10090	3	3.84615	78	0.855252	0.91589	Fgf23; Il6; Prkag3;
IRS-related events triggered by IGF1R	18469	REACTOME	10090	3	3.84615	78	0.855252	0.91589	Fgf23; Il6; Prkag3;
PI3K/AKT activation	16822	REACTOME	10090	3	3.84615	78	0.855252	0.91589	Fgf23; Kit; Phlpp1;
Signaling by ERBB4	17279	REACTOME	10090	6	4.28571	140	0.853082	0.918996	Aph1c; Fgf23; Il6; Kit; Phlpp1; Stat5a;
Generic Transcription Pathway	19372	REACTOME	10090	5	4.16667	120	0.854563	0.919226	BC006779; Esr2; Ppara; Rorb; Rxrg;
GAB1 signalosome	19115	REACTOME	10090	3	3.79747	79	0.861134	0.919473	Fgf23; Kit; Phlpp1;
Phase 1 - Functionalization of compounds	16816	REACTOME	10090	3	3.75	80	0.866806	0.924168	Cyp27b1; Cyp2s1; Smox;
Organelle biogenesis and maintenance	16776	REACTOME	10090	5	4.06504	123	0.868776	0.924908	BC006779; Mapk11; Mapk13; Ppara; Prkag3;
IGF1R signaling cascade	18472	REACTOME	10090	3	3.7037	81	0.872273	0.925912	Fgf23; Il6; Prkag3;
Signaling by Type 1 Insulin-like Growth Factor 1 Receptor (IGF1R)	18473	REACTOME	10090	3	3.7037	81	0.872273	0.925912	Fgf23; Il6; Prkag3;
Insulin receptor signalling cascade	18398	REACTOME	10090	3	3.65854	82	0.877541	0.928784	Fgf23; Il6; Prkag3;
Unfolded Protein Response (UPR)	17157	REACTOME	10090	2	3.38983	59	0.877116	0.929692	Gfpt1; Xbp1;
PI3K Cascade	18655	REACTOME	10090	2	3.27869	61	0.888584	0.937735	Fgf23; Prkag3;
Phase II conjugation	17330	REACTOME	10090	2	3.1746	63	0.899054	0.947405	Gsto1; Slc26a2;
Cytochrome P450 - arranged by substrate type	16648	REACTOME	10090	2	3.125	64	0.903939	0.951169	Cyp27b1; Cyp2s1;
Constitutive PI3K/AKT Signaling in Cancer	17916	REACTOME	10090	2	2.8169	71	0.932414	0.976879	Fgf23; Kit;
Phospholipid metabolism	19213	REACTOME	10090	4	3.33333	120	0.935285	0.978473	Dgat2; Mtmr14; Pik3r5; Slc44a4;
Metabolism of nucleotides	19782	REACTOME	10090	2	2.73973	73	0.938954	0.980896	Txnrd1; Upp1;
Separation of Sister Chromatids	16986	REACTOME	10090	6	3.59281	167	0.941092	0.981714	Ccdc99; Psmb10; Psmb8; Psmb9; Psme2; Psme2b-ps;
Biological oxidations	19257	REACTOME	10090	5	3.42466	146	0.943391	0.982699	Cyp27b1; Cyp2s1; Gsto1; Slc26a2; Smox;
Glycerophospholipid biosynthesis	19211	REACTOME	10090	2	2.5974	77	0.950275	0.98845	Dgat2; Slc44a4;
Mus musculus biological processes	16801	REACTOME	10090	8	3.66972	218	0.95511	0.989221	BC006779; Bhlhe41; Cebpb; Dbp; Hist2h4; Ppara; Stat5a; Tnf;
Mitotic Anaphase	19723	REACTOME	10090	6	3.46821	173	0.952634	0.989483	Ccdc99; Psmb10; Psmb8; Psmb9; Psme2; Psme2b-ps;
Mitotic Metaphase and Anaphase	18597	REACTOME	10090	6	3.44828	174	0.954346	0.989844	Ccdc99; Psmb10; Psmb8; Psmb9; Psme2; Psme2b-ps;
MHC class II antigen presentation	18215	REACTOME	10090	2	2.5	80	0.957421	0.990201	Kif26a; Sh3gl2;
Metabolism	17674	REACTOME	10090	70	4.9505	1414	0.971982	0.998141	A2m; Abcc1; Acaca; Adcy1; Adcy7; Adcy8; Adcy9; Alas2; Alox8; Amdhd1; Angptl4; Arg2; B3gnt3; BC006779; Brip1; Car13; Car14; Car7; Chst1; Chst7; Crabp2; Cyp27b1; Cyp2s1; Ddc; Dgat2; Ext1; Fasn; G0s2; Gch1; Gckr; Glul; Gng2; Gng4; Gng8; Gpx2; Gsto1; Gyk; Hdc; Hk2; Hs3st1; Hs6st1; Hyal1; Ido1; Ido2; Kcnj11; Lass6; Mocs2; Mtmr14; Mvd; Pfkfb1; Pik3r5; Plcb2; Plch1; Ppara; Psmb10; Psmb8; Psmb9; Psme2; P…
Metabolism of lipids and lipoproteins	17812	REACTOME	10090	22	4.23892	519	0.971784	0.999353	A2m; Abcc1; Acaca; Alox8; Angptl4; BC006779; Crabp2; Cyp27b1; Dgat2; Fasn; G0s2; Gpx2; Gyk; Lass6; Mtmr14; Mvd; Pik3r5; Ppara; Ptges; Ptgs2; Slc44a4; Txnrd1;
Cell Cycle	17635	REACTOME	10090	8	1.59681	501	1	1	Ccdc99; Cdkn2b; Hist2h4; Psmb10; Psmb8; Psmb9; Psme2; Psme2b-ps;
Cell Cycle, Mitotic	16819	REACTOME	10090	8	1.89125	423	0.999992	1	Ccdc99; Cdkn2b; Hist2h4; Psmb10; Psmb8; Psmb9; Psme2; Psme2b-ps;
Chromatin modifying enzymes	18029	REACTOME	10090	2	1.02564	195	0.999931	1	Hist2h4; Myst4;
Chromatin organization	16838	REACTOME	10090	2	1.02564	195	0.999931	1	Hist2h4; Myst4;
Epigenetic regulation of gene expression	18436	REACTOME	10090	2	1.85185	108	0.990423	1	Hist2h4; Tet1;
Gene Expression	19038	REACTOME	10090	16	2.213	723	1	1	Adar; BC006779; Esr2; Hist2h4; Mapk11; Nfia; Ppara; Psmb10; Psmb8; Psmb9; Psme2; Psme2b-ps; Rorb; Rxrg; Tet1; Tnrc6b;
HATs acetylate histones	17355	REACTOME	10090	2	1.5748	127	0.996638	1	Hist2h4; Myst4;
M Phase	17726	REACTOME	10090	7	2.5641	273	0.997765	1	Ccdc99; Hist2h4; Psmb10; Psmb8; Psmb9; Psme2; Psme2b-ps;
Membrane Trafficking	17132	REACTOME	10090	2	1.15607	173	0.999753	1	Prkag3; Sh3gl2;
Metabolism of proteins	17734	REACTOME	10090	18	3.24324	555	0.999184	1	B3gnt3; F10; Galnt3; Gcnt3; Gcnt4; Gfpt1; Gmppb; Igfbp5; Inhba; Kifc3; Muc1; Muc20; Mvd; Pgap1; St3gal1; St6gal1; St6gal2; Xbp1;
RNA Polymerase I, RNA Polymerase III, and Mitochondrial Transcription	16787	REACTOME	10090	2	1.72414	116	0.993819	1	Hist2h4; Nfia;
Regulatory RNA pathways	19108	REACTOME	10090	2	2.15054	93	0.97851	1	Hist2h4; Tnrc6b;
The citric acid (TCA) cycle and respiratory electron transport	17057	REACTOME	10090	2	1.43885	139	0.998284	1	Crabp2; Ucp3;

## Sheet: INOH (Wt FliC v WT Ctrl)
Pathway Name	Pathway Id	Source Name	Organism	Pathway uploaded gene count	Proportion (%)	Genes in InnateDB for this entity	Pathway p-value	Pathway p-value (corrected)	Gene Symbols
Toll-like receptor signaling pathway	16122	INOH	10090	11	27.5	40	1.53636e-05	0.000218405	Cd14; Lbp; Ly96; Map2k6; Mapk11; Mapk13; Myd88; Nfkb1; Nfkbia; Nfkbib; Nfkbie;
TNFR1 signaling pathway	16213	INOH	10090	8	32	25	6.93857e-05	0.000824666	Apaf1; Nfkb1; Nfkbia; Nfkbib; Nfkbie; Ripk2; Tnf; Traf2;
IL-1 signaling pathway	16111	INOH	10090	10	25.641	39	7.25871e-05	0.000848801	Il1a; Il1b; Map2k6; Mapk11; Mapk13; Myd88; Nfkb1; Nfkbia; Nfkbib; Nfkbie;
JAK STAT pathway and regulation	16126	INOH	10090	27	13.2353	204	8.26327e-05	0.000950932	Csf2; Csf3; Csf3r; Cxcr2; Ikbke; Il10; Il13ra1; Il1a; Il1b; Il1r2; Il2ra; Il4ra; Il6; Kit; Lif; Map2k6; Map3k8; Mapk11; Mapk13; Pak3; Prkag3; Ripk2; Rps6ka1; Socs1; Stat5a; Tnf; Tnfsf10;
GPCR signaling	16219	INOH	10090	25	10.2881	243	0.0056974	0.0375511	Adcy7; Adcy8; Adcy9; Bmp10; Csf2; Csf3; Cxcr2; Dll1; Fgf23; Fzd2; Gng2; Il10; Il1a; Il1b; Il6; Inhba; Lif; Ntf3; Rgs16; Rgs18; Rgs9; Tnf; Tnfsf10; Wnt5a; Wnt9a;
IL-13 signaling	16135	INOH	10090	2	40	5	0.0318372	0.134982	Il13ra1; Il4ra;
B cell receptor signaling	16133	INOH	10090	6	13.6364	44	0.04609	0.180623	Dapp1; Malt1; Nfkb1; Nfkbia; Nfkbib; Nfkbie;
CD4 T cell receptor signaling	16105	INOH	10090	8	11.5942	69	0.0534423	0.196679	Malt1; Nfkb1; Nfkbia; Nfkbib; Nfkbie; Rac2; Rac3; Rasgrp1;
IL-2 signaling	16145	INOH	10090	2	28.5714	7	0.0617265	0.212093	Il2ra; Stat5a;
GPCR Adenosine A2A receptor signaling pathway	16164	INOH	10090	4	15.3846	26	0.0671446	0.224331	Adcy7; Adcy8; Adcy9; Gng2;
Growth hormone signaling	16150	INOH	10090	2	25	8	0.0791063	0.252652	Socs1; Stat5a;
TGF-beta signaling	16256	INOH	10090	9	9.57447	94	0.110177	0.284265	Bmp10; Inhba; Map2k6; Mapk11; Mapk13; Psmb10; Psmb8; Psmb9; Smad9;
Hedgehog signaling pathway	16245	INOH	10090	4	13.3333	30	0.102323	0.293217	Cdkn2b; Cdon; Gli3; Ptch1;
BMP2 signaling	16230	INOH	10090	6	10.5263	57	0.125052	0.30943	Bmp10; Inhba; Map2k6; Mapk11; Mapk13; Smad9;
EPO signaling pathway	16152	INOH	10090	11	8.33333	132	0.168434	0.37117	Ikbke; Kit; Map2k6; Map3k8; Mapk11; Mapk13; Pak3; Prkag3; Ripk2; Rps6ka1; Stat5a;
IL-7 signaling	16107	INOH	10090	11	8.33333	132	0.168434	0.37117	Ikbke; Kit; Map2k6; Map3k8; Mapk11; Mapk13; Pak3; Prkag3; Ripk2; Rps6ka1; Stat5a;
Fas signaling pathway	16232	INOH	10090	2	12.5	16	0.248966	0.464012	Apaf1; Fas;
VEGF signaling pathway	16191	INOH	10090	10	7.40741	135	0.291464	0.504323	Ikbke; Kit; Map2k6; Map3k8; Mapk11; Mapk13; Pak3; Prkag3; Ripk2; Rps6ka1;
Integrin signaling pathway	16139	INOH	10090	6	7.40741	81	0.358627	0.567696	Arhgef6; Dock8; Itga2; Itgav; Itgb6; Sdc4;
Wnt signaling pathway	16166	INOH	10090	5	6.57895	76	0.483062	0.640256	Dkk2; Fzd2; Sdc4; Wnt5a; Wnt9a;
FGF8 signaling (Mouse)	16143	INOH	10090	2	7.40741	27	0.488021	0.644472	Etv6; Sfpi1;
HGF signaling pathway	16201	INOH	10090	2	6.89655	29	0.526508	0.678008	Rac2; Rac3;
FGF signaling pathway	16162	INOH	10090	3	6.25	48	0.556389	0.701534	Etv6; Fgf23; Sfpi1;
GPCR Dopamine D1like receptor signaling pathway	16206	INOH	10090	2	5.88235	34	0.61385	0.751759	Cacng4; Gng2;
PDGF signaling pathway	16260	INOH	10090	2	5.71429	35	0.629765	0.760966	Arhgef6; Stat5a;
Insulin receptor signaling	16187	INOH	10090	2	2.89855	69	0.925216	0.970741	Foxo6; Prkag3;

## Sheet: KEGG (Wt FliC v WT Ctrl)
Pathway Name	Pathway Id	Source Name	Organism	Pathway uploaded gene count	Proportion (%)	Genes in InnateDB for this entity	Pathway p-value	Pathway p-value (corrected)	Gene Symbols
Cytokine-cytokine receptor interaction	604	KEGG	10090	55	20.8333	264	8.93592e-17	6.47854e-14	Ccl12; Ccl17; Ccl19; Ccl20; Ccl2; Ccl3; Ccl4; Ccl5; Ccl7; Ccl9; Ccr3; Ccr4; Cd40; Cd70; Csf2; Csf3; Csf3r; Cx3cl1; Cxcl10; Cxcl11; Cxcl1; Cxcl13; Cxcl15; Cxcl16; Cxcl2; Cxcl5; Cxcl9; Cxcr2; Fas; Ifngr2; Il10; Il13ra1; Il15ra; Il18rap; Il1a; Il1b; Il1r2; Il20rb; Il2ra; Il4ra; Il6; Inhba; Kit; Lif; Ltb; Osmr; Pdgfc; Tnf; Tnfrsf14; Tnfrsf19; Tnfrsf1b; Tnfrsf9; Tnfsf10; Tnfsf9; Tslp;
Chemokine signaling pathway	4351	KEGG	10090	43	22.0513	195	3.64883e-14	8.81801e-12	Adcy1; Adcy7; Adcy8; Adcy9; Ccl12; Ccl17; Ccl19; Ccl20; Ccl2; Ccl3; Ccl4; Ccl5; Ccl7; Ccl9; Ccr3; Ccr4; Cx3cl1; Cxcl10; Cxcl11; Cxcl1; Cxcl13; Cxcl15; Cxcl16; Cxcl2; Cxcl3; Cxcl5; Cxcl9; Cxcr2; Fgr; Gng2; Gng4; Gng8; Hck; Lyn; Nfkb1; Nfkbia; Nfkbib; Pik3r5; Plcb2; Rac2; Stat1; Stat2; Vav2;
NOD-like receptor signaling pathway	8111	KEGG	10090	21	36.8421	57	4.17025e-12	7.55857e-10	Birc2; Birc3; Ccl12; Ccl2; Ccl5; Cxcl1; Cxcl2; Il1b; Il6; Mapk11; Mapk13; Mefv; Nfkb1; Nfkbia; Nfkbib; Nlrc4; Nlrp3; Nod2; Ripk2; Tnf; Tnfaip3;
Malaria	10373	KEGG	10090	19	40.4255	47	6.41227e-12	7.74816e-10	Ccl12; Ccl2; Cd40; Csf3; Darc; Hba-a1; Hba-a2; Hbb-b1; Hbb-b2; Icam1; Il10; Il1b; Il6; Myd88; Selp; Thbs4; Tlr2; Tnf; Vcam1;
Toll-like receptor signaling pathway	699	KEGG	10090	27	27	100	1.6597e-11	1.71897e-09	Ccl3; Ccl4; Ccl5; Cd14; Cd40; Cxcl10; Cxcl11; Cxcl9; Ikbke; Il1b; Il6; Irf7; Lbp; Ly96; Map2k6; Map3k8; Mapk11; Mapk13; Myd88; Nfkb1; Nfkbia; Pik3r5; Stat1; Tlr1; Tlr2; Tlr5; Tnf;
African trypanosomiasis	10402	KEGG	10090	15	45.4545	33	1.46991e-10	1.1841e-08	Fas; Hba-a1; Hba-a2; Hbb-b1; Hbb-b2; Icam1; Ido1; Ido2; Il10; Il1b; Il6; Myd88; Plcb2; Tnf; Vcam1;
Leishmaniasis	10360	KEGG	10090	19	29.6875	64	3.06684e-09	1.58818e-07	Cyba; Fcgr1; Fcgr4; Ifngr2; Il10; Il1a; Il1b; Itga4; Mapk11; Mapk13; Myd88; Nfkb1; Nfkbia; Nfkbib; Nos2; Ptgs2; Stat1; Tlr2; Tnf;
Osteoclast differentiation	10372	KEGG	10090	27	21.4286	126	4.62101e-09	2.09389e-07	Cyba; Fcgr1; Fcgr2b; Fcgr4; Gm9733; Ifngr2; Il1a; Il1b; Irf9; Lcp2; Lilrb3; Map2k6; Mapk11; Mapk13; Nfatc1; Nfkb1; Nfkb2; Nfkbia; Nox1; Pik3r5; Relb; Sfpi1; Socs1; Stat1; Stat2; Tnf; Traf2;
Hepatitis C	10396	KEGG	10090	26	19.2593	135	9.05693e-08	2.62651e-06	Cldn15; Cldn7; Ddx58; Eif2ak2; Gm14446; Ifit1; Ikbke; Irf1; Irf7; Irf9; Mapk11; Mapk13; Nfkb1; Nfkbia; Oas1a; Oas1b; Oas1g; Oas2; Oas3; Pik3r5; Ppara; Ppp2r2b; Stat1; Stat2; Tnf; Traf2;
Chagas disease (American trypanosomiasis)	10401	KEGG	10090	21	20.1923	104	6.99016e-07	1.44796e-05	Adcy1; Ccl12; Ccl2; Ccl3; Ccl5; Fas; Ifngr2; Il10; Il1b; Il6; Mapk11; Mapk13; Myd88; Nfkb1; Nfkbia; Nos2; Pik3r5; Plcb2; Ppp2r2b; Tlr2; Tnf;
B cell receptor signaling pathway	790	KEGG	10090	17	23.6111	72	8.10647e-07	1.63255e-05	Dapp1; Fcgr2b; Ifitm1; Lilrb3; Lyn; Malt1; Nfatc1; Nfkb1; Nfkbia; Nfkbib; Nfkbie; Pik3ap1; Pik3r5; Rac2; Rac3; Rasgrp3; Vav2;
RIG-I-like receptor signaling pathway	5715	KEGG	10090	16	23.8806	67	1.45271e-06	2.77161e-05	Cxcl10; Ddx58; Dhx58; Ifih1; Ikbke; Irf7; Isg15; Mapk11; Mapk13; Nfkb1; Nfkbia; Nfkbib; Tmem173; Tnf; Traf2; Trim25;
Toxoplasmosis	10393	KEGG	10090	21	18.5841	113	2.88932e-06	5.10917e-05	Birc2; Birc3; Cd40; Ifngr2; Igtp; Il10; Irgm1; Ly96; Map2k6; Mapk11; Mapk13; Myd88; Nfkb1; Nfkbia; Nfkbib; Nos2; Pik3r5; Socs1; Stat1; Tlr2; Tnf;
Hematopoietic cell lineage	682	KEGG	10090	17	19.7674	86	1.08458e-05	0.000160474	Cd14; Cd38; Cd44; Csf2; Csf3; Csf3r; Fcgr1; Il1a; Il1b; Il1r2; Il2ra; Il4ra; Il6; Itga2; Itga4; Kit; Tnf;
Cytosolic DNA-sensing pathway	8116	KEGG	10090	14	22.9508	61	1.0839e-05	0.000163715	Adar; Ccl4; Ccl5; Cxcl10; Ddx58; Ikbke; Il1b; Il6; Irf7; Nfkb1; Nfkbia; Nfkbib; Tmem173; Zbp1;
Apoptosis	759	KEGG	10090	16	19.0476	84	3.18913e-05	0.000391884	Apaf1; Bid; Birc2; Birc3; Casp7; Fas; Il1a; Il1b; Irak3; Myd88; Nfkb1; Nfkbia; Pik3r5; Tnf; Tnfsf10; Traf2;
T cell receptor signaling pathway	692	KEGG	10090	18	17.1429	105	4.58677e-05	0.000554234	Cblc; Csf2; Il10; Lcp2; Malt1; Map3k8; Mapk11; Mapk13; Nfatc1; Nfkb1; Nfkbia; Nfkbib; Nfkbie; Pak3; Pik3r5; Rasgrp1; Tnf; Vav2;
Jak-STAT signaling pathway	651	KEGG	10090	22	14.2857	154	0.000121625	0.00137778	Cblc; Csf2; Csf3; Csf3r; Ifngr2; Il10; Il13ra1; Il15ra; Il20rb; Il2ra; Il4ra; Il6; Irf9; Lif; Osmr; Pik3r5; Pim1; Socs1; Stat1; Stat2; Stat5a; Tslp;
Small cell lung cancer	747	KEGG	10090	15	17.6471	85	0.000139289	0.00155361	Apaf1; Birc2; Birc3; Cdkn2b; Col4a3; Itga2; Itgav; Nfkb1; Nfkbia; Nos2; Pik3r5; Ptgs2; Rxrg; Traf1; Traf2;
Pathways in cancer	4393	KEGG	10090	35	10.8696	322	0.000433033	0.00448499	Bid; Birc2; Birc3; Cblc; Cdkn2b; Col4a3; Csf3r; Dapk2; Egln3; Fas; Fgf23; Fgfr3; Fzd2; Gli3; Il6; Itga2; Itgav; Kit; Nfkb1; Nfkb2; Nfkbia; Nos2; Pik3r5; Ptch1; Ptgs2; Rac2; Rac3; Rxrg; Sfpi1; Stat1; Stat5a; Traf1; Traf2; Wnt5a; Wnt9a;
Staphylococcus aureus infection	10352	KEGG	10090	10	19.6078	51	0.000761267	0.00766554	C3ar1; Fcgr1; Fcgr2b; Fcgr4; Fpr1; Fpr2; Hc; Icam1; Il10; Selp;
Dilated cardiomyopathy	5708	KEGG	10090	14	15.7303	89	0.000778965	0.0077363	Actc1; Adcy1; Adcy7; Adcy8; Adcy9; Cacng4; Itga2; Itga4; Itgav; Itgb6; Myh6; Myh7; Ryr2; Tnf;
Adipocytokine signaling pathway	758	KEGG	10090	12	16.6667	72	0.00108205	0.0104598	Acacb; Irs1; Nfkb1; Nfkbia; Nfkbib; Nfkbie; Ppara; Prkag3; Rxrg; Tnf; Tnfrsf1b; Traf2;
Natural killer cell mediated cytotoxicity	716	KEGG	10090	16	14.0351	114	0.00121228	0.0115645	Bid; Csf2; Fas; Fcgr4; Gzmb; Icam1; Ifngr2; Lcp2; Nfatc1; Pik3r5; Rac2; Rac3; Sh3bp2; Tnf; Tnfsf10; Vav2;
Amoebiasis	10368	KEGG	10090	16	13.4454	119	0.00191725	0.0161628	Adcy1; Arg2; Cd14; Col4a3; Csf2; Il10; Il1b; Il1r2; Il6; Nfkb1; Nos2; Pik3r5; Plcb2; Serpinb2; Tlr2; Tnf;
Salivary secretion	10386	KEGG	10090	12	15.5844	77	0.00197035	0.0164196	Adcy1; Adcy7; Adcy8; Adcy9; Aqp5; Atp1a3; Camp; Cd38; Dmbt1; Gucy1a3; Gucy1b3; Plcb2;
Fc epsilon RI signaling pathway	708	KEGG	10090	11	15.942	69	0.00249371	0.0198675	Csf2; Lcp2; Lyn; Map2k6; Mapk11; Mapk13; Pik3r5; Rac2; Rac3; Tnf; Vav2;
MAPK signaling pathway	728	KEGG	10090	27	10.6719	253	0.00249099	0.0200663	Cacng4; Cd14; Dusp2; Fas; Fgf23; Fgfr3; Gadd45b; Il1a; Il1b; Il1r2; Map2k6; Map3k8; Mapk11; Mapk13; Mef2c; Nfatc1; Nfkb1; Nfkb2; Ntf3; Rac2; Rac3; Rasgrp1; Rasgrp3; Relb; Rps6ka1; Tnf; Traf2;
Hypertrophic cardiomyopathy (HCM)	4398	KEGG	10090	12	14.2857	84	0.00413973	0.030013	Actc1; Cacng4; Il6; Itga2; Itga4; Itgav; Itgb6; Myh6; Myh7; Prkag3; Ryr2; Tnf;
Phagosome	10382	KEGG	10090	19	11.5152	165	0.00460513	0.0324147	Atp6v0a4; Atp6v0d2; Cd14; Cyba; Fcgr1; Fcgr2b; Fcgr4; H2-Q6; H2-Q7; Itga2; Itgav; Msr1; Nox1; Olr1; Tap1; Tap2; Tcirg1; Thbs4; Tlr2;
Cell adhesion molecules (CAMs)	635	KEGG	10090	18	11.6883	154	0.00490522	0.0338694	Cd274; Cd40; Cldn15; Cldn7; H2-Q6; H2-Q7; Icam1; Itga4; Itgav; Lrrc4b; Madcam1; Nlgn3; Ntng1; Pdcd1lg2; Sdc4; Selp; Vcam1; Vtcn1;
Graft-versus-host disease	2802	KEGG	10090	8	16	50	0.00918025	0.0536748	Fas; Gzmb; H2-Q6; H2-Q7; Il1a; Il1b; Il6; Tnf;
Type II diabetes mellitus	641	KEGG	10090	8	16	50	0.00918025	0.0536748	Abcc8; Hk2; Irs1; Kcnj11; Mafa; Pik3r5; Socs1; Tnf;
Intestinal immune network for IgA production	8107	KEGG	10090	7	17.0732	41	0.0101938	0.0586548	Cd40; Il10; Il15ra; Il6; Itga4; Madcam1; Pigr;
ECM-receptor interaction	639	KEGG	10090	11	12.5	88	0.0157401	0.0839088	Cd44; Col4a3; Col6a4; Itga2; Itga4; Itgav; Itgb6; Sdc4; Sv2a; Thbs4; Tnn;
Nitrogen metabolism	691	KEGG	10090	4	23.5294	17	0.0163146	0.0863363	Car13; Car14; Car7; Glul;
Allograft rejection	2794	KEGG	10090	7	14.5833	48	0.0233059	0.113401	Cd40; Fas; Gzmb; H2-Q6; H2-Q7; Il10; Tnf;
Viral myocarditis	8115	KEGG	10090	9	12.3288	73	0.0297863	0.134131	Bid; Cd40; H2-Q6; H2-Q7; Icam1; Myh6; Myh7; Rac2; Rac3;
Gastric acid secretion	10371	KEGG	10090	9	12.1622	74	0.0321844	0.135661	Adcy1; Adcy7; Adcy8; Adcy9; Atp1a3; Kcne2; Kcnj10; Mylk2; Plcb2;
Regulation of actin cytoskeleton	724	KEGG	10090	20	9.25926	216	0.034918	0.145492	Arhgef6; Cd14; Chrm2; Fgf23; Fgfr3; Itga2; Itga4; Itgad; Itgav; Itgb6; Mylk2; Pak3; Pdgfc; Pfn4; Pik3r5; Rac2; Rac3; Scin; Vav2; Wasf1;
Amyotrophic lateral sclerosis (ALS)	2811	KEGG	10090	7	13.2075	53	0.0378166	0.155778	Apaf1; Bid; Map2k6; Mapk11; Mapk13; Tnf; Tnfrsf1b;
Type I diabetes mellitus	637	KEGG	10090	7	12.7273	55	0.0449821	0.183214	Fas; Gzmb; H2-Q6; H2-Q7; Il1a; Il1b; Tnf;
Fatty acid biosynthesis	734	KEGG	10090	3	21.4286	14	0.0476584	0.184772	Acaca; Acacb; Fasn;
Pancreatic secretion	10399	KEGG	10090	11	10.4762	105	0.0496248	0.191372	Adcy1; Adcy7; Adcy8; Adcy9; Atp1a3; Cd38; Clca2; Clca4; Ctrl; Plcb2; Ryr2;
Glycosaminoglycan biosynthesis	770	KEGG	10090	4	16.6667	24	0.0523818	0.193759	Ext1; Hs3st1; Hs6st1; Ndst3;
Histidine metabolism	662	KEGG	10090	4	16.6667	24	0.0523818	0.193759	1700055N04Rik; Amdhd1; Ddc; Hdc;
Prion diseases	4363	KEGG	10090	5	14.2857	35	0.0559377	0.202774	Ccl5; Hc; Il1a; Il1b; Il6;
Glycosaminoglycan biosynthesis	794	KEGG	10090	3	20	15	0.057	0.203571	Chst1; Chst4; St3gal1;
Leukocyte transendothelial migration	755	KEGG	10090	12	9.83607	122	0.0618042	0.210366	Cldn15; Cldn7; Cyba; Icam1; Itga4; Mapk11; Mapk13; Nox1; Pik3r5; Rac2; Vav2; Vcam1;
Neurotrophin signaling pathway	4369	KEGG	10090	12	9.7561	123	0.0649508	0.220044	Irak3; Irs1; Mapk11; Mapk13; Nfkb1; Nfkbia; Nfkbib; Nfkbie; Ntf3; Pik3r5; Ripk2; Rps6ka1;
Bile secretion	10387	KEGG	10090	8	11.1111	72	0.0656169	0.221266	Abcb1b; Adcy1; Adcy7; Adcy8; Adcy9; Atp1a3; Kcnn2; Slc5a1;
Fc gamma R-mediated phagocytosis	4349	KEGG	10090	9	10.4651	86	0.0718294	0.23671	Fcgr1; Fcgr2b; Hck; Lyn; Pik3r5; Rac2; Scin; Vav2; Wasf1;
Antigen processing and presentation	687	KEGG	10090	8	10.6667	75	0.0793781	0.251306	H2-Q6; H2-Q7; Psme2; Psme2b-ps; Tap1; Tap2; Tapbp; Tnf;
Protein digestion and absorption	10377	KEGG	10090	9	10.1124	89	0.0850732	0.26246	Atp1a3; Col17a1; Col22a1; Col4a3; Col6a4; Col9a3; Ctrl; Mep1b; Slc16a10;
Mucin type O-Glycan biosynthesis	733	KEGG	10090	4	13.7931	29	0.0928533	0.282852	Galnt3; Gcnt3; Gcnt4; St3gal1;
Other types of O-glycan biosynthesis	4370	KEGG	10090	4	12.9032	31	0.112215	0.286465	Chst10; Glt25d2; St6gal1; St6gal2;
Circadian rhythm	796	KEGG	10090	4	13.3333	30	0.102323	0.293217	Bhlhe41; Npas2; Prkag3; Rorb;
Focal adhesion	788	KEGG	10090	17	8.21256	207	0.116264	0.293699	Birc2; Birc3; Col4a3; Col6a4; Itga2; Itga4; Itgav; Itgb6; Mylk2; Pak3; Pdgfc; Pik3r5; Rac2; Rac3; Thbs4; Tnn; Vav2;
Acute myeloid leukemia	671	KEGG	10090	6	10.5263	57	0.125052	0.30943	Kit; Nfkb1; Pik3r5; Pim1; Sfpi1; Stat5a;
Carbohydrate digestion and absorption	10378	KEGG	10090	5	11.1111	45	0.130531	0.318636	Atp1a3; Hk2; Pik3r5; Plcb2; Slc5a1;
Proteasome	630	KEGG	10090	5	11.1111	45	0.130531	0.318636	Psmb10; Psmb8; Psmb9; Psme2; Psme2b-ps;
ABC transporters	797	KEGG	10090	5	10.8696	46	0.139696	0.334255	Abcb1b; Abcc1; Abcc8; Tap1; Tap2;
Melanogenesis	694	KEGG	10090	9	9	100	0.145162	0.34393	Adcy1; Adcy7; Adcy8; Adcy9; Fzd2; Kit; Plcb2; Wnt5a; Wnt9a;
VEGF signaling pathway	645	KEGG	10090	6	10	60	0.149189	0.348909	Mapk11; Mapk13; Pik3r5; Ptgs2; Rac2; Rac3;
Gap junction	700	KEGG	10090	8	9.1954	87	0.150051	0.349796	Adcy1; Adcy7; Adcy8; Adcy9; Gucy1a3; Gucy1b3; Pdgfc; Plcb2;
Asthma	2791	KEGG	10090	3	13.0435	23	0.156756	0.359647	Cd40; Il10; Tnf;
Fructose and mannose metabolism	658	KEGG	10090	4	11.4286	35	0.155642	0.360513	Akr1b8; Gmppb; Hk2; Pfkfb1;
GnRH signaling pathway	723	KEGG	10090	8	8.98876	89	0.164109	0.36609	Adcy1; Adcy7; Adcy8; Adcy9; Map2k6; Mapk11; Mapk13; Plcb2;
Progesterone-mediated oocyte maturation	5709	KEGG	10090	8	8.98876	89	0.164109	0.36609	Adcy1; Adcy7; Adcy8; Adcy9; Mapk11; Mapk13; Pik3r5; Rps6ka1;
Autoimmune thyroid disease	2816	KEGG	10090	6	9.67742	62	0.166355	0.368829	Cd40; Fas; Gzmb; H2-Q6; H2-Q7; Il10;
Hedgehog signaling pathway	730	KEGG	10090	5	10.2041	49	0.168782	0.369688	Gas1; Gli3; Ptch1; Wnt5a; Wnt9a;
Metabolism of xenobiotics by cytochrome P450	750	KEGG	10090	6	9.52381	63	0.175238	0.380382	1700055N04Rik; Cbr2; Cyp2s1; Gsto1; Ugt2b34; Ugt2b35;
Folate biosynthesis	765	KEGG	10090	2	15.3846	13	0.181385	0.386776	Gch1; Mocs2;
Drug metabolism	2820	KEGG	10090	5	10	50	0.178967	0.387317	Ces2c; Ces2g; Ugt2b34; Ugt2b35; Upp1;
Calcium signaling pathway	667	KEGG	10090	14	7.73481	181	0.197903	0.414681	Adcy1; Adcy7; Adcy8; Adcy9; Cd38; Chrm2; Hrh1; Htr4; Mylk2; Nos2; Orai2; Plcb2; Ryr2; Tacr2;
Porphyrin and chlorophyll metabolism	746	KEGG	10090	4	10.2564	39	0.204228	0.415915	Alas2; Cp; Ugt2b34; Ugt2b35;
Pancreatic cancer	795	KEGG	10090	6	9.09091	66	0.202989	0.418088	Arhgef6; Nfkb1; Pik3r5; Rac2; Rac3; Stat1;
Aldosterone-regulated sodium reabsorption	8108	KEGG	10090	4	10	40	0.217013	0.433429	Atp1a3; Irs1; Pik3r5; Scnn1g;
Collecting duct acid secretion	10395	KEGG	10090	3	11.1111	27	0.218505	0.434017	Atp6v0a4; Atp6v0d2; Tcirg1;
Glycosphingolipid biosynthesis	739	KEGG	10090	2	13.3333	15	0.226237	0.435072	B4galnt1; St3gal1;
Basal cell carcinoma	663	KEGG	10090	5	9.09091	55	0.232984	0.445681	Fzd2; Gli3; Ptch1; Wnt5a; Wnt9a;
Neuroactive ligand-receptor interaction	720	KEGG	10090	20	7.06714	283	0.25426	0.46668	Adora3; C3ar1; Chrm2; Chrnb4; Fpr1; Fpr2; Gabrq; Galr2; Grm4; Hrh1; Hrh3; Htr1b; Htr1d; Htr4; Lpar3; Oprd1; Oprk1; Ppyr1; Tacr2; Vipr2;
Arginine and proline metabolism	695	KEGG	10090	5	8.62069	58	0.267371	0.481002	Arg2; Glul; Nos2; Sat1; Smox;
Arrhythmogenic right ventricular cardiomyopathy (ARVC)	4368	KEGG	10090	6	8.10811	74	0.283471	0.50126	Cacng4; Itga2; Itga4; Itgav; Itgb6; Ryr2;
Long-term depression	775	KEGG	10090	5	8.33333	60	0.290887	0.50453	Gnaz; Gucy1a3; Gucy1b3; Lyn; Plcb2;
Wnt signaling pathway	698	KEGG	10090	10	7.0922	141	0.339117	0.551254	Dkk2; Fzd2; Mmp7; Nfatc1; Nkd2; Plcb2; Rac2; Rac3; Wnt5a; Wnt9a;
Amino sugar and nucleotide sugar metabolism	626	KEGG	10090	4	8.16327	49	0.338858	0.553316	Cmah; Gfpt1; Gmppb; Hk2;
Cardiac muscle contraction	4354	KEGG	10090	6	7.59494	79	0.33691	0.553876	Actc1; Atp1a3; Cacng4; Myh6; Myh7; Ryr2;
Insulin signaling pathway	664	KEGG	10090	10	7.04225	142	0.347201	0.558139	Acaca; Acacb; Cblc; Fasn; Hk2; Irs1; Pik3r5; Ppp1r3b; Prkag3; Socs1;
Pentose and glucuronate interconversions	705	KEGG	10090	3	8.57143	35	0.351246	0.55845	Akr1b8; Ugt2b34; Ugt2b35;
Primary immunodeficiency	2817	KEGG	10090	3	8.57143	35	0.351246	0.55845	Cd40; Tap1; Tap2;
TGF-beta signaling pathway	633	KEGG	10090	6	7.40741	81	0.358627	0.567696	Cdkn2b; Id4; Inhba; Pitx2; Smad9; Tnf;
Glycosaminoglycan degradation	752	KEGG	10090	2	9.52381	21	0.361926	0.569189	Hyal1; Hyal5;
Phenylalanine metabolism	712	KEGG	10090	2	9.52381	21	0.361926	0.569189	1700055N04Rik; Ddc;
Axon guidance	612	KEGG	10090	9	6.92308	130	0.378528	0.58765	Ablim1; Ngef; Ntng1; Pak3; Plxnb2; Rac2; Rac3; Rnd1; Sema4g;
Terpenoid backbone biosynthesis	697	KEGG	10090	2	9.09091	22	0.383891	0.590915	Mvd; Pcyox1;
p53 signaling pathway	666	KEGG	10090	5	7.35294	68	0.387358	0.594988	Apaf1; Bid; Cd82; Fas; Gadd45b;
Dorso-ventral axis formation	4372	KEGG	10090	2	8	25	0.447636	0.626518	Etv6; Piwil2;
Chronic myeloid leukemia	777	KEGG	10090	5	6.84932	73	0.447611	0.632588	Cblc; Nfkb1; Nfkbia; Pik3r5; Stat5a;
Propanoate metabolism	732	KEGG	10090	2	7.40741	27	0.488021	0.644472	Acaca; Acacb;
Ascorbate and aldarate metabolism	669	KEGG	10090	2	7.69231	26	0.468057	0.646364	Ugt2b34; Ugt2b35;
Maturity onset diabetes of the young	629	KEGG	10090	2	7.69231	26	0.468057	0.646364	Bhlha15; Mafa;
Tryptophan metabolism	701	KEGG	10090	3	6.81818	44	0.496966	0.653902	Ddc; Ido1; Ido2;
mTOR signaling pathway	743	KEGG	10090	4	6.55738	61	0.502336	0.659771	Irs1; Pik3r5; Rps6ka1; Tnf;
Complement and coagulation cascades	748	KEGG	10090	5	6.41026	78	0.506257	0.662521	A2m; C3ar1; F10; Hc; Plat;
Vascular smooth muscle contraction	4355	KEGG	10090	8	6.25	128	0.505448	0.662657	Adcy1; Adcy7; Adcy8; Adcy9; Gucy1a3; Gucy1b3; Mylk2; Plcb2;
Taste transduction	621	KEGG	10090	4	6.45161	62	0.515273	0.670687	Adcy8; Grm4; Plcb2; Scnn1g;
PPAR signaling pathway	696	KEGG	10090	5	6.09756	82	0.551325	0.698795	Angptl4; Gyk; Olr1; Ppara; Rxrg;
Drug metabolism	2796	KEGG	10090	4	6.15385	65	0.553106	0.699829	1700055N04Rik; Gsto1; Ugt2b34; Ugt2b35;
Nicotinate and nicotinamide metabolism	615	KEGG	10090	2	6.45161	31	0.562992	0.707399	Cd38; Pnp;
beta-Alanine metabolism	608	KEGG	10090	2	6.45161	31	0.562992	0.707399	1700055N04Rik; Smox;
Long-term potentiation	729	KEGG	10090	4	6.06061	66	0.565365	0.709152	Adcy1; Adcy8; Plcb2; Rps6ka1;
Notch signaling pathway	657	KEGG	10090	3	6.12245	49	0.570576	0.71322	Aph1c; Dll1; Dtx3l;
Galactose metabolism	718	KEGG	10090	2	6.06061	33	0.597416	0.73536	Akr1b8; Hk2;
SNARE interactions in vesicular transport	677	KEGG	10090	2	6.06061	33	0.597416	0.73536	Stx11; Stx6;
Systemic lupus erythematosus	2813	KEGG	10090	8	5.7554	139	0.600523	0.737931	Cd40; Fcgr1; Fcgr4; Hc; Hist2h4; Il10; Tnf; Trim21;
Arachidonic acid metabolism	648	KEGG	10090	5	5.61798	89	0.624998	0.759001	Alox8; Cbr2; Gpx2; Ptges; Ptgs2;
Starch and sucrose metabolism	693	KEGG	10090	3	5.66038	53	0.624431	0.759584	Hk2; Ugt2b34; Ugt2b35;
Alanine, aspartate and glutamate metabolism	4364	KEGG	10090	2	5.71429	35	0.629765	0.760966	Gfpt1; Glul;
Glycerolipid metabolism	772	KEGG	10090	3	5.45455	55	0.649564	0.780984	Akr1b8; Dgat2; Gyk;
Tyrosine metabolism	656	KEGG	10090	2	5.40541	37	0.660055	0.789669	1700055N04Rik; Ddc;
Bladder cancer	616	KEGG	10090	2	5.26316	38	0.674439	0.804224	Dapk2; Fgfr3;
Adherens junction	741	KEGG	10090	4	5.26316	76	0.676936	0.804555	Ptprj; Rac2; Rac3; Wasf1;
Bacterial invasion of epithelial cells	10403	KEGG	10090	4	5.26316	76	0.676936	0.804555	Cblc; Cd2ap; Pik3r5; Wasf1;
Pyruvate metabolism	735	KEGG	10090	2	5.12821	39	0.688325	0.814087	Acaca; Acacb;
Fat digestion and absorption	10400	KEGG	10090	2	5	40	0.70172	0.819239	Dgat2; Mogat2;
Alzheimer's disease	675	KEGG	10090	9	5.23256	172	0.712182	0.830115	Apaf1; Aph1c; Bid; Casp7; Fas; Il1b; Plcb2; Snca; Tnf;
Ubiquitin mediated proteolysis	632	KEGG	10090	7	5.14706	136	0.715732	0.830249	Birc2; Birc3; Cblc; Rhobtb1; Socs1; Uba7; Ube2l6;
Colorectal cancer	702	KEGG	10090	3	4.61538	65	0.757047	0.861631	Pik3r5; Rac2; Rac3;
Lysosome	4357	KEGG	10090	6	4.87805	123	0.755565	0.862653	Atp6v0a4; Atp6v0d2; Ctsc; Hyal1; Slc11a2; Tcirg1;
Purine metabolism	771	KEGG	10090	9	5.02793	179	0.755001	0.863369	1190003J15Rik; Adcy1; Adcy7; Adcy8; Adcy9; Gucy1a3; Gucy1b3; Pde4b; Pnp;
Renal cell carcinoma	620	KEGG	10090	3	4.54545	66	0.766175	0.867933	Egln3; Pak3; Pik3r5;
ErbB signaling pathway	627	KEGG	10090	4	4.5977	87	0.774777	0.874943	Cblc; Pak3; Pik3r5; Stat5a;
Retinol metabolism	646	KEGG	10090	4	4.5977	87	0.774777	0.874943	Cyp2s1; Rdh10; Ugt2b34; Ugt2b35;
Prostate cancer	773	KEGG	10090	4	4.49438	89	0.789796	0.889133	Nfkb1; Nfkbia; Pdgfc; Pik3r5;
Sphingolipid metabolism	650	KEGG	10090	2	4.16667	48	0.792404	0.890686	9130409I23Rik; Lass6;
Endocytosis	4385	KEGG	10090	11	4.88889	225	0.80056	0.897073	Arap1; Cblc; Cxcr2; Ehd1; Fgfr3; H2-Q6; H2-Q7; Il2ra; Kit; Psd3; Sh3gl2;
Melanoma	713	KEGG	10090	3	4.22535	71	0.807698	0.900894	Fgf23; Pdgfc; Pik3r5;
N-Glycan biosynthesis	636	KEGG	10090	2	4	50	0.8109	0.901691	St6gal1; St6gal2;
Oocyte meiosis	8114	KEGG	10090	5	4.46429	112	0.810343	0.902456	Adcy1; Adcy7; Adcy8; Adcy9; Rps6ka1;
Tight junction	607	KEGG	10090	6	4.37956	137	0.838613	0.907455	Cldn15; Cldn7; Myh6; Myh7; Ppp2r2b; Tjp3;
Lysine degradation	672	KEGG	10090	2	3.92157	51	0.819586	0.908562	Agphd1; Glt25d2;
Glutathione metabolism	628	KEGG	10090	2	3.7037	54	0.843537	0.910066	Gpx2; Gsto1;
Non-small cell lung cancer	787	KEGG	10090	2	3.57143	56	0.857863	0.917332	Pik3r5; Rxrg;
Pyrimidine metabolism	642	KEGG	10090	4	3.84615	104	0.878315	0.928248	Cmpk2; Pnp; Txnrd1; Upp1;
Glycolysis / Gluconeogenesis	680	KEGG	10090	2	3.0303	66	0.913053	0.959367	1700055N04Rik; Hk2;
Peroxisome	8124	KEGG	10090	2	2.46914	81	0.959577	0.989607	Nos2; Sod2;
Phosphatidylinositol signaling system	721	KEGG	10090	2	2.46914	81	0.959577	0.989607	Pik3r5; Plcb2;
Steroid hormone biosynthesis	786	KEGG	10090	2	2.35294	85	0.967199	0.99605	Ugt2b34; Ugt2b35;
Cell cycle	717	KEGG	10090	2	1.62602	123	0.995802	1	Cdkn2b; Gadd45b;
Huntington's disease	4374	KEGG	10090	4	2.07254	193	0.997619	1	Apaf1; Hap1; Plcb2; Sod2;
Olfactory transduction	624	KEGG	10090	6	0.569801	1053	1	1	Adrbk2; Clca2; Clca4; Olfr1033; Olfr1420; Olfr56;
Oxidative phosphorylation	605	KEGG	10090	3	2.20588	136	0.989988	1	Atp6v0a4; Atp6v0d2; Tcirg1;
Parkinson's disease	2792	KEGG	10090	4	2.75862	145	0.977689	1	Apaf1; Snca; Uba7; Ube2l6;
Protein processing in endoplasmic reticulum	10391	KEGG	10090	4	2.42424	165	0.990984	1	Eif2ak2; Lman1l; Traf2; Xbp1;

## Sheet: InnateDB Parameters
Input:	Differentially expressed genes +/- 2-fold, q<0.05 from WT FLiC vs WT ctrl
ORA Pathway analysis:	Dataset consisting of subset of genes from the entire array (all differentially expressed genes)
Output:	Differentially expressed Pathways in KEGG, REACTOME and INOH including P-adjusted value
