# Supplementary material for: Rapid Bladder Interleukin-10 Synthesis in Response to Uropathogenic Escherichia coli Is Part of a Defense Strategy Triggered by the Major Bacterial Flagellar Filament FliC and Contingent on TLR5
Source: mSphere. 2019 Nov 27;4(6):e00545-19. doi: 10.1128/mSphere.00545-19 (PMC6881718; doi:10.1128/mSphere.00545-19)
Supplement: DATA SET S2 [file mSphere.00545-19-sd002.xlsx]

## Sheet: Genes (Wt FliC vs TLR5 FliC)
EnsemblID	Gene name	Description / product	FoldChange	pvalue	p-adjusted
ENSMUSG00000026166	Ccl20	chemokine (C-C motif) ligand 20 [Source:MGI Symbol;Acc:MGI:1329031]	888.006	6.92425e-67	7.57375e-63
ENSMUSG00000055030	Sprr2e	small proline-rich protein 2E [Source:MGI Symbol;Acc:MGI:1330346]	582.801	1.10823e-15	2.16461e-13
ENSMUSG00000031089	Slc6a14	solute carrier family 6 (neurotransmitter transporter), member 14 [Source:MGI Symbol;Acc:MGI:1890216]	269.971	1.76726e-21	9.25933e-19
ENSMUSG00000042212	Sprr2d	small proline-rich protein 2D [Source:MGI Symbol;Acc:MGI:1330347]	256.163	4.43879e-13	4.90419e-11
ENSMUSG00000057465	Saa2	serum amyloid A 2 [Source:MGI Symbol;Acc:MGI:98222]	226.468	0.000596336	0.00417722
ENSMUSG00000044103	Il1f9	interleukin 1 family, member 9 [Source:MGI Symbol;Acc:MGI:2449929]	204.723	2.00948e-09	9.43333e-08
ENSMUSG00000032484	Ngp	neutrophilic granule protein [Source:MGI Symbol;Acc:MGI:105983]	167.13	7.74937e-05	0.00077657
ENSMUSG00000097804	Gm16685	predicted gene, 16685 [Source:MGI Symbol;Acc:MGI:4439609]	161.76	2.21784e-33	6.93105e-30
ENSMUSG00000029380	Cxcl1	chemokine (C-X-C motif) ligand 1 [Source:MGI Symbol;Acc:MGI:108068]	133.015	1.9024e-19	7.56671e-17
ENSMUSG00000096146	Kcnj11	potassium inwardly rectifying channel, subfamily J, member 11 [Source:MGI Symbol;Acc:MGI:107501]	131.576	1.77771e-21	9.25933e-19
ENSMUSG00000020651	Slc26a4	solute carrier family 26, member 4 [Source:MGI Symbol;Acc:MGI:1346029]	118.492	4.74926e-07	1.0744e-05
ENSMUSG00000034855	Cxcl10	chemokine (C-X-C motif) ligand 10 [Source:MGI Symbol;Acc:MGI:1352450]	113.932	3.61597e-16	7.9103e-14
ENSMUSG00000064246	Chil1	chitinase-like 1 [Source:MGI Symbol;Acc:MGI:1340899]	111.95	3.25818e-30	5.09114e-27
ENSMUSG00000058427	Cxcl2	chemokine (C-X-C motif) ligand 2 [Source:MGI Symbol;Acc:MGI:1340094]	103.547	1.06614e-16	2.48116e-14
ENSMUSG00000065601	Mir146	microRNA 146 [Source:MGI Symbol;Acc:MGI:2676831]	88.4217	1.31415e-05	0.000177954
ENSMUSG00000029371	Cxcl5	chemokine (C-X-C motif) ligand 5 [Source:MGI Symbol;Acc:MGI:1096868]	87.3254	2.15437e-15	3.95895e-13
ENSMUSG00000092130	D030025P21Rik	RIKEN cDNA D030025P21 gene [Source:MGI Symbol;Acc:MGI:3698049]	86.2092	3.64927e-06	6.00236e-05
ENSMUSG00000056071	S100a9	S100 calcium binding protein A9 (calgranulin B) [Source:MGI Symbol;Acc:MGI:1338947]	82.3679	1.51649e-14	2.21166e-12
ENSMUSG00000059657	Stfa2l1	stefin A2 like 1 [Source:MGI Symbol;Acc:MGI:3524944]	74.1852	1.97678e-06	3.52151e-05
ENSMUSG00000022126	Acod1	aconitate decarboxylase 1 [Source:MGI Symbol;Acc:MGI:103206]	70.6274	4.32476e-17	1.08745e-14
ENSMUSG00000026822	Lcn2	lipocalin 2 [Source:MGI Symbol;Acc:MGI:96757]	68.9046	1.95916e-38	1.07146e-34
ENSMUSG00000041293	Adgrf1	adhesion G protein-coupled receptor F1 [Source:MGI Symbol;Acc:MGI:1924846]	67.6576	0.00475155	0.0221159
ENSMUSG00000056054	S100a8	S100 calcium binding protein A8 (calgranulin A) [Source:MGI Symbol;Acc:MGI:88244]	65.3666	2.56034e-14	3.54494e-12
ENSMUSG00000022651	Retnlg	resistin like gamma [Source:MGI Symbol;Acc:MGI:2667763]	64.4559	6.7054e-12	5.9629e-10
ENSMUSG00000001901	Kcnh6	potassium voltage-gated channel, subfamily H (eag-related), member 6 [Source:MGI Symbol;Acc:MGI:2684139]	64.4064	6.04575e-15	9.7968e-13
ENSMUSG00000041754	Trem3	triggering receptor expressed on myeloid cells 3 [Source:MGI Symbol;Acc:MGI:1930003]	59.6967	1.3582e-06	2.57025e-05
ENSMUSG00000074115	Saa1	serum amyloid A 1 [Source:MGI Symbol;Acc:MGI:98221]	53.0951	8.65369e-09	3.37448e-07
ENSMUSG00000040136	Abcc8	ATP-binding cassette, sub-family C (CFTR/MRP), member 8 [Source:MGI Symbol;Acc:MGI:1352629]	51.6908	7.11147e-21	3.31001e-18
ENSMUSG00000029379	Cxcl3	chemokine (C-X-C motif) ligand 3 [Source:MGI Symbol;Acc:MGI:3037818]	51.3955	5.55676e-08	1.7267e-06
ENSMUSG00000066677	Ifi208	interferon activated gene 208 [Source:MGI Symbol;Acc:MGI:2442822]	50.7968	3.99347e-19	1.53265e-16
ENSMUSG00000063234	Gpr84	G protein-coupled receptor 84 [Source:MGI Symbol;Acc:MGI:1934129]	50.0139	4.84944e-16	1.02996e-13
ENSMUSG00000024313	Mep1b	meprin 1 beta [Source:MGI Symbol;Acc:MGI:96964]	45.8494	1.56592e-07	4.12226e-06
ENSMUSG00000079339	Ifit1bl1	interferon induced protein with tetratricpeptide repeats 1B like 1 [Source:MGI Symbol;Acc:MGI:3650685]	44.384	2.94565e-31	7.03343e-28
ENSMUSG00000027225	Duoxa2	dual oxidase maturation factor 2 [Source:MGI Symbol;Acc:MGI:1914061]	43.5489	8.37878e-24	5.91272e-21
ENSMUSG00000110240	Gm45486	predicted gene 45486 [Source:MGI Symbol;Acc:MGI:5791322]	41.5885	0.0020136	0.0112142
ENSMUSG00000085015	Gm14424	predicted gene 14424 [Source:MGI Symbol;Acc:MGI:3650516]	41.355	0.00187056	0.0105683
ENSMUSG00000087075	Lbhd2	LBH domain containing 2 [Source:MGI Symbol;Acc:MGI:2685744]	40.2524	7.59958e-06	0.000111576
ENSMUSG00000035818	Plekhs1	pleckstrin homology domain containing, family S member 1 [Source:MGI Symbol;Acc:MGI:2443041]	38.3497	3.17898e-120	6.95433e-116
ENSMUSG00000018623	Mmp7	matrix metallopeptidase 7 [Source:MGI Symbol;Acc:MGI:103189]	35.5883	3.12909e-07	7.5057e-06
ENSMUSG00000073209	Klf14	Kruppel-like factor 14 [Source:MGI Symbol;Acc:MGI:3577024]	33.9333	7.5595e-05	0.000758586
ENSMUSG00000073386	9830107B12Rik	RIKEN cDNA 9830107B12 gene [Source:MGI Symbol;Acc:MGI:3608415]	33.5296	0.000376521	0.00290334
ENSMUSG00000044162	Tnip3	TNFAIP3 interacting protein 3 [Source:MGI Symbol;Acc:MGI:3041165]	33.114	6.8071e-29	9.30701e-26
ENSMUSG00000035638	Muc20	mucin 20 [Source:MGI Symbol;Acc:MGI:2385039]	33.0935	6.25254e-17	1.50308e-14
ENSMUSG00000058207	Serpina3k	serine (or cysteine) peptidase inhibitor, clade A, member 3K [Source:MGI Symbol;Acc:MGI:98377]	32.6016	7.56791e-05	0.000759082
ENSMUSG00000052212	Cd177	CD177 antigen [Source:MGI Symbol;Acc:MGI:1916141]	32.4535	1.56973e-06	2.88566e-05
ENSMUSG00000046108	Il17c	interleukin 17C [Source:MGI Symbol;Acc:MGI:2446486]	31.9654	1.36146e-14	2.06828e-12
ENSMUSG00000036067	Slc2a6	solute carrier family 2 (facilitated glucose transporter), member 6 [Source:MGI Symbol;Acc:MGI:2443286]	31.2329	1.57962e-53	1.15186e-49
ENSMUSG00000032496	Ltf	lactotransferrin [Source:MGI Symbol;Acc:MGI:96837]	30.9745	7.71445e-12	6.75045e-10
ENSMUSG00000020826	Nos2	nitric oxide synthase 2, inducible [Source:MGI Symbol;Acc:MGI:97361]	30.5792	6.2406e-34	2.27532e-30
ENSMUSG00000042244	Pglyrp3	peptidoglycan recognition protein 3 [Source:MGI Symbol;Acc:MGI:2685266]	30.3639	0.000212754	0.00181876
ENSMUSG00000019489	Cd70	CD70 antigen [Source:MGI Symbol;Acc:MGI:1195273]	30.2004	4.68272e-05	0.000509647
ENSMUSG00000000182	Fgf23	fibroblast growth factor 23 [Source:MGI Symbol;Acc:MGI:1891427]	29.8565	0.000520409	0.00375849
ENSMUSG00000038357	Camp	cathelicidin antimicrobial peptide [Source:MGI Symbol;Acc:MGI:108443]	28.8317	9.88947e-06	0.000139756
ENSMUSG00000032338	Hcn4	hyperpolarization-activated, cyclic nucleotide-gated K+ 4 [Source:MGI Symbol;Acc:MGI:1298209]	28.65	1.13595e-08	4.31725e-07
ENSMUSG00000058435	Btnl4	butyrophilin-like 4 [Source:MGI Symbol;Acc:MGI:1932036]	27.4333	0.00127732	0.00772537
ENSMUSG00000027925	Sprr2j-ps	small proline-rich protein 2J, pseudogene [Source:MGI Symbol;Acc:MGI:1330345]	26.9947	0.00288681	0.014926
ENSMUSG00000015316	Slamf1	signaling lymphocytic activation molecule family member 1 [Source:MGI Symbol;Acc:MGI:1351314]	26.0662	9.03914e-10	4.7081e-08
ENSMUSG00000035186	Ubd	ubiquitin D [Source:MGI Symbol;Acc:MGI:1344410]	25.5231	1.85249e-09	8.80981e-08
ENSMUSG00000042662	Dusp15	dual specificity phosphatase-like 15 [Source:MGI Symbol;Acc:MGI:1934928]	24.8992	1.16336e-06	2.26541e-05
ENSMUSG00000079597	Gm5483	predicted gene 5483 [Source:MGI Symbol;Acc:MGI:3645124]	24.8586	0.00289435	0.0149615
ENSMUSG00000040026	Saa3	serum amyloid A 3 [Source:MGI Symbol;Acc:MGI:98223]	24.4209	2.36246e-10	1.45581e-08
ENSMUSG00000059213	Ddn	dendrin [Source:MGI Symbol;Acc:MGI:108101]	23.9771	6.78547e-05	0.000691211
ENSMUSG00000098434	2010110E17Rik	RIKEN cDNA 2010110E17 gene [Source:MGI Symbol;Acc:MGI:1923941]	23.8529	1.27518e-05	0.000173698
ENSMUSG00000024409	Psors1c2	psoriasis susceptibility 1 candidate 2 (human) [Source:MGI Symbol;Acc:MGI:1930025]	23.7011	1.60545e-12	1.58918e-10
ENSMUSG00000030017	Reg3g	regenerating islet-derived 3 gamma [Source:MGI Symbol;Acc:MGI:109406]	23.1476	2.25234e-05	0.000277747
ENSMUSG00000027832	Ptx3	pentraxin related gene [Source:MGI Symbol;Acc:MGI:104641]	22.5152	1.70076e-08	6.20097e-07
ENSMUSG00000042268	Slc26a9	solute carrier family 26, member 9 [Source:MGI Symbol;Acc:MGI:2444594]	22.4925	3.59056e-10	2.07248e-08
ENSMUSG00000105096	Gbp10	guanylate-binding protein 10 [Source:MGI Symbol;Acc:MGI:4359647]	22.427	0.00221378	0.0121254
ENSMUSG00000051439	Cd14	CD14 antigen [Source:MGI Symbol;Acc:MGI:88318]	22.1954	8.88791e-21	4.05067e-18
ENSMUSG00000053338	Tarm1	T cell-interacting, activating receptor on myeloid cells 1 [Source:MGI Symbol;Acc:MGI:2442280]	21.8799	3.28561e-09	1.46387e-07
ENSMUSG00000033854	Kcnk10	potassium channel, subfamily K, member 10 [Source:MGI Symbol;Acc:MGI:1919508]	21.6201	0.000695124	0.00474116
ENSMUSG00000099349	1700047G03Rik	RIKEN cDNA 1700047G03 gene [Source:MGI Symbol;Acc:MGI:1920589]	21.4308	0.000958432	0.00614497
ENSMUSG00000046259	Sprr2h	small proline-rich protein 2H [Source:MGI Symbol;Acc:MGI:1330343]	21.4181	3.25572e-05	0.000378842
ENSMUSG00000023341	Mx2	MX dynamin-like GTPase 2 [Source:MGI Symbol;Acc:MGI:97244]	21.3667	4.14813e-27	4.77603e-24
ENSMUSG00000042265	Trem1	triggering receptor expressed on myeloid cells 1 [Source:MGI Symbol;Acc:MGI:1930005]	20.6172	2.05715e-08	7.22347e-07
ENSMUSG00000018459	Slc13a3	solute carrier family 13 (sodium-dependent dicarboxylate transporter), member 3 [Source:MGI Symbol;Acc:MGI:2149635]	20.5696	2.68599e-28	3.45639e-25
ENSMUSG00000050578	Mmp13	matrix metallopeptidase 13 [Source:MGI Symbol;Acc:MGI:1340026]	20.5172	5.79273e-14	7.41063e-12
ENSMUSG00000045551	Fpr1	formyl peptide receptor 1 [Source:MGI Symbol;Acc:MGI:107443]	20.3158	5.0467e-18	1.53336e-15
ENSMUSG00000105504	Gbp5	guanylate binding protein 5 [Source:MGI Symbol;Acc:MGI:2429943]	19.605	3.164e-13	3.64293e-11
ENSMUSG00000036805	Noxa1	NADPH oxidase activator 1 [Source:MGI Symbol;Acc:MGI:2449980]	19.5549	1.18837e-12	1.20916e-10
ENSMUSG00000066363	Serpina3f	serine (or cysteine) peptidase inhibitor, clade A, member 3F [Source:MGI Symbol;Acc:MGI:2182838]	19.552	2.00866e-13	2.41437e-11
ENSMUSG00000030472	Ceacam18	carcinoembryonic antigen-related cell adhesion molecule 18 [Source:MGI Symbol;Acc:MGI:1919681]	19.3067	0.00180773	0.010269
ENSMUSG00000097815	Gm26809	predicted gene, 26809 [Source:MGI Symbol;Acc:MGI:5477303]	18.7687	2.28564e-13	2.73228e-11
ENSMUSG00000075611	Gm11545	predicted gene 11545 [Source:MGI Symbol;Acc:MGI:2144683]	18.5796	4.7923e-08	1.51717e-06
ENSMUSG00000030162	Olr1	oxidized low density lipoprotein (lectin-like) receptor 1 [Source:MGI Symbol;Acc:MGI:1261434]	17.6002	9.08633e-09	3.53059e-07
ENSMUSG00000019850	Tnfaip3	tumor necrosis factor, alpha-induced protein 3 [Source:MGI Symbol;Acc:MGI:1196377]	17.3254	2.20925e-24	1.72606e-21
ENSMUSG00000054855	Rnd1	Rho family GTPase 1 [Source:MGI Symbol;Acc:MGI:2444878]	17.3055	6.07954e-07	1.32863e-05
ENSMUSG00000101574	1700112H15Rik	RIKEN cDNA 1700112H15 gene [Source:MGI Symbol;Acc:MGI:1920840]	17.1319	0.00255851	0.0135357
ENSMUSG00000051748	Wfdc21	WAP four-disulfide core domain 21 [Source:MGI Symbol;Acc:MGI:1913357]	16.9968	5.60608e-12	5.10994e-10
ENSMUSG00000068452	Duox2	dual oxidase 2 [Source:MGI Symbol;Acc:MGI:3036280]	16.9053	1.13489e-22	7.09339e-20
ENSMUSG00000005800	Mmp8	matrix metallopeptidase 8 [Source:MGI Symbol;Acc:MGI:1202395]	16.6031	1.07845e-07	3.03241e-06
ENSMUSG00000024215	Spdef	SAM pointed domain containing ets transcription factor [Source:MGI Symbol;Acc:MGI:1353422]	16.5338	4.25336e-10	2.39194e-08
ENSMUSG00000000386	Mx1	MX dynamin-like GTPase 1 [Source:MGI Symbol;Acc:MGI:97243]	15.5976	2.05069e-21	1.04328e-18
ENSMUSG00000022026	Olfm4	olfactomedin 4 [Source:MGI Symbol;Acc:MGI:2685142]	15.3672	0.00023355	0.00196506
ENSMUSG00000065471	Mir222	microRNA 222 [Source:MGI Symbol;Acc:MGI:3619118]	15.0807	0.00596938	0.0263491
ENSMUSG00000027398	Il1b	interleukin 1 beta [Source:MGI Symbol;Acc:MGI:96543]	14.9428	3.24463e-05	0.000377953
ENSMUSG00000034459	Ifit1	interferon-induced protein with tetratricopeptide repeats 1 [Source:MGI Symbol;Acc:MGI:99450]	14.8909	1.5479e-30	3.07836e-27
ENSMUSG00000032845	Alpk2	alpha-kinase 2 [Source:MGI Symbol;Acc:MGI:2449492]	14.6217	2.68086e-13	3.13559e-11
ENSMUSG00000060183	Cxcl11	chemokine (C-X-C motif) ligand 11 [Source:MGI Symbol;Acc:MGI:1860203]	14.392	1.90809e-06	3.42424e-05
ENSMUSG00000030142	Clec4e	C-type lectin domain family 4, member e [Source:MGI Symbol;Acc:MGI:1861232]	14.2655	3.78394e-10	2.16129e-08
ENSMUSG00000055413	H2-Q5	histocompatibility 2, Q region locus 5 [Source:MGI Symbol;Acc:MGI:95934]	14.2328	1.73175e-08	6.26179e-07
ENSMUSG00000020641	Rsad2	radical S-adenosyl methionine domain containing 2 [Source:MGI Symbol;Acc:MGI:1929628]	14.1478	8.39141e-28	1.01984e-24
ENSMUSG00000048652	Samd13	sterile alpha motif domain containing 13 [Source:MGI Symbol;Acc:MGI:2686498]	14.105	0.00216327	0.0118874
ENSMUSG00000000204	Slfn4	schlafen 4 [Source:MGI Symbol;Acc:MGI:1329010]	14.0725	4.61057e-22	2.65423e-19
ENSMUSG00000024401	Tnf	tumor necrosis factor [Source:MGI Symbol;Acc:MGI:104798]	13.9574	1.05954e-18	3.86307e-16
ENSMUSG00000050635	Sprr2f	small proline-rich protein 2F [Source:MGI Symbol;Acc:MGI:1330349]	13.9381	4.12132e-12	3.83651e-10
ENSMUSG00000060550	H2-Q7	histocompatibility 2, Q region locus 7 [Source:MGI Symbol;Acc:MGI:95936]	13.5709	6.10013e-05	0.000633836
ENSMUSG00000073409	H2-Q6	histocompatibility 2, Q region locus 6 [Source:MGI Symbol;Acc:MGI:95935]	13.4951	1.3737e-05	0.000184363
ENSMUSG00000018916	Csf2	colony stimulating factor 2 (granulocyte-macrophage) [Source:MGI Symbol;Acc:MGI:1339752]	13.3915	9.05289e-06	0.000129863
ENSMUSG00000041827	Oasl1	2'-5' oligoadenylate synthetase-like 1 [Source:MGI Symbol;Acc:MGI:2180849]	13.2284	4.17676e-23	2.76882e-20
ENSMUSG00000086006	Gm13293	predicted gene 13293 [Source:MGI Symbol;Acc:MGI:3649469]	13.0103	3.89925e-06	6.3326e-05
ENSMUSG00000085810	Gm16325	predicted gene 16325 [Source:MGI Symbol;Acc:MGI:3826549]	12.9644	0.00979622	0.0385991
ENSMUSG00000032257	Ankk1	ankyrin repeat and kinase domain containing 1 [Source:MGI Symbol;Acc:MGI:3045301]	12.7072	2.28932e-08	7.93681e-07
ENSMUSG00000079563	Pglyrp2	peptidoglycan recognition protein 2 [Source:MGI Symbol;Acc:MGI:1928099]	12.2047	2.35298e-09	1.08594e-07
ENSMUSG00000096506	CR974586.5		11.9542	3.32358e-05	0.000385099
ENSMUSG00000095589	Ighv1-55	immunoglobulin heavy variable 1-55 [Source:MGI Symbol;Acc:MGI:4439716]	11.8703	0.00503896	0.0231938
ENSMUSG00000020310	Madcam1	mucosal vascular addressin cell adhesion molecule 1 [Source:MGI Symbol;Acc:MGI:103579]	11.8479	0.00219018	0.0120232
ENSMUSG00000031722	Hp	haptoglobin [Source:MGI Symbol;Acc:MGI:96211]	11.6918	9.34299e-09	3.61747e-07
ENSMUSG00000040328	Olfr56	olfactory receptor 56 [Source:MGI Symbol;Acc:MGI:1333785]	11.6366	1.77639e-11	1.39785e-09
ENSMUSG00000059201	Lep	leptin [Source:MGI Symbol;Acc:MGI:104663]	11.5752	5.92747e-06	8.96126e-05
ENSMUSG00000046958	4930432E11Rik	RIKEN cDNA 4930432E11 gene [Source:MGI Symbol;Acc:MGI:3045259]	11.3981	0.000286105	0.00231209
ENSMUSG00000071036	Gm10309	predicted gene 10309 [Source:MGI Symbol;Acc:MGI:3641941]	11.3661	3.52201e-09	1.55652e-07
ENSMUSG00000109685	Gm45912	predicted gene 45912 [Source:MGI Symbol;Acc:MGI:5805027]	11.361	0.00790848	0.0326303
ENSMUSG00000107750	Gm44013	predicted gene, 44013 [Source:MGI Symbol;Acc:MGI:5690405]	11.2488	1.80042e-18	6.25175e-16
ENSMUSG00000085941	Gm11201	predicted gene 11201 [Source:MGI Symbol;Acc:MGI:3649951]	11.215	0.00231965	0.0125761
ENSMUSG00000103098	Gm37559	predicted gene, 37559 [Source:MGI Symbol;Acc:MGI:5610787]	11.1535	0.00011392	0.00107734
ENSMUSG00000052270	Fpr2	formyl peptide receptor 2 [Source:MGI Symbol;Acc:MGI:1278319]	11.0996	3.54599e-12	3.38742e-10
ENSMUSG00000018930	Ccl4	chemokine (C-C motif) ligand 4 [Source:MGI Symbol;Acc:MGI:98261]	11.031	2.5813e-09	1.17398e-07
ENSMUSG00000039934	Gsap	gamma-secretase activating protein [Source:MGI Symbol;Acc:MGI:2442259]	10.9695	1.01483e-25	1.00911e-22
ENSMUSG00000027360	Hdc	histidine decarboxylase [Source:MGI Symbol;Acc:MGI:96062]	10.9571	5.84371e-10	3.15647e-08
ENSMUSG00000102055	Gm28913	predicted gene 28913 [Source:MGI Symbol;Acc:MGI:5579619]	10.9443	5.71345e-27	6.24937e-24
ENSMUSG00000104181	Gm8850	predicted gene 8850 [Source:MGI Symbol;Acc:MGI:3647325]	10.8981	0.000591932	0.00415835
ENSMUSG00000071005	Ccl19	chemokine (C-C motif) ligand 19 [Source:MGI Symbol;Acc:MGI:1346316]	10.8265	8.29396e-08	2.41211e-06
ENSMUSG00000050440	Hamp	hepcidin antimicrobial peptide [Source:MGI Symbol;Acc:MGI:1933533]	10.5988	0.00130213	0.00786023
ENSMUSG00000084894			10.5655	0.00154122	0.00899088
ENSMUSG00000079620	Muc4	mucin 4 [Source:MGI Symbol;Acc:MGI:2153525]	10.5392	3.72025e-13	4.21608e-11
ENSMUSG00000043286	Pnpla1	patatin-like phospholipase domain containing 1 [Source:MGI Symbol;Acc:MGI:3617850]	10.3555	0.0025275	0.0134235
ENSMUSG00000022938	Fam3b	family with sequence similarity 3, member B [Source:MGI Symbol;Acc:MGI:1270150]	10.3408	1.39079e-09	6.8991e-08
ENSMUSG00000027470	Mylk2	myosin, light polypeptide kinase 2, skeletal muscle [Source:MGI Symbol;Acc:MGI:2139434]	10.3242	1.29961e-09	6.52068e-08
ENSMUSG00000030413	Pglyrp1	peptidoglycan recognition protein 1 [Source:MGI Symbol;Acc:MGI:1345092]	10.3214	2.03988e-24	1.65276e-21
ENSMUSG00000104082	Gm7115	predicted gene 7115 [Source:MGI Symbol;Acc:MGI:3646388]	10.2971	4.32095e-05	0.000477399
ENSMUSG00000089994	Gm16239	predicted gene 16239 [Source:MGI Symbol;Acc:MGI:3801746]	10.2911	0.00507598	0.0233078
ENSMUSG00000032661	Oas3	2'-5' oligoadenylate synthetase 3 [Source:MGI Symbol;Acc:MGI:2180850]	10.2831	4.25245e-17	1.0817e-14
ENSMUSG00000035385	Ccl2	chemokine (C-C motif) ligand 2 [Source:MGI Symbol;Acc:MGI:98259]	10.2341	2.08225e-05	0.0002604
ENSMUSG00000051076	Vtcn1	V-set domain containing T cell activation inhibitor 1 [Source:MGI Symbol;Acc:MGI:3039619]	10.2127	4.4765e-18	1.37927e-15
ENSMUSG00000090176	Cd200r2	Cd200 receptor 2 [Source:MGI Symbol;Acc:MGI:3042847]	10.0573	0.00110039	0.00684648
ENSMUSG00000042677	Zc3h12a	zinc finger CCCH type containing 12A [Source:MGI Symbol;Acc:MGI:2385891]	9.80185	7.35905e-30	1.07324e-26
ENSMUSG00000029417	Cxcl9	chemokine (C-X-C motif) ligand 9 [Source:MGI Symbol;Acc:MGI:1352449]	9.76411	1.65236e-06	3.01226e-05
ENSMUSG00000062826	Ces2f	carboxylesterase 2F [Source:MGI Symbol;Acc:MGI:1919153]	9.76128	5.52421e-17	1.35784e-14
ENSMUSG00000079451	Tmprss11g	transmembrane protease, serine 11g [Source:MGI Symbol;Acc:MGI:2444058]	9.72344	1.35541e-05	0.000182356
ENSMUSG00000103467	Gm38245	predicted gene, 38245 [Source:MGI Symbol;Acc:MGI:5611473]	9.68544	0.011019	0.0422528
ENSMUSG00000042349	Ikbke	inhibitor of kappaB kinase epsilon [Source:MGI Symbol;Acc:MGI:1929612]	9.51218	3.21514e-31	7.03343e-28
ENSMUSG00000087477	Gm13822	predicted gene 13822 [Source:MGI Symbol;Acc:MGI:3650351]	9.50476	0.00682146	0.0291173
ENSMUSG00000011008	Mcoln2	mucolipin 2 [Source:MGI Symbol;Acc:MGI:1915529]	9.49367	4.83741e-06	7.5588e-05
ENSMUSG00000085471	4933423P22Rik	RIKEN cDNA 4933423P22 gene [Source:MGI Symbol;Acc:MGI:1918408]	9.46273	0.00305524	0.0155831
ENSMUSG00000047222	Rnase2a	ribonuclease, RNase A family, 2A (liver, eosinophil-derived neurotoxin) [Source:MGI Symbol;Acc:MGI:1890465]	9.44526	0.000442776	0.00330811
ENSMUSG00000085786	Gm15987	predicted gene 15987 [Source:MGI Symbol;Acc:MGI:3801849]	9.43099	7.48721e-14	9.41324e-12
ENSMUSG00000022603	Mroh4	maestro heat-like repeat family member 4 [Source:MGI Symbol;Acc:MGI:1916689]	9.38725	0.000525476	0.00379008
ENSMUSG00000103439	Gm7019	predicted pseudogene 7019 [Source:MGI Symbol;Acc:MGI:3645821]	9.36962	0.00711363	0.0300453
ENSMUSG00000038067	Csf3	colony stimulating factor 3 (granulocyte) [Source:MGI Symbol;Acc:MGI:1339751]	9.27221	8.75192e-18	2.48646e-15
ENSMUSG00000078780	Gm5150	predicted gene 5150 [Source:MGI Symbol;Acc:MGI:3779469]	9.25602	0.00570841	0.0255216
ENSMUSG00000012428	Steap4	STEAP family member 4 [Source:MGI Symbol;Acc:MGI:1923560]	9.20797	2.82199e-08	9.47482e-07
ENSMUSG00000108696	Gm5738	predicted gene 5738 [Source:MGI Symbol;Acc:MGI:3648290]	9.19925	0.00614403	0.0269677
ENSMUSG00000002565	Scin	scinderin [Source:MGI Symbol;Acc:MGI:1306794]	9.14676	3.10667e-25	2.83173e-22
ENSMUSG00000026981	Il1rn	interleukin 1 receptor antagonist [Source:MGI Symbol;Acc:MGI:96547]	9.10692	7.37963e-14	9.3316e-12
ENSMUSG00000090588	Gm9573	predicted gene 9573 [Source:MGI Symbol;Acc:MGI:3779983]	9.05832	0.00239011	0.0128751
ENSMUSG00000053797	Krt16	keratin 16 [Source:MGI Symbol;Acc:MGI:96690]	9.00822	0.000922302	0.00596402
ENSMUSG00000110484	Gm45712	predicted gene 45712 [Source:MGI Symbol;Acc:MGI:5804827]	8.96314	0.0118545	0.0446471
ENSMUSG00000104212	Gm37986	predicted gene, 37986 [Source:MGI Symbol;Acc:MGI:5611214]	8.90086	1.46809e-08	5.43416e-07
ENSMUSG00000044313	Mab21l3	mab-21-like 3 (C. elegans) [Source:MGI Symbol;Acc:MGI:2446273]	8.8561	3.16097e-13	3.64293e-11
ENSMUSG00000044701	Il27	interleukin 27 [Source:MGI Symbol;Acc:MGI:2384409]	8.78965	2.05523e-05	0.000257947
ENSMUSG00000070524	Fcrlb	Fc receptor-like B [Source:MGI Symbol;Acc:MGI:3576487]	8.77021	4.37828e-06	6.95565e-05
ENSMUSG00000037405	Icam1	intercellular adhesion molecule 1 [Source:MGI Symbol;Acc:MGI:96392]	8.76577	2.02028e-11	1.5453e-09
ENSMUSG00000027995	Tlr2	toll-like receptor 2 [Source:MGI Symbol;Acc:MGI:1346060]	8.761	5.13639e-18	1.53923e-15
ENSMUSG00000108812	C130083A15Rik	RIKEN cDNA C130083A15 gene [Source:MGI Symbol;Acc:MGI:3028079]	8.57096	0.00843297	0.0342963
ENSMUSG00000079014	Serpina3i	serine (or cysteine) peptidase inhibitor, clade A, member 3I [Source:MGI Symbol;Acc:MGI:2182841]	8.56895	0.00102064	0.00646012
ENSMUSG00000047180	Neurl3	neuralized E3 ubiquitin protein ligase 3 [Source:MGI Symbol;Acc:MGI:2429944]	8.50972	2.21664e-17	5.91357e-15
ENSMUSG00000069518	Gm10271	predicted gene 10271 [Source:MGI Symbol;Acc:MGI:3642827]	8.50594	0.000939185	0.00605529
ENSMUSG00000082292	Gm12250	predicted gene 12250 [Source:MGI Symbol;Acc:MGI:3649299]	8.45932	1.10744e-08	4.22061e-07
ENSMUSG00000000982	Ccl3	chemokine (C-C motif) ligand 3 [Source:MGI Symbol;Acc:MGI:98260]	8.40604	4.11412e-10	2.33162e-08
ENSMUSG00000082382	Gm14970	predicted gene 14970 [Source:MGI Symbol;Acc:MGI:3705424]	8.3096	0.0106931	0.0412708
ENSMUSG00000079022	Col22a1	collagen, type XXII, alpha 1 [Source:MGI Symbol;Acc:MGI:1916950]	8.24958	9.90588e-06	0.000139897
ENSMUSG00000030111	A2m	alpha-2-macroglobulin [Source:MGI Symbol;Acc:MGI:2449119]	8.24678	3.21313e-05	0.000374882
ENSMUSG00000062488	Ifit3b	interferon-induced protein with tetratricopeptide repeats 3B [Source:MGI Symbol;Acc:MGI:3698419]	8.20024	2.59336e-14	3.56807e-12
ENSMUSG00000047798	Cd300lf	CD300 molecule like family member F [Source:MGI Symbol;Acc:MGI:2442359]	8.12871	5.46042e-11	3.91646e-09
ENSMUSG00000103588	Gm18445	predicted gene, 18445 [Source:MGI Symbol;Acc:MGI:5010630]	8.09718	0.00632199	0.0275278
ENSMUSG00000065968	Ifitm7	interferon induced transmembrane protein 7 [Source:MGI Symbol;Acc:MGI:1921732]	8.09097	0.00769817	0.0319312
ENSMUSG00000020010	Vnn3	vanin 3 [Source:MGI Symbol;Acc:MGI:1347055]	8.08628	2.93167e-08	9.74669e-07
ENSMUSG00000016498	Pdcd1lg2	programmed cell death 1 ligand 2 [Source:MGI Symbol;Acc:MGI:1930125]	8.08452	5.12452e-05	0.00055002
ENSMUSG00000095298	Gm12407	predicted gene 12407 [Source:MGI Symbol;Acc:MGI:3693096]	8.06858	0.000203746	0.00175686
ENSMUSG00000024771	Lipk	lipase, family member K [Source:MGI Symbol;Acc:MGI:2679259]	8.06789	5.0165e-14	6.57132e-12
ENSMUSG00000104735	C130075A20Rik	RIKEN cDNA C130075A20 gene [Source:MGI Symbol;Acc:MGI:2443940]	8.02626	0.0100328	0.0392977
ENSMUSG00000078763	Slfn1	schlafen 1 [Source:MGI Symbol;Acc:MGI:1313259]	8.01195	5.76798e-16	1.20172e-13
ENSMUSG00000027399	Il1a	interleukin 1 alpha [Source:MGI Symbol;Acc:MGI:96542]	7.94813	5.66279e-09	2.34176e-07
ENSMUSG00000084834	4930565N06Rik	RIKEN cDNA 4930565N06 gene [Source:MGI Symbol;Acc:MGI:1915556]	7.94588	2.3118e-05	0.000284277
ENSMUSG00000086754	Gm16098	predicted gene 16098 [Source:MGI Symbol;Acc:MGI:3801762]	7.89033	2.17815e-05	0.000269815
ENSMUSG00000032000	Birc3	baculoviral IAP repeat-containing 3 [Source:MGI Symbol;Acc:MGI:1197007]	7.83378	4.19119e-25	3.66746e-22
ENSMUSG00000026180	Cxcr2	chemokine (C-X-C motif) receptor 2 [Source:MGI Symbol;Acc:MGI:105303]	7.79376	0.00179275	0.0102001
ENSMUSG00000063851	Rnf183	ring finger protein 183 [Source:MGI Symbol;Acc:MGI:1923322]	7.78375	0.00389602	0.0189062
ENSMUSG00000078612	Fyb2	FYN binding protein 2 [Source:MGI Symbol;Acc:MGI:2685466]	7.77058	6.5081e-09	2.6549e-07
ENSMUSG00000082902	Ccl19-ps1	chemokine (C-C motif) ligand 19, pseudogene 1 [Source:MGI Symbol;Acc:MGI:1891387]	7.75786	0.00966666	0.0381642
ENSMUSG00000073529	F830208F22Rik	RIKEN cDNA F830208F22 gene [Source:MGI Symbol;Acc:MGI:3588261]	7.72806	0.000159339	0.00142215
ENSMUSG00000081731	Calr-ps	calreticulin, pseudogene [Source:MGI Symbol;Acc:MGI:3651104]	7.64421	0.000697786	0.00475538
ENSMUSG00000103313	Gm38357	predicted gene, 38357 [Source:MGI Symbol;Acc:MGI:5611585]	7.57836	4.2103e-06	6.72786e-05
ENSMUSG00000031980	Agt	angiotensinogen (serpin peptidase inhibitor, clade A, member 8) [Source:MGI Symbol;Acc:MGI:87963]	7.52707	3.36605e-05	0.000388578
ENSMUSG00000105239	Gm43091	predicted gene 43091 [Source:MGI Symbol;Acc:MGI:5663228]	7.52104	0.00381161	0.0185873
ENSMUSG00000026475	Rgs16	regulator of G-protein signaling 16 [Source:MGI Symbol;Acc:MGI:108407]	7.4738	3.72379e-05	0.000421949
ENSMUSG00000099703	Gm28285	predicted gene 28285 [Source:MGI Symbol;Acc:MGI:5578991]	7.47037	0.0110875	0.0424455
ENSMUSG00000020891	Alox8	arachidonate 8-lipoxygenase [Source:MGI Symbol;Acc:MGI:1098228]	7.42433	6.22698e-15	1.00163e-12
ENSMUSG00000031549	Ido2	indoleamine 2,3-dioxygenase 2 [Source:MGI Symbol;Acc:MGI:2142489]	7.31562	3.22772e-06	5.38182e-05
ENSMUSG00000035929	H2-Q4	histocompatibility 2, Q region locus 4 [Source:MGI Symbol;Acc:MGI:95933]	7.26992	2.68328e-21	1.33408e-18
ENSMUSG00000044574	5031434C07Rik	RIKEN cDNA 5031434C07 gene [Source:MGI Symbol;Acc:MGI:2442810]	7.23381	0.00249552	0.0132892
ENSMUSG00000042671	Rgs8	regulator of G-protein signaling 8 [Source:MGI Symbol;Acc:MGI:108408]	7.20555	0.00145719	0.00860857
ENSMUSG00000105613	Gm43684	predicted gene 43684 [Source:MGI Symbol;Acc:MGI:5663821]	7.13	0.000177505	0.00155324
ENSMUSG00000020181	Nav3	neuron navigator 3 [Source:MGI Symbol;Acc:MGI:2183703]	7.05844	4.51602e-05	0.000494412
ENSMUSG00000025059	Gk	glycerol kinase [Source:MGI Symbol;Acc:MGI:106594]	6.98627	1.40135e-14	2.07135e-12
ENSMUSG00000041460	Cacna2d4	calcium channel, voltage-dependent, alpha 2/delta subunit 4 [Source:MGI Symbol;Acc:MGI:2442632]	6.91179	0.000253424	0.00209046
ENSMUSG00000068606	Gm4841	predicted gene 4841 [Source:MGI Symbol;Acc:MGI:3643814]	6.87847	1.75795e-05	0.000227152
ENSMUSG00000025498	Irf7	interferon regulatory factor 7 [Source:MGI Symbol;Acc:MGI:1859212]	6.84785	5.9636e-17	1.44955e-14
ENSMUSG00000023947	Nfkbie	nuclear factor of kappa light polypeptide gene enhancer in B cells inhibitor, epsilon [Source:MGI Symbol;Acc:MGI:1194908]	6.82519	1.54183e-34	6.74582e-31
ENSMUSG00000098268	Gm27514	predicted gene, 27514 [Source:MGI Symbol;Acc:MGI:5530896]	6.80827	0.0108385	0.0417216
ENSMUSG00000086347	Gm11626	predicted gene 11626 [Source:MGI Symbol;Acc:MGI:3699632]	6.78473	0.000123728	0.00115423
ENSMUSG00000021025	Nfkbia	nuclear factor of kappa light polypeptide gene enhancer in B cells inhibitor, alpha [Source:MGI Symbol;Acc:MGI:104741]	6.76593	7.12927e-20	2.94264e-17
ENSMUSG00000028859	Csf3r	colony stimulating factor 3 receptor (granulocyte) [Source:MGI Symbol;Acc:MGI:1339755]	6.68441	2.21695e-14	3.13909e-12
ENSMUSG00000070327	Rnf213	ring finger protein 213 [Source:MGI Symbol;Acc:MGI:1289196]	6.67467	5.50387e-19	2.07591e-16
ENSMUSG00000073980	Gm9574	predicted gene 9574 [Source:MGI Symbol;Acc:MGI:3809525]	6.65387	1.09333e-05	0.00015157
ENSMUSG00000010592	Dazl	deleted in azoospermia-like [Source:MGI Symbol;Acc:MGI:1342328]	6.64681	0.00197185	0.0110435
ENSMUSG00000020638	Cmpk2	cytidine monophosphate (UMP-CMP) kinase 2, mitochondrial [Source:MGI Symbol;Acc:MGI:99830]	6.61762	6.2254e-12	5.6044e-10
ENSMUSG00000031257	Nox1	NADPH oxidase 1 [Source:MGI Symbol;Acc:MGI:2450016]	6.56177	4.03979e-05	0.000451581
ENSMUSG00000026725	Tnn	tenascin N [Source:MGI Symbol;Acc:MGI:2665790]	6.54484	7.04676e-08	2.1002e-06
ENSMUSG00000035356	Nfkbiz	nuclear factor of kappa light polypeptide gene enhancer in B cells inhibitor, zeta [Source:MGI Symbol;Acc:MGI:1931595]	6.53098	2.91723e-30	5.09114e-27
ENSMUSG00000035692	Isg15	ISG15 ubiquitin-like modifier [Source:MGI Symbol;Acc:MGI:1855694]	6.51517	2.09346e-18	7.04564e-16
ENSMUSG00000044006	Cilp2	cartilage intermediate layer protein 2 [Source:MGI Symbol;Acc:MGI:1915959]	6.51395	4.23345e-12	3.9242e-10
ENSMUSG00000028037	Ifi44	interferon-induced protein 44 [Source:MGI Symbol;Acc:MGI:2443016]	6.51166	2.05257e-10	1.27926e-08
ENSMUSG00000034422	Parp14	poly (ADP-ribose) polymerase family, member 14 [Source:MGI Symbol;Acc:MGI:1919489]	6.48721	1.20597e-17	3.38228e-15
ENSMUSG00000078783	Gm9733	predicted gene 9733 [Source:MGI Symbol;Acc:MGI:3780136]	6.48435	0.00029129	0.00234879
ENSMUSG00000092277	Gm19684	predicted gene, 19684 [Source:MGI Symbol;Acc:MGI:5011869]	6.4582	0.00689102	0.0293352
ENSMUSG00000041347	Bdkrb1	bradykinin receptor, beta 1 [Source:MGI Symbol;Acc:MGI:88144]	6.44799	0.00699665	0.0296798
ENSMUSG00000015533	Itga2	integrin alpha 2 [Source:MGI Symbol;Acc:MGI:96600]	6.35042	7.45028e-09	2.96331e-07
ENSMUSG00000101581	C430002N11Rik	RIKEN cDNA C430002N11 gene [Source:MGI Symbol;Acc:MGI:2442576]	6.34604	0.00807711	0.0331448
ENSMUSG00000065661	Gm22580	predicted gene, 22580 [Source:MGI Symbol;Acc:MGI:5452357]	6.33779	0.0123266	0.0459772
ENSMUSG00000097134	1110002J07Rik	RIKEN cDNA 1110002J07 gene [Source:MGI Symbol;Acc:MGI:1915738]	6.31683	5.68435e-11	4.05052e-09
ENSMUSG00000031765	Mt1	metallothionein 1 [Source:MGI Symbol;Acc:MGI:97171]	6.31001	1.86909e-05	0.000238833
ENSMUSG00000020400	Tnip1	TNFAIP3 interacting protein 1 [Source:MGI Symbol;Acc:MGI:1926194]	6.30862	3.01507e-23	2.06117e-20
ENSMUSG00000084083	Gm15782	predicted gene 15782 [Source:MGI Symbol;Acc:MGI:3783224]	6.29392	0.000374248	0.00289104
ENSMUSG00000025064	Col17a1	collagen, type XVII, alpha 1 [Source:MGI Symbol;Acc:MGI:88450]	6.27873	2.81587e-05	0.000334237
ENSMUSG00000062296	Trank1	tetratricopeptide repeat and ankyrin repeat containing 1 [Source:MGI Symbol;Acc:MGI:1341834]	6.2532	7.84802e-06	0.000114583
ENSMUSG00000041135	Ripk2	receptor (TNFRSF)-interacting serine-threonine kinase 2 [Source:MGI Symbol;Acc:MGI:1891456]	6.24164	3.15823e-30	5.09114e-27
ENSMUSG00000022534	Mefv	Mediterranean fever [Source:MGI Symbol;Acc:MGI:1859396]	6.21931	1.62019e-05	0.000212109
ENSMUSG00000090007	Rpl30-ps2	ribosomal protein L30, pseudogene 2 [Source:MGI Symbol;Acc:MGI:1321400]	6.21172	0.000400049	0.00304188
ENSMUSG00000074896	Ifit3	interferon-induced protein with tetratricopeptide repeats 3 [Source:MGI Symbol;Acc:MGI:1101055]	6.189	5.27773e-13	5.68747e-11
ENSMUSG00000038298	Pdzk1	PDZ domain containing 1 [Source:MGI Symbol;Acc:MGI:1928901]	6.15483	0.00764922	0.0317824
ENSMUSG00000107971	Gm44260	predicted gene, 44260 [Source:MGI Symbol;Acc:MGI:5690652]	6.13845	0.00246455	0.0131724
ENSMUSG00000046688	Tifa	TRAF-interacting protein with forkhead-associated domain [Source:MGI Symbol;Acc:MGI:2182965]	6.13391	7.01447e-13	7.4853e-11
ENSMUSG00000109781	Gm45509	predicted gene 45509 [Source:MGI Symbol;Acc:MGI:5791345]	6.07868	0.00831066	0.0339002
ENSMUSG00000079012	Serpina3m	serine (or cysteine) peptidase inhibitor, clade A, member 3M [Source:MGI Symbol;Acc:MGI:98378]	6.03714	0.00665688	0.0285877
ENSMUSG00000052485	Tmem171	transmembrane protein 171 [Source:MGI Symbol;Acc:MGI:2685751]	6.03491	0.00775069	0.0321064
ENSMUSG00000055994	Nod2	nucleotide-binding oligomerization domain containing 2 [Source:MGI Symbol;Acc:MGI:2429397]	6.03393	6.75729e-11	4.72276e-09
ENSMUSG00000074676	Foxs1	forkhead box S1 [Source:MGI Symbol;Acc:MGI:95546]	6.0233	4.5097e-08	1.43393e-06
ENSMUSG00000072624	Gm5460	predicted gene 5460 [Source:MGI Symbol;Acc:MGI:3643519]	6.01542	0.00188101	0.0106174
ENSMUSG00000092035	Peg10	paternally expressed 10 [Source:MGI Symbol;Acc:MGI:2157785]	6.01366	9.78215e-10	5.02334e-08
ENSMUSG00000081679	Gm11874	predicted gene 11874 [Source:MGI Symbol;Acc:MGI:3649335]	6.01265	0.00153061	0.00895047
ENSMUSG00000001131	Timp1	tissue inhibitor of metalloproteinase 1 [Source:MGI Symbol;Acc:MGI:98752]	6.01089	0.000572808	0.00405526
ENSMUSG00000102027	Gm28914	predicted gene 28914 [Source:MGI Symbol;Acc:MGI:5579620]	5.996	1.86339e-05	0.000238517
ENSMUSG00000025082	Vwa2	von Willebrand factor A domain containing 2 [Source:MGI Symbol;Acc:MGI:2684334]	5.98973	0.011036	0.0423105
ENSMUSG00000054203	Ifi205	interferon activated gene 205 [Source:MGI Symbol;Acc:MGI:101847]	5.97855	1.26567e-07	3.43096e-06
ENSMUSG00000033355	Rtp4	receptor transporter protein 4 [Source:MGI Symbol;Acc:MGI:1915025]	5.94878	2.27511e-18	7.4284e-16
ENSMUSG00000081068	Gm12804	predicted gene 12804 [Source:MGI Symbol;Acc:MGI:3651639]	5.9428	0.00203333	0.0113069
ENSMUSG00000028270	Gbp2	guanylate binding protein 2 [Source:MGI Symbol;Acc:MGI:102772]	5.89978	2.15561e-08	7.52091e-07
ENSMUSG00000090665	Gad1-ps	glutamate decarboxylase 1, pseudogene [Source:MGI Symbol;Acc:MGI:95633]	5.89909	0.00662998	0.0285073
ENSMUSG00000064451	Snora23	small nucleolar RNA, H/ACA box 23 [Source:MGI Symbol;Acc:MGI:3819494]	5.89192	0.00215649	0.0118621
ENSMUSG00000034686	Prr7	proline rich 7 (synaptic) [Source:MGI Symbol;Acc:MGI:3487246]	5.88207	4.94412e-13	5.35433e-11
ENSMUSG00000049100	Pcdh10	protocadherin 10 [Source:MGI Symbol;Acc:MGI:1338042]	5.87551	2.24486e-07	5.61883e-06
ENSMUSG00000000628	Hk2	hexokinase 2 [Source:MGI Symbol;Acc:MGI:1315197]	5.86334	1.59797e-05	0.000209878
ENSMUSG00000078249	Hmga1b	high mobility group AT-hook 1B [Source:MGI Symbol;Acc:MGI:96161]	5.84984	3.14897e-12	3.04809e-10
ENSMUSG00000103292	Gm35048	predicted gene, 35048 [Source:MGI Symbol;Acc:MGI:5594207]	5.83288	0.0041539	0.0198711
ENSMUSG00000026068	Il18rap	interleukin 18 receptor accessory protein [Source:MGI Symbol;Acc:MGI:1338888]	5.79093	7.25269e-08	2.14645e-06
ENSMUSG00000021281	Tnfaip2	tumor necrosis factor, alpha-induced protein 2 [Source:MGI Symbol;Acc:MGI:104960]	5.79059	3.2947e-13	3.77356e-11
ENSMUSG00000091387	Gcnt4	glucosaminyl (N-acetyl) transferase 4, core 2 (beta-1,6-N-acetylglucosaminyltransferase) [Source:MGI Symbol;Acc:MGI:2684919]	5.77428	1.63743e-08	5.98005e-07
ENSMUSG00000072620	Slfn2	schlafen 2 [Source:MGI Symbol;Acc:MGI:1313258]	5.73259	1.09243e-15	2.15298e-13
ENSMUSG00000107804	Gm44439	predicted gene, 44439 [Source:MGI Symbol;Acc:MGI:5690831]	5.73059	0.00244999	0.0131172
ENSMUSG00000038745	Nlrp6	NLR family, pyrin domain containing 6 [Source:MGI Symbol;Acc:MGI:2141990]	5.7233	0.0107888	0.0415594
ENSMUSG00000029762	Akr1b8	aldo-keto reductase family 1, member B8 [Source:MGI Symbol;Acc:MGI:107673]	5.72088	1.1572e-05	0.000159716
ENSMUSG00000025429	Pstpip2	proline-serine-threonine phosphatase-interacting protein 2 [Source:MGI Symbol;Acc:MGI:1335088]	5.70991	7.05913e-22	3.86064e-19
ENSMUSG00000017652	Cd40	CD40 antigen [Source:MGI Symbol;Acc:MGI:88336]	5.68462	2.03847e-14	2.93378e-12
ENSMUSG00000029449	Rhof	ras homolog family member F (in filopodia) [Source:MGI Symbol;Acc:MGI:1345629]	5.67202	5.13173e-20	2.15888e-17
ENSMUSG00000047810	Ccdc88b	coiled-coil domain containing 88B [Source:MGI Symbol;Acc:MGI:1925567]	5.65391	3.60043e-14	4.83209e-12
ENSMUSG00000008193	Spib	Spi-B transcription factor (Spi-1/PU.1 related) [Source:MGI Symbol;Acc:MGI:892986]	5.65073	2.70398e-05	0.0003243
ENSMUSG00000020963	Tshr	thyroid stimulating hormone receptor [Source:MGI Symbol;Acc:MGI:98849]	5.63909	0.000972701	0.00621642
ENSMUSG00000034551	Hdx	highly divergent homeobox [Source:MGI Symbol;Acc:MGI:2685226]	5.63826	9.43216e-09	3.64555e-07
ENSMUSG00000047898	Ccr4	chemokine (C-C motif) receptor 4 [Source:MGI Symbol;Acc:MGI:107824]	5.63637	1.05557e-06	2.09925e-05
ENSMUSG00000099997	Tubb4b-ps2	tubulin, beta 4B class IVB, pseudogene 2 [Source:MGI Symbol;Acc:MGI:3723458]	5.61821	0.000892386	0.00580144
ENSMUSG00000068631	Gm7676	predicted gene 7676 [Source:MGI Symbol;Acc:MGI:3644053]	5.61455	1.01802e-05	0.000142757
ENSMUSG00000032021	Crtam	cytotoxic and regulatory T cell molecule [Source:MGI Symbol;Acc:MGI:1859822]	5.61229	0.0065315	0.0282262
ENSMUSG00000045569	Mc2r	melanocortin 2 receptor [Source:MGI Symbol;Acc:MGI:96928]	5.6085	9.00681e-05	0.000882369
ENSMUSG00000054072	Iigp1	interferon inducible GTPase 1 [Source:MGI Symbol;Acc:MGI:1926259]	5.60654	4.48903e-05	0.000492537
ENSMUSG00000052749	Trim30b	tripartite motif-containing 30B [Source:MGI Symbol;Acc:MGI:4821256]	5.5925	6.99086e-09	2.81643e-07
ENSMUSG00000029561	Oasl2	2'-5' oligoadenylate synthetase-like 2 [Source:MGI Symbol;Acc:MGI:1344390]	5.58287	3.32549e-15	5.77368e-13
ENSMUSG00000063354	Slc39a4	solute carrier family 39 (zinc transporter), member 4 [Source:MGI Symbol;Acc:MGI:1919277]	5.53034	1.00274e-13	1.23236e-11
ENSMUSG00000026536	Ifi211	interferon activated gene 211 [Source:MGI Symbol;Acc:MGI:3041120]	5.51761	2.53057e-13	2.99237e-11
ENSMUSG00000052396	Mogat2	monoacylglycerol O-acyltransferase 2 [Source:MGI Symbol;Acc:MGI:2663253]	5.50138	1.2683e-11	1.047e-09
ENSMUSG00000092134	Gm17089	predicted gene 17089 [Source:MGI Symbol;Acc:MGI:4937916]	5.49462	2.05246e-05	0.000257747
ENSMUSG00000109424	Gm44658	predicted gene 44658 [Source:MGI Symbol;Acc:MGI:5753234]	5.43924	0.00641252	0.0278279
ENSMUSG00000035373	Ccl7	chemokine (C-C motif) ligand 7 [Source:MGI Symbol;Acc:MGI:99512]	5.43305	0.00325449	0.0163479
ENSMUSG00000105124	Gm5297	predicted gene 5297 [Source:MGI Symbol;Acc:MGI:3646414]	5.42003	0.00101936	0.006458
ENSMUSG00000085977	Gm5970	predicted gene 5970 [Source:MGI Symbol;Acc:MGI:3646761]	5.40947	0.00039877	0.0030335
ENSMUSG00000109864	Eid3	EP300 interacting inhibitor of differentiation 3 [Source:MGI Symbol;Acc:MGI:1913591]	5.37364	0.000211761	0.0018131
ENSMUSG00000030650	Tmc5	transmembrane channel-like gene family 5 [Source:MGI Symbol;Acc:MGI:1921674]	5.36211	0.0119006	0.0447777
ENSMUSG00000037428	Vgf	VGF nerve growth factor inducible [Source:MGI Symbol;Acc:MGI:1343180]	5.35259	1.29248e-05	0.000175588
ENSMUSG00000046031	Calhm6	calcium homeostasis modulator family member 6 [Source:MGI Symbol;Acc:MGI:2443082]	5.34872	0.000838725	0.00550996
ENSMUSG00000023064	Sncg	synuclein, gamma [Source:MGI Symbol;Acc:MGI:1298397]	5.33779	5.9862e-10	3.21754e-08
ENSMUSG00000032369	Plscr1	phospholipid scramblase 1 [Source:MGI Symbol;Acc:MGI:893575]	5.28566	2.11492e-10	1.31065e-08
ENSMUSG00000003283	Hck	hemopoietic cell kinase [Source:MGI Symbol;Acc:MGI:96052]	5.26873	6.47007e-24	4.88067e-21
ENSMUSG00000030474	Siglece	sialic acid binding Ig-like lectin E [Source:MGI Symbol;Acc:MGI:1932475]	5.21529	2.9006e-12	2.82016e-10
ENSMUSG00000059898	Dsc3	desmocollin 3 [Source:MGI Symbol;Acc:MGI:1194993]	5.18925	0.0119434	0.0449156
ENSMUSG00000000567	Sox9	SRY (sex determining region Y)-box 9 [Source:MGI Symbol;Acc:MGI:98371]	5.18371	6.01838e-09	2.47944e-07
ENSMUSG00000105378	Gm42515	predicted gene 42515 [Source:MGI Symbol;Acc:MGI:5662652]	5.16261	0.00499786	0.0230223
ENSMUSG00000073407	Gm6034	predicted gene 6034 [Source:MGI Symbol;Acc:MGI:3646212]	5.15654	0.00467802	0.0218201
ENSMUSG00000031779	Ccl22	chemokine (C-C motif) ligand 22 [Source:MGI Symbol;Acc:MGI:1306779]	5.14719	3.32663e-06	5.5257e-05
ENSMUSG00000082676	Gm11843	predicted gene 11843 [Source:MGI Symbol;Acc:MGI:3651166]	5.13555	1.48499e-05	0.000196883
ENSMUSG00000029298	Gbp9	guanylate-binding protein 9 [Source:MGI Symbol;Acc:MGI:3605620]	5.10927	6.25291e-07	1.35973e-05
ENSMUSG00000087365	C430049B03Rik	RIKEN cDNA C430049B03 gene [Source:MGI Symbol;Acc:MGI:1924903]	5.10129	8.34366e-08	2.42077e-06
ENSMUSG00000100291	2310069B03Rik	RIKEN cDNA 2310069B03 gene [Source:MGI Symbol;Acc:MGI:1916902]	5.08337	2.59469e-07	6.38487e-06
ENSMUSG00000031860	Pbx4	pre B cell leukemia homeobox 4 [Source:MGI Symbol;Acc:MGI:1931321]	5.07881	1.46483e-25	1.39324e-22
ENSMUSG00000033538	Casp4	caspase 4, apoptosis-related cysteine peptidase [Source:MGI Symbol;Acc:MGI:107700]	5.0649	2.82391e-08	9.47482e-07
ENSMUSG00000063586	Gm5513	predicted pseudogene 5513 [Source:MGI Symbol;Acc:MGI:3645437]	5.06459	0.0113997	0.0433479
ENSMUSG00000029378	Areg	amphiregulin [Source:MGI Symbol;Acc:MGI:88068]	5.06018	0.00901726	0.0361483
ENSMUSG00000006538	Ihh	Indian hedgehog [Source:MGI Symbol;Acc:MGI:96533]	5.05177	0.00308042	0.0156692
ENSMUSG00000020159	Gabrp	gamma-aminobutyric acid (GABA) A receptor, pi [Source:MGI Symbol;Acc:MGI:2387597]	5.03843	0.000107789	0.00102611
ENSMUSG00000097983	Gm26971	predicted gene, 26971 [Source:MGI Symbol;Acc:MGI:5504086]	5.02798	0.00778793	0.0322363
ENSMUSG00000087700	Gm15283	predicted gene 15283 [Source:MGI Symbol;Acc:MGI:3705161]	5.0223	0.00048131	0.00353327
ENSMUSG00000034394	Lif	leukemia inhibitory factor [Source:MGI Symbol;Acc:MGI:96787]	5.0111	8.76637e-15	1.37966e-12
ENSMUSG00000042784	Muc1	mucin 1, transmembrane [Source:MGI Symbol;Acc:MGI:97231]	4.97748	4.49749e-07	1.0238e-05
ENSMUSG00000086320	Gm12840	predicted gene 12840 [Source:MGI Symbol;Acc:MGI:3650917]	4.96611	0.00572369	0.025569
ENSMUSG00000012519	Mlkl	mixed lineage kinase domain-like [Source:MGI Symbol;Acc:MGI:1921818]	4.95497	7.93746e-12	6.86324e-10
ENSMUSG00000035208	Slfn8	schlafen 8 [Source:MGI Symbol;Acc:MGI:2672859]	4.95469	4.12747e-15	7.0541e-13
ENSMUSG00000032327	Stra6	stimulated by retinoic acid gene 6 [Source:MGI Symbol;Acc:MGI:107742]	4.94392	3.70045e-10	2.1247e-08
ENSMUSG00000070564	Ntn5	netrin 5 [Source:MGI Symbol;Acc:MGI:2685330]	4.88607	0.0125005	0.0464437
ENSMUSG00000051225	Fam83a	family with sequence similarity 83, member A [Source:MGI Symbol;Acc:MGI:2447773]	4.88366	2.75534e-07	6.75738e-06
ENSMUSG00000072621	Slfn10-ps	schlafen 10, pseudogene [Source:MGI Symbol;Acc:MGI:3512288]	4.86943	5.03841e-05	0.000541889
ENSMUSG00000003617	Cp	ceruloplasmin [Source:MGI Symbol;Acc:MGI:88476]	4.86816	1.35129e-10	8.79788e-09
ENSMUSG00000039193	Nlrc4	NLR family, CARD domain containing 4 [Source:MGI Symbol;Acc:MGI:3036243]	4.86453	1.79254e-10	1.13334e-08
ENSMUSG00000102037	Bcl2a1a	B cell leukemia/lymphoma 2 related protein A1a [Source:MGI Symbol;Acc:MGI:102687]	4.84767	4.99932e-08	1.5736e-06
ENSMUSG00000040483	Xaf1	XIAP associated factor 1 [Source:MGI Symbol;Acc:MGI:3772572]	4.83094	8.96204e-14	1.11394e-11
ENSMUSG00000080768	Gm12219	predicted gene 12219 [Source:MGI Symbol;Acc:MGI:3649338]	4.82492	0.00205441	0.0114096
ENSMUSG00000016496	Cd274	CD274 antigen [Source:MGI Symbol;Acc:MGI:1926446]	4.81606	1.14064e-11	9.45175e-10
ENSMUSG00000030747	Dgat2	diacylglycerol O-acyltransferase 2 [Source:MGI Symbol;Acc:MGI:1915050]	4.81551	8.35793e-11	5.71369e-09
ENSMUSG00000107017	Gm43196	predicted gene 43196 [Source:MGI Symbol;Acc:MGI:5663333]	4.80775	8.09134e-07	1.68185e-05
ENSMUSG00000041358	Nutm1	NUT midline carcinoma, family member 1 [Source:MGI Symbol;Acc:MGI:2661384]	4.79584	0.0119475	0.0449234
ENSMUSG00000103548	Gm37670	predicted gene, 37670 [Source:MGI Symbol;Acc:MGI:5610898]	4.78762	0.00149092	0.00877701
ENSMUSG00000024778	Fas	Fas (TNF receptor superfamily member 6) [Source:MGI Symbol;Acc:MGI:95484]	4.77544	6.47473e-11	4.55438e-09
ENSMUSG00000025225	Nfkb2	nuclear factor of kappa light polypeptide gene enhancer in B cells 2, p49/p100 [Source:MGI Symbol;Acc:MGI:1099800]	4.73504	8.38563e-16	1.71443e-13
ENSMUSG00000031538	Plat	plasminogen activator, tissue [Source:MGI Symbol;Acc:MGI:97610]	4.73106	0.000138014	0.00126115
ENSMUSG00000064280	Ccdc146	coiled-coil domain containing 146 [Source:MGI Symbol;Acc:MGI:1922422]	4.70939	3.1721e-07	7.58392e-06
ENSMUSG00000029005	Draxin	dorsal inhibitory axon guidance protein [Source:MGI Symbol;Acc:MGI:1917683]	4.70939	0.00253519	0.0134481
ENSMUSG00000031551	Ido1	indoleamine 2,3-dioxygenase 1 [Source:MGI Symbol;Acc:MGI:96416]	4.69099	3.80277e-06	6.20353e-05
ENSMUSG00000040033	Stat2	signal transducer and activator of transcription 2 [Source:MGI Symbol;Acc:MGI:103039]	4.6873	6.37448e-18	1.85931e-15
ENSMUSG00000031780	Ccl17	chemokine (C-C motif) ligand 17 [Source:MGI Symbol;Acc:MGI:1329039]	4.68357	5.741e-08	1.76888e-06
ENSMUSG00000051228	Nyx	nyctalopin [Source:MGI Symbol;Acc:MGI:2448607]	4.67855	0.000263222	0.00216069
ENSMUSG00000027737	Slc7a11	solute carrier family 7 (cationic amino acid transporter, y+ system), member 11 [Source:MGI Symbol;Acc:MGI:1347355]	4.67815	1.07857e-06	2.1354e-05
ENSMUSG00000049502	Dtx3l	deltex 3-like, E3 ubiquitin ligase [Source:MGI Symbol;Acc:MGI:2656973]	4.64711	2.17251e-15	3.95895e-13
ENSMUSG00000106741	4930513D17Rik	RIKEN cDNA 4930513D17 gene [Source:MGI Symbol;Acc:MGI:1922345]	4.6405	0.00644483	0.0279348
ENSMUSG00000075302	Erich2	glutamate rich 2 [Source:MGI Symbol;Acc:MGI:1913998]	4.63799	1.01165e-09	5.17078e-08
ENSMUSG00000027514	Zbp1	Z-DNA binding protein 1 [Source:MGI Symbol;Acc:MGI:1927449]	4.63518	3.3803e-10	1.97193e-08
ENSMUSG00000002983	Relb	avian reticuloendotheliosis viral (v-rel) oncogene related B [Source:MGI Symbol;Acc:MGI:103289]	4.63372	1.69312e-15	3.27776e-13
ENSMUSG00000004043	Stat5a	signal transducer and activator of transcription 5A [Source:MGI Symbol;Acc:MGI:103036]	4.62531	7.87787e-14	9.84779e-12
ENSMUSG00000073598	1700066B19Rik	RIKEN cDNA 1700066B19 gene [Source:MGI Symbol;Acc:MGI:1920699]	4.60939	0.000375439	0.00289806
ENSMUSG00000062345	Serpinb2	serine (or cysteine) peptidase inhibitor, clade B, member 2 [Source:MGI Symbol;Acc:MGI:97609]	4.6023	0.00120422	0.00734824
ENSMUSG00000077380	Gm22661	predicted gene, 22661 [Source:MGI Symbol;Acc:MGI:5452438]	4.59125	2.13611e-05	0.000265845
ENSMUSG00000108108	Gm44270	predicted gene, 44270 [Source:MGI Symbol;Acc:MGI:5690662]	4.58266	0.00987491	0.0388182
ENSMUSG00000050141	Fam205c	family with sequence similarity 205, member C [Source:MGI Symbol;Acc:MGI:2679716]	4.57627	0.000949911	0.00610107
ENSMUSG00000093256	Gm22933	predicted gene, 22933 [Source:MGI Symbol;Acc:MGI:5452710]	4.57444	0.0101469	0.0396318
ENSMUSG00000025481	Urah	urate (5-hydroxyiso-) hydrolase [Source:MGI Symbol;Acc:MGI:1916142]	4.55709	0.00039233	0.00299184
ENSMUSG00000071068	Treml2	triggering receptor expressed on myeloid cells-like 2 [Source:MGI Symbol;Acc:MGI:2147038]	4.54474	0.000137666	0.00125902
ENSMUSG00000041449	Serpina3h	serine (or cysteine) peptidase inhibitor, clade A, member 3H [Source:MGI Symbol;Acc:MGI:2182839]	4.5367	0.000444685	0.00331672
ENSMUSG00000037580	Gch1	GTP cyclohydrolase 1 [Source:MGI Symbol;Acc:MGI:95675]	4.53154	2.67531e-06	4.5938e-05
ENSMUSG00000066361	Serpina3c	serine (or cysteine) peptidase inhibitor, clade A, member 3C [Source:MGI Symbol;Acc:MGI:102848]	4.51757	3.75842e-07	8.75708e-06
ENSMUSG00000071867	Gm6304	predicted gene 6304 [Source:MGI Symbol;Acc:MGI:3647929]	4.51219	0.000422966	0.00318622
ENSMUSG00000090389	Cdv3-ps	Cdv3 retrotransposed pseudogene [Source:MGI Symbol;Acc:MGI:3646628]	4.49836	5.35464e-07	1.19651e-05
ENSMUSG00000035200	Chrnb4	cholinergic receptor, nicotinic, beta polypeptide 4 [Source:MGI Symbol;Acc:MGI:87892]	4.49826	0.000118654	0.00111545
ENSMUSG00000028613	Lrp8	low density lipoprotein receptor-related protein 8, apolipoprotein e receptor [Source:MGI Symbol;Acc:MGI:1340044]	4.4971	0.00130399	0.00786709
ENSMUSG00000034266	Batf	basic leucine zipper transcription factor, ATF-like [Source:MGI Symbol;Acc:MGI:1859147]	4.49236	7.55597e-08	2.22469e-06
ENSMUSG00000041481	Serpina3g	serine (or cysteine) peptidase inhibitor, clade A, member 3G [Source:MGI Symbol;Acc:MGI:105046]	4.48647	0.000484551	0.00355229
ENSMUSG00000075010	AW112010	expressed sequence AW112010 [Source:MGI Symbol;Acc:MGI:2147706]	4.47542	2.98264e-08	9.87116e-07
ENSMUSG00000107215	Gm43197	predicted gene 43197 [Source:MGI Symbol;Acc:MGI:5663334]	4.46933	2.75348e-05	0.000328332
ENSMUSG00000028553	Angptl3	angiopoietin-like 3 [Source:MGI Symbol;Acc:MGI:1353627]	4.46931	0.000699004	0.00476071
ENSMUSG00000022041	Chrna2	cholinergic receptor, nicotinic, alpha polypeptide 2 (neuronal) [Source:MGI Symbol;Acc:MGI:87886]	4.45857	1.24025e-06	2.38415e-05
ENSMUSG00000046999	1110032F04Rik	RIKEN cDNA 1110032F04 gene [Source:MGI Symbol;Acc:MGI:1915975]	4.45813	0.00850158	0.0344983
ENSMUSG00000082878	Gm12583	predicted gene 12583 [Source:MGI Symbol;Acc:MGI:3651485]	4.45313	1.16037e-07	3.20508e-06
ENSMUSG00000028965	Tnfrsf9	tumor necrosis factor receptor superfamily, member 9 [Source:MGI Symbol;Acc:MGI:1101059]	4.44418	2.83049e-05	0.000335608
ENSMUSG00000027670	Ocstamp	osteoclast stimulatory transmembrane protein [Source:MGI Symbol;Acc:MGI:1921864]	4.43876	0.0123144	0.0459473
ENSMUSG00000055865	Fam19a3	family with sequence similarity 19, member A3 [Source:MGI Symbol;Acc:MGI:3046463]	4.4317	3.00636e-05	0.000354349
ENSMUSG00000047735	Samd9l	sterile alpha motif domain containing 9-like [Source:MGI Symbol;Acc:MGI:1343184]	4.43028	7.36586e-18	2.1202e-15
ENSMUSG00000053175	Bcl3	B cell leukemia/lymphoma 3 [Source:MGI Symbol;Acc:MGI:88140]	4.41462	0.0104506	0.0405684
ENSMUSG00000023078	Cxcl13	chemokine (C-X-C motif) ligand 13 [Source:MGI Symbol;Acc:MGI:1888499]	4.41148	3.3931e-07	8.0507e-06
ENSMUSG00000022906	Parp9	poly (ADP-ribose) polymerase family, member 9 [Source:MGI Symbol;Acc:MGI:1933117]	4.40482	5.00569e-15	8.35912e-13
ENSMUSG00000020901	Pik3r5	phosphoinositide-3-kinase regulatory subunit 5 [Source:MGI Symbol;Acc:MGI:2443588]	4.39109	7.05354e-13	7.49045e-11
ENSMUSG00000097016	Gm26708	predicted gene, 26708 [Source:MGI Symbol;Acc:MGI:5477202]	4.39094	0.00296968	0.0152376
ENSMUSG00000099875	Rbm3-ps	RNA binding motif (RNP1, RRM) protein 3 [Source:MGI Symbol;Acc:MGI:3642874]	4.38709	3.19235e-20	1.36933e-17
ENSMUSG00000022237	Ankrd33b	ankyrin repeat domain 33B [Source:MGI Symbol;Acc:MGI:1917904]	4.38684	1.1951e-06	2.3075e-05
ENSMUSG00000053137	Mapk11	mitogen-activated protein kinase 11 [Source:MGI Symbol;Acc:MGI:1338024]	4.38672	2.69469e-13	3.13559e-11
ENSMUSG00000027580	Helz2	helicase with zinc finger 2, transcriptional coactivator [Source:MGI Symbol;Acc:MGI:2385169]	4.38382	1.9524e-15	3.61955e-13
ENSMUSG00000067235	H2-Q10	histocompatibility 2, Q region locus 10 [Source:MGI Symbol;Acc:MGI:95929]	4.37784	0.00800547	0.032894
ENSMUSG00000059493	Nhs	NHS actin remodeling regulator [Source:MGI Symbol;Acc:MGI:2684894]	4.37301	4.34158e-09	1.84779e-07
ENSMUSG00000035861	Tmprss11b	transmembrane protease, serine 11B [Source:MGI Symbol;Acc:MGI:2442893]	4.36923	8.38134e-05	0.00083152
ENSMUSG00000048215	A630023P12Rik	RIKEN cDNA A630023P12 gene [Source:MGI Symbol;Acc:MGI:2445162]	4.35522	0.002504	0.0133246
ENSMUSG00000030921	Trim30a	tripartite motif-containing 30A [Source:MGI Symbol;Acc:MGI:98178]	4.34644	1.71669e-15	3.29424e-13
ENSMUSG00000108720	Gm44672	predicted gene 44672 [Source:MGI Symbol;Acc:MGI:5753248]	4.34312	0.00156618	0.00910493
ENSMUSG00000021256	Vash1	vasohibin 1 [Source:MGI Symbol;Acc:MGI:2442543]	4.33957	1.27444e-07	3.45046e-06
ENSMUSG00000003206	Ebi3	Epstein-Barr virus induced gene 3 [Source:MGI Symbol;Acc:MGI:1354171]	4.33651	1.46633e-09	7.17617e-08
ENSMUSG00000043953	Ccrl2	chemokine (C-C motif) receptor-like 2 [Source:MGI Symbol;Acc:MGI:1920904]	4.31934	3.97591e-09	1.72232e-07
ENSMUSG00000097857	Gm26603	predicted gene, 26603 [Source:MGI Symbol;Acc:MGI:5477097]	4.2945	0.0115703	0.0438137
ENSMUSG00000059912	Rpl21-ps6	ribosomal protein L21, pseudogene 6 [Source:MGI Symbol;Acc:MGI:3643554]	4.26845	0.00512347	0.0234762
ENSMUSG00000047517	Dmbt1	deleted in malignant brain tumors 1 [Source:MGI Symbol;Acc:MGI:106210]	4.25397	2.78907e-06	4.75926e-05
ENSMUSG00000050896	Rtn4rl2	reticulon 4 receptor-like 2 [Source:MGI Symbol;Acc:MGI:2669796]	4.24908	0.00508453	0.0233332
ENSMUSG00000016529	Il10	interleukin 10 [Source:MGI Symbol;Acc:MGI:96537]	4.24558	2.279e-05	0.000280717
ENSMUSG00000002100	Mybpc3	myosin binding protein C, cardiac [Source:MGI Symbol;Acc:MGI:102844]	4.22658	0.00113664	0.00703199
ENSMUSG00000037443	Cep85	centrosomal protein 85 [Source:MGI Symbol;Acc:MGI:1917262]	4.21873	1.8131e-11	1.41655e-09
ENSMUSG00000068245	Phf11d	PHD finger protein 11D [Source:MGI Symbol;Acc:MGI:1277133]	4.2177	8.73176e-16	1.76867e-13
ENSMUSG00000054404	Slfn5	schlafen 5 [Source:MGI Symbol;Acc:MGI:1329004]	4.21499	1.51136e-10	9.75296e-09
ENSMUSG00000045502	Hcar2	hydroxycarboxylic acid receptor 2 [Source:MGI Symbol;Acc:MGI:1933383]	4.20683	2.24895e-11	1.69649e-09
ENSMUSG00000110438	Gm45756	predicted gene 45756 [Source:MGI Symbol;Acc:MGI:5804871]	4.20643	0.000595743	0.00417664
ENSMUSG00000006389	Mpl	myeloproliferative leukemia virus oncogene [Source:MGI Symbol;Acc:MGI:97076]	4.20512	0.00403965	0.0194736
ENSMUSG00000090891	D6Ertd527e	DNA segment, Chr 6, ERATO Doi 527, expressed [Source:MGI Symbol;Acc:MGI:1261919]	4.20284	1.36782e-09	6.80057e-08
ENSMUSG00000028268	Gbp3	guanylate binding protein 3 [Source:MGI Symbol;Acc:MGI:1926263]	4.20112	2.24602e-08	7.80988e-07
ENSMUSG00000004359	Spic	Spi-C transcription factor (Spi-1/PU.1 related) [Source:MGI Symbol;Acc:MGI:1341168]	4.19708	3.8451e-06	6.26325e-05
ENSMUSG00000084113	Gm14277	predicted gene 14277 [Source:MGI Symbol;Acc:MGI:3650350]	4.1962	0.000766318	0.00511607
ENSMUSG00000025582	Nptx1	neuronal pentraxin 1 [Source:MGI Symbol;Acc:MGI:107811]	4.19224	3.17753e-05	0.000371323
ENSMUSG00000024235	Map3k8	mitogen-activated protein kinase kinase kinase 8 [Source:MGI Symbol;Acc:MGI:1346878]	4.18969	1.9947e-11	1.53109e-09
ENSMUSG00000025938	Slco5a1	solute carrier organic anion transporter family, member 5A1 [Source:MGI Symbol;Acc:MGI:2443431]	4.18646	9.91134e-05	0.000955998
ENSMUSG00000036834	Plch1	phospholipase C, eta 1 [Source:MGI Symbol;Acc:MGI:2683547]	4.18311	2.1085e-11	1.60716e-09
ENSMUSG00000032776	Mctp2	multiple C2 domains, transmembrane 2 [Source:MGI Symbol;Acc:MGI:2685335]	4.18024	1.2073e-08	4.55359e-07
ENSMUSG00000039196	Orm1	orosomucoid 1 [Source:MGI Symbol;Acc:MGI:97443]	4.17055	0.00217681	0.0119558
ENSMUSG00000103138	Gm2238	predicted gene 2238 [Source:MGI Symbol;Acc:MGI:3780408]	4.16873	0.00457658	0.0214687
ENSMUSG00000092021	Gbp11	guanylate binding protein 11 [Source:MGI Symbol;Acc:MGI:3646307]	4.16223	0.00411015	0.0197222
ENSMUSG00000024772	Ehd1	EH-domain containing 1 [Source:MGI Symbol;Acc:MGI:1341878]	4.15822	7.82092e-13	8.26524e-11
ENSMUSG00000029798	Herc6	hect domain and RLD 6 [Source:MGI Symbol;Acc:MGI:1914388]	4.15118	2.13871e-09	1.00185e-07
ENSMUSG00000069874	Irgm2	immunity-related GTPase family M member 2 [Source:MGI Symbol;Acc:MGI:1926262]	4.12235	1.16954e-06	2.27018e-05
ENSMUSG00000089125	Gm26403	predicted gene, 26403 [Source:MGI Symbol;Acc:MGI:5456180]	4.10645	7.67136e-06	0.000112404
ENSMUSG00000028874	Fgr	FGR proto-oncogene, Src family tyrosine kinase [Source:MGI Symbol;Acc:MGI:95527]	4.09492	2.19453e-09	1.02361e-07
ENSMUSG00000002459	Rgs20	regulator of G-protein signaling 20 [Source:MGI Symbol;Acc:MGI:1929866]	4.08627	0.0105467	0.0408643
ENSMUSG00000022949	Clic6	chloride intracellular channel 6 [Source:MGI Symbol;Acc:MGI:2146607]	4.08132	8.31073e-06	0.000120561
ENSMUSG00000029605	Oas1b	2'-5' oligoadenylate synthetase 1B [Source:MGI Symbol;Acc:MGI:97430]	4.064	4.30074e-11	3.14659e-09
ENSMUSG00000073274	Gm14636	predicted gene 14636 [Source:MGI Symbol;Acc:MGI:3641976]	4.06395	0.000743633	0.0049919
ENSMUSG00000022206	Npr3	natriuretic peptide receptor 3 [Source:MGI Symbol;Acc:MGI:97373]	4.06015	0.00279705	0.0145306
ENSMUSG00000065341	Gm25579	predicted gene, 25579 [Source:MGI Symbol;Acc:MGI:5455356]	4.05275	2.19881e-06	3.85734e-05
ENSMUSG00000005087	Cd44	CD44 antigen [Source:MGI Symbol;Acc:MGI:88338]	4.04443	4.86016e-06	7.5708e-05
ENSMUSG00000056271	Lman1l	lectin, mannose-binding 1 like [Source:MGI Symbol;Acc:MGI:2667537]	4.03753	8.92793e-05	0.000876604
ENSMUSG00000049097	Ankrd34a	ankyrin repeat domain 34A [Source:MGI Symbol;Acc:MGI:3617846]	4.02667	2.03599e-07	5.17899e-06
ENSMUSG00000078922	Tgtp1	T cell specific GTPase 1 [Source:MGI Symbol;Acc:MGI:98734]	4.02476	0.000396837	0.0030227
ENSMUSG00000082100	Glns-ps1	glutamine synthetase pseudogene 1 [Source:MGI Symbol;Acc:MGI:95740]	4.02193	1.93966e-09	9.14482e-08
ENSMUSG00000078606	Gm4070	predicted gene 4070 [Source:MGI Symbol;Acc:MGI:3782245]	4.01837	1.5889e-06	2.91846e-05
ENSMUSG00000099998	Gm6501	predicted gene 6501 [Source:MGI Symbol;Acc:MGI:3645570]	4.01654	0.000115137	0.00108707
ENSMUSG00000058163	Gm5431	predicted gene 5431 [Source:MGI Symbol;Acc:MGI:3645205]	4.00716	1.89173e-05	0.000240602
ENSMUSG00000026450	Chit1	chitinase 1 (chitotriosidase) [Source:MGI Symbol;Acc:MGI:1919134]	4.00574	0.00171301	0.00978942
ENSMUSG00000031762	Mt2	metallothionein 2 [Source:MGI Symbol;Acc:MGI:97172]	4.00501	0.00981963	0.0386495
ENSMUSG00000081512	Gm15821	predicted gene 15821 [Source:MGI Symbol;Acc:MGI:3801940]	3.9916	2.93229e-06	4.97648e-05
ENSMUSG00000108238	Gm43984	predicted gene, 43984 [Source:MGI Symbol;Acc:MGI:5690376]	3.97583	0.00104343	0.006563
ENSMUSG00000045102	Poln	DNA polymerase N [Source:MGI Symbol;Acc:MGI:2675617]	3.95662	0.0109273	0.0419675
ENSMUSG00000085563	2210411M09Rik	RIKEN cDNA 2210411M09 gene [Source:MGI Symbol;Acc:MGI:1917426]	3.95528	5.58142e-07	1.23332e-05
ENSMUSG00000045932	Ifit2	interferon-induced protein with tetratricopeptide repeats 2 [Source:MGI Symbol;Acc:MGI:99449]	3.9502	4.02084e-12	3.76963e-10
ENSMUSG00000081248	Gm13787	predicted gene 13787 [Source:MGI Symbol;Acc:MGI:3650035]	3.94646	0.00485238	0.02248
ENSMUSG00000038781	Stap2	signal transducing adaptor family member 2 [Source:MGI Symbol;Acc:MGI:2147039]	3.9436	2.98006e-20	1.30384e-17
ENSMUSG00000102856	Gm37084	predicted gene, 37084 [Source:MGI Symbol;Acc:MGI:5610312]	3.93281	0.00131777	0.00792617
ENSMUSG00000069125	Rps24-ps2	ribosomal protein S24, pseudogene 2 [Source:MGI Symbol;Acc:MGI:3649025]	3.92665	0.00130531	0.00787267
ENSMUSG00000090319	Gm4462	predicted gene 4462 [Source:MGI Symbol;Acc:MGI:3782646]	3.92633	1.54496e-11	1.238e-09
ENSMUSG00000028051	Hcn3	hyperpolarization-activated, cyclic nucleotide-gated K+ 3 [Source:MGI Symbol;Acc:MGI:1298211]	3.91712	1.21711e-14	1.87504e-12
ENSMUSG00000069793	Slfn9	schlafen 9 [Source:MGI Symbol;Acc:MGI:2445121]	3.90965	2.05878e-07	5.22482e-06
ENSMUSG00000057160	Gm16372	predicted pseudogene 16372 [Source:MGI Symbol;Acc:MGI:3648102]	3.90924	0.00621151	0.0271712
ENSMUSG00000045216	Hs6st1	heparan sulfate 6-O-sulfotransferase 1 [Source:MGI Symbol;Acc:MGI:1354958]	3.90566	2.8091e-10	1.68361e-08
ENSMUSG00000106734	Gm20559	predicted gene, 20559 [Source:MGI Symbol;Acc:MGI:5295666]	3.90026	3.58118e-10	2.07248e-08
ENSMUSG00000033508	Asprv1	aspartic peptidase, retroviral-like 1 [Source:MGI Symbol;Acc:MGI:1915105]	3.89848	1.00488e-05	0.00014146
ENSMUSG00000058794	Nfe2	nuclear factor, erythroid derived 2 [Source:MGI Symbol;Acc:MGI:97308]	3.89811	2.04893e-06	3.62934e-05
ENSMUSG00000030317	Timp4	tissue inhibitor of metalloproteinase 4 [Source:MGI Symbol;Acc:MGI:109125]	3.89168	0.00269059	0.0140879
ENSMUSG00000018920	Cxcl16	chemokine (C-X-C motif) ligand 16 [Source:MGI Symbol;Acc:MGI:1932682]	3.8908	1.74409e-18	6.15384e-16
ENSMUSG00000030144	Clec4d	C-type lectin domain family 4, member d [Source:MGI Symbol;Acc:MGI:1298389]	3.88872	0.00621409	0.027177
ENSMUSG00000103132	Gm37978	predicted gene, 37978 [Source:MGI Symbol;Acc:MGI:5611206]	3.88369	0.000838735	0.00550996
ENSMUSG00000034145	Tmem63c	transmembrane protein 63c [Source:MGI Symbol;Acc:MGI:2444386]	3.88277	0.0113912	0.0433306
ENSMUSG00000047441	Antxrl	anthrax toxin receptor-like [Source:MGI Symbol;Acc:MGI:1925726]	3.88118	0.00181654	0.0103164
ENSMUSG00000109484	Gm44870	predicted gene 44870 [Source:MGI Symbol;Acc:MGI:5753446]	3.87966	0.00580854	0.0258372
ENSMUSG00000047728	BC025446	cDNA sequence BC025446 [Source:MGI Symbol;Acc:MGI:2385015]	3.87826	0.000455488	0.00337886
ENSMUSG00000021702	Thbs4	thrombospondin 4 [Source:MGI Symbol;Acc:MGI:1101779]	3.87566	0.000973279	0.0062183
ENSMUSG00000021303	Gng4	guanine nucleotide binding protein (G protein), gamma 4 [Source:MGI Symbol;Acc:MGI:102703]	3.87543	3.03778e-05	0.000357282
ENSMUSG00000073489	Ifi204	interferon activated gene 204 [Source:MGI Symbol;Acc:MGI:96429]	3.8713	7.92923e-09	3.13671e-07
ENSMUSG00000002228	Ppm1j	protein phosphatase 1J [Source:MGI Symbol;Acc:MGI:1919137]	3.87005	1.86237e-05	0.000238517
ENSMUSG00000047884	Klk9	kallikrein related-peptidase 9 [Source:MGI Symbol;Acc:MGI:1921082]	3.86566	0.00126917	0.0076867
ENSMUSG00000030595	Nfkbib	nuclear factor of kappa light polypeptide gene enhancer in B cells inhibitor, beta [Source:MGI Symbol;Acc:MGI:104752]	3.86483	1.60154e-18	5.74347e-16
ENSMUSG00000027368	Dusp2	dual specificity phosphatase 2 [Source:MGI Symbol;Acc:MGI:101911]	3.85833	8.27193e-07	1.70714e-05
ENSMUSG00000082530	Gm12168	predicted gene 12168 [Source:MGI Symbol;Acc:MGI:3650839]	3.84904	0.000865279	0.00565716
ENSMUSG00000108389	Gm45206	predicted gene 45206 [Source:MGI Symbol;Acc:MGI:5753782]	3.84828	0.00272582	0.0142402
ENSMUSG00000051022	Hs3st1	heparan sulfate (glucosamine) 3-O-sulfotransferase 1 [Source:MGI Symbol;Acc:MGI:1201606]	3.84695	2.1823e-08	7.60192e-07
ENSMUSG00000039747	Orai2	ORAI calcium release-activated calcium modulator 2 [Source:MGI Symbol;Acc:MGI:2443195]	3.84678	2.42063e-10	1.48175e-08
ENSMUSG00000026580	Selp	selectin, platelet [Source:MGI Symbol;Acc:MGI:98280]	3.84175	2.80705e-06	4.78248e-05
ENSMUSG00000055978	Fut2	fucosyltransferase 2 [Source:MGI Symbol;Acc:MGI:109374]	3.837	0.000125684	0.0011685
ENSMUSG00000074771	Ankef1	ankyrin repeat and EF-hand domain containing 1 [Source:MGI Symbol;Acc:MGI:2441685]	3.83507	0.00930099	0.0370414
ENSMUSG00000000805	Car4	carbonic anhydrase 4 [Source:MGI Symbol;Acc:MGI:1096574]	3.82431	0.000455145	0.00337839
ENSMUSG00000051314	Ffar2	free fatty acid receptor 2 [Source:MGI Symbol;Acc:MGI:2441731]	3.82057	0.00113708	0.00703271
ENSMUSG00000025473	Adam8	a disintegrin and metallopeptidase domain 8 [Source:MGI Symbol;Acc:MGI:107825]	3.81415	0.0036826	0.0180784
ENSMUSG00000031778	Cx3cl1	chemokine (C-X3-C motif) ligand 1 [Source:MGI Symbol;Acc:MGI:1097153]	3.81386	4.14834e-09	1.77591e-07
ENSMUSG00000032691	Nlrp3	NLR family, pyrin domain containing 3 [Source:MGI Symbol;Acc:MGI:2653833]	3.81226	1.35725e-06	2.57025e-05
ENSMUSG00000097904	Gm26711	predicted gene, 26711 [Source:MGI Symbol;Acc:MGI:5477205]	3.80476	8.27312e-05	0.000822275
ENSMUSG00000086866	4930512H18Rik	RIKEN cDNA 4930512H18 gene [Source:MGI Symbol;Acc:MGI:1922361]	3.80343	0.013444	0.0491808
ENSMUSG00000031898	Dpep3	dipeptidase 3 [Source:MGI Symbol;Acc:MGI:1919104]	3.79608	0.0115407	0.0437472
ENSMUSG00000054204	Alkal2	ALK and LTK ligand 2 [Source:MGI Symbol;Acc:MGI:3697448]	3.79484	0.00435294	0.0206517
ENSMUSG00000031910	Has3	hyaluronan synthase 3 [Source:MGI Symbol;Acc:MGI:109599]	3.79195	0.00264248	0.0138926
ENSMUSG00000001249	Hpn	hepsin [Source:MGI Symbol;Acc:MGI:1196620]	3.79076	1.31868e-10	8.61116e-09
ENSMUSG00000026971	Itgb6	integrin beta 6 [Source:MGI Symbol;Acc:MGI:96615]	3.78265	4.33894e-10	2.42384e-08
ENSMUSG00000039981	Zc3h12d	zinc finger CCCH type containing 12D [Source:MGI Symbol;Acc:MGI:3045313]	3.77838	7.12196e-08	2.11901e-06
ENSMUSG00000020227	Irak3	interleukin-1 receptor-associated kinase 3 [Source:MGI Symbol;Acc:MGI:1921164]	3.76782	2.23153e-15	4.00139e-13
ENSMUSG00000026773	Pfkfb3	6-phosphofructo-2-kinase/fructose-2,6-biphosphatase 3 [Source:MGI Symbol;Acc:MGI:2181202]	3.76537	1.19402e-08	4.5113e-07
ENSMUSG00000104654	Gm43814	predicted gene 43814 [Source:MGI Symbol;Acc:MGI:5663951]	3.75092	0.000581293	0.00409676
ENSMUSG00000047562	Mmp10	matrix metallopeptidase 10 [Source:MGI Symbol;Acc:MGI:97007]	3.73499	0.00497066	0.0229295
ENSMUSG00000062007	Hsh2d	hematopoietic SH2 domain containing [Source:MGI Symbol;Acc:MGI:2676364]	3.73438	0.000725183	0.00489784
ENSMUSG00000073555	Gm4951	predicted gene 4951 [Source:MGI Symbol;Acc:MGI:3644953]	3.73127	0.000910994	0.005906
ENSMUSG00000066861	Oas1g	2'-5' oligoadenylate synthetase 1G [Source:MGI Symbol;Acc:MGI:97429]	3.72591	1.07863e-06	2.1354e-05
ENSMUSG00000050663	Trhde	TRH-degrading enzyme [Source:MGI Symbol;Acc:MGI:2384311]	3.7221	0.00656681	0.0283394
ENSMUSG00000027962	Vcam1	vascular cell adhesion molecule 1 [Source:MGI Symbol;Acc:MGI:98926]	3.71572	9.96701e-13	1.03336e-10
ENSMUSG00000090564	A430057M04Rik	RIKEN cDNA A430057M04 gene [Source:MGI Symbol;Acc:MGI:2442125]	3.70313	5.25056e-05	0.000560572
ENSMUSG00000017830	Dhx58	DEXH (Asp-Glu-X-His) box polypeptide 58 [Source:MGI Symbol;Acc:MGI:1931560]	3.70235	1.47652e-11	1.19631e-09
ENSMUSG00000026815	Gfi1b	growth factor independent 1B [Source:MGI Symbol;Acc:MGI:1276578]	3.7016	0.00734497	0.030799
ENSMUSG00000000562	Adora3	adenosine A3 receptor [Source:MGI Symbol;Acc:MGI:104847]	3.69776	0.000125563	0.00116843
ENSMUSG00000023083	H2-M10.2	histocompatibility 2, M region locus 10.2 [Source:MGI Symbol;Acc:MGI:1276525]	3.68146	0.00291914	0.0150611
ENSMUSG00000106239	Gm9260	predicted gene 9260 [Source:MGI Symbol;Acc:MGI:3645725]	3.67649	0.00147097	0.00868174
ENSMUSG00000001763	Tspan33	tetraspanin 33 [Source:MGI Symbol;Acc:MGI:1919012]	3.6695	3.74643e-12	3.56334e-10
ENSMUSG00000031880	Rrad	Ras-related associated with diabetes [Source:MGI Symbol;Acc:MGI:1930943]	3.66399	2.36141e-08	8.12236e-07
ENSMUSG00000107745	Gm43917	predicted gene, 43917 [Source:MGI Symbol;Acc:MGI:5690309]	3.65759	0.00927414	0.0369614
ENSMUSG00000070868	Skint3	selection and upkeep of intraepithelial T cells 3 [Source:MGI Symbol;Acc:MGI:3045331]	3.65263	0.00151887	0.00889844
ENSMUSG00000037849	Ifi206	interferon activated gene 206 [Source:MGI Symbol;Acc:MGI:3646410]	3.64922	7.86199e-06	0.000114583
ENSMUSG00000032068	Plet1	placenta expressed transcript 1 [Source:MGI Symbol;Acc:MGI:1923759]	3.64447	2.56227e-18	8.24299e-16
ENSMUSG00000002289	Angptl4	angiopoietin-like 4 [Source:MGI Symbol;Acc:MGI:1888999]	3.64174	1.15008e-06	2.24634e-05
ENSMUSG00000025278	Flnb	filamin, beta [Source:MGI Symbol;Acc:MGI:2446089]	3.62598	0.000304588	0.00243804
ENSMUSG00000020599	Rgs9	regulator of G-protein signaling 9 [Source:MGI Symbol;Acc:MGI:1338824]	3.61996	1.08012e-10	7.22589e-09
ENSMUSG00000086443	4933421A08Rik	RIKEN cDNA 4933421A08 gene [Source:MGI Symbol;Acc:MGI:1918347]	3.61862	0.00458359	0.0214765
ENSMUSG00000102235	Gm37886	predicted gene, 37886 [Source:MGI Symbol;Acc:MGI:5611114]	3.60856	0.0126589	0.0468732
ENSMUSG00000024079	Eif2ak2	eukaryotic translation initiation factor 2-alpha kinase 2 [Source:MGI Symbol;Acc:MGI:1353449]	3.5979	2.88157e-15	5.08365e-13
ENSMUSG00000093760			3.59719	5.07315e-06	7.84867e-05
ENSMUSG00000048992	Prss32	protease, serine 32 [Source:MGI Symbol;Acc:MGI:1917064]	3.5953	4.8322e-06	7.55819e-05
ENSMUSG00000022584	Ly6c2	lymphocyte antigen 6 complex, locus C2 [Source:MGI Symbol;Acc:MGI:3712069]	3.58252	1.62334e-06	2.96925e-05
ENSMUSG00000033213	AA467197	expressed sequence AA467197 [Source:MGI Symbol;Acc:MGI:3034182]	3.58094	0.000449771	0.0033478
ENSMUSG00000046879	Irgm1	immunity-related GTPase family M member 1 [Source:MGI Symbol;Acc:MGI:107567]	3.58013	6.81776e-08	2.04309e-06
ENSMUSG00000043939	A530064D06Rik	RIKEN cDNA A530064D06 gene [Source:MGI Symbol;Acc:MGI:2443476]	3.57599	0.00169288	0.00970226
ENSMUSG00000023206	Il15ra	interleukin 15 receptor, alpha chain [Source:MGI Symbol;Acc:MGI:104644]	3.57255	1.98808e-12	1.95028e-10
ENSMUSG00000008496	Pou2f2	POU domain, class 2, transcription factor 2 [Source:MGI Symbol;Acc:MGI:101897]	3.57005	7.82277e-12	6.79091e-10
ENSMUSG00000091177	Gm15494	predicted gene 15494 [Source:MGI Symbol;Acc:MGI:3782940]	3.56813	0.0108693	0.0418327
ENSMUSG00000105641	Gm5853	predicted gene 5853 [Source:MGI Symbol;Acc:MGI:3648707]	3.54763	0.0033421	0.0166998
ENSMUSG00000101589	Rbm6-ps1	RNA binding motif protein 6, pseudogene 1 [Source:MGI Symbol;Acc:MGI:1889580]	3.52852	0.000531677	0.00382472
ENSMUSG00000104841	Gm17743	predicted gene, 17743 [Source:MGI Symbol;Acc:MGI:5009819]	3.52667	0.000148702	0.001342
ENSMUSG00000027333	Smox	spermine oxidase [Source:MGI Symbol;Acc:MGI:2445356]	3.52518	3.61004e-10	2.07825e-08
ENSMUSG00000022876	Samsn1	SAM domain, SH3 domain and nuclear localization signals, 1 [Source:MGI Symbol;Acc:MGI:1914992]	3.52289	8.29387e-07	1.71005e-05
ENSMUSG00000023828	Slc22a3	solute carrier family 22 (organic cation transporter), member 3 [Source:MGI Symbol;Acc:MGI:1333817]	3.51995	0.00199222	0.0111207
ENSMUSG00000087050	Dhrs13os	dehydrogenase/reductase (SDR family) member 13, opposite strand [Source:MGI Symbol;Acc:MGI:1924478]	3.51982	0.0014349	0.0085114
ENSMUSG00000085213	Gm13091	predicted gene 13091 [Source:MGI Symbol;Acc:MGI:3649653]	3.51919	1.15227e-07	3.19481e-06
ENSMUSG00000040296	Ddx58	DEAD (Asp-Glu-Ala-Asp) box polypeptide 58 [Source:MGI Symbol;Acc:MGI:2442858]	3.51774	8.98845e-17	2.11431e-14
ENSMUSG00000024842	Cabp4	calcium binding protein 4 [Source:MGI Symbol;Acc:MGI:1920910]	3.51745	1.14513e-07	3.17906e-06
ENSMUSG00000098414	Mir6909	microRNA 6909 [Source:MGI Symbol;Acc:MGI:5531109]	3.51254	0.00945976	0.0375234
ENSMUSG00000083767	Gm11405	predicted gene 11405 [Source:MGI Symbol;Acc:MGI:3651226]	3.50938	0.00660062	0.0284242
ENSMUSG00000014773	Dll1	delta like canonical Notch ligand 1 [Source:MGI Symbol;Acc:MGI:104659]	3.5081	1.87066e-07	4.79188e-06
ENSMUSG00000022878	Adipoq	adiponectin, C1Q and collagen domain containing [Source:MGI Symbol;Acc:MGI:106675]	3.5073	0.00493279	0.0227754
ENSMUSG00000029368	Alb	albumin [Source:MGI Symbol;Acc:MGI:87991]	3.50645	0.000312053	0.00248416
ENSMUSG00000041653	Pnpla3	patatin-like phospholipase domain containing 3 [Source:MGI Symbol;Acc:MGI:2151796]	3.50305	0.00277915	0.0144479
ENSMUSG00000024675	Ms4a4c	membrane-spanning 4-domains, subfamily A, member 4C [Source:MGI Symbol;Acc:MGI:1927656]	3.50079	3.57016e-07	8.39795e-06
ENSMUSG00000096954	Gdap10	ganglioside-induced differentiation-associated-protein 10 [Source:MGI Symbol;Acc:MGI:1338008]	3.50025	1.83681e-08	6.56571e-07
ENSMUSG00000023903	Mmp25	matrix metallopeptidase 25 [Source:MGI Symbol;Acc:MGI:2443938]	3.50003	0.000139911	0.00127541
ENSMUSG00000109812	Gm45640	predicted gene 45640 [Source:MGI Symbol;Acc:MGI:5791476]	3.49856	1.84389e-08	6.56952e-07
ENSMUSG00000092985	Mir378b	microRNA 378b [Source:MGI Symbol;Acc:MGI:4950393]	3.48802	0.00245288	0.0131196
ENSMUSG00000028262	Clca3a2	chloride channel accessory 3A2 [Source:MGI Symbol;Acc:MGI:1931471]	3.48487	1.5642e-09	7.58722e-08
ENSMUSG00000057596	Trim30d	tripartite motif-containing 30D [Source:MGI Symbol;Acc:MGI:3035181]	3.48023	6.52688e-12	5.82784e-10
ENSMUSG00000097081	Gm10425	predicted gene 10425 [Source:MGI Symbol;Acc:MGI:3642471]	3.46669	3.05957e-06	5.15648e-05
ENSMUSG00000079363	Gbp4	guanylate binding protein 4 [Source:MGI Symbol;Acc:MGI:97072]	3.4475	0.00351141	0.0173948
ENSMUSG00000063388	BC023105	cDNA sequence BC023105 [Source:MGI Symbol;Acc:MGI:2384767]	3.44511	0.00548984	0.024808
ENSMUSG00000074272	Ceacam1	carcinoembryonic antigen-related cell adhesion molecule 1 [Source:MGI Symbol;Acc:MGI:1347245]	3.44397	8.19631e-09	3.23651e-07
ENSMUSG00000078853	Igtp	interferon gamma induced GTPase [Source:MGI Symbol;Acc:MGI:107729]	3.44125	0.00224566	0.0122662
ENSMUSG00000078920	Ifi47	interferon gamma inducible protein 47 [Source:MGI Symbol;Acc:MGI:99448]	3.44008	5.20681e-05	0.000556717
ENSMUSG00000085289	Gm15337	predicted gene 15337 [Source:MGI Symbol;Acc:MGI:3705103]	3.4362	0.00540995	0.0245216
ENSMUSG00000046546	Fam43a	family with sequence similarity 43, member A [Source:MGI Symbol;Acc:MGI:2676309]	3.43607	0.000126891	0.00117671
ENSMUSG00000015312	Gadd45b	growth arrest and DNA-damage-inducible 45 beta [Source:MGI Symbol;Acc:MGI:107776]	3.43564	3.35975e-07	7.98023e-06
ENSMUSG00000088856	Gm24727	predicted gene, 24727 [Source:MGI Symbol;Acc:MGI:5454504]	3.43243	0.00426846	0.0203258
ENSMUSG00000050243	Gm5446	predicted gene 5446 [Source:MGI Symbol;Acc:MGI:3644854]	3.4291	0.00399082	0.0192892
ENSMUSG00000073821	8030451A03Rik	RIKEN cDNA 8030451A03 gene [Source:MGI Symbol;Acc:MGI:1915353]	3.42214	0.00108199	0.00675117
ENSMUSG00000005057	Sh2b2	SH2B adaptor protein 2 [Source:MGI Symbol;Acc:MGI:1345171]	3.42082	3.09834e-08	1.02386e-06
ENSMUSG00000061517	Sox21	SRY (sex determining region Y)-box 21 [Source:MGI Symbol;Acc:MGI:2654070]	3.41836	0.00206807	0.0114622
ENSMUSG00000108214	Gm43982	predicted gene, 43982 [Source:MGI Symbol;Acc:MGI:5690374]	3.41595	0.00738157	0.030913
ENSMUSG00000099974	Bcl2a1d	B cell leukemia/lymphoma 2 related protein A1d [Source:MGI Symbol;Acc:MGI:1278325]	3.4105	4.69865e-09	1.98049e-07
ENSMUSG00000026874	Hc	hemolytic complement [Source:MGI Symbol;Acc:MGI:96031]	3.41031	0.00130976	0.00788801
ENSMUSG00000074892	B3galt5	UDP-Gal:betaGlcNAc beta 1,3-galactosyltransferase, polypeptide 5 [Source:MGI Symbol;Acc:MGI:2136878]	3.40863	5.24798e-06	8.04519e-05
ENSMUSG00000035337	Uchl4	ubiquitin carboxyl-terminal esterase L4 [Source:MGI Symbol;Acc:MGI:1890440]	3.40517	0.000238255	0.0019962
ENSMUSG00000036699	Zcchc12	zinc finger, CCHC domain containing 12 [Source:MGI Symbol;Acc:MGI:1919943]	3.40237	0.00311549	0.0157881
ENSMUSG00000032688	Malt1	MALT1 paracaspase [Source:MGI Symbol;Acc:MGI:2445027]	3.40193	6.4865e-21	3.08475e-18
ENSMUSG00000037321	Tap1	transporter 1, ATP-binding cassette, sub-family B (MDR/TAP) [Source:MGI Symbol;Acc:MGI:98483]	3.40167	1.37808e-08	5.12701e-07
ENSMUSG00000079225	Gm9531	predicted gene 9531 [Source:MGI Symbol;Acc:MGI:3779940]	3.3934	2.44574e-14	3.42458e-12
ENSMUSG00000044434	Gm9791	predicted pseudogene 9791 [Source:MGI Symbol;Acc:MGI:3642317]	3.39061	0.000330485	0.00260811
ENSMUSG00000044350	Lacc1	laccase domain containing 1 [Source:MGI Symbol;Acc:MGI:2445077]	3.38361	3.65025e-13	4.159e-11
ENSMUSG00000059195	Gm12715	predicted gene 12715 [Source:MGI Symbol;Acc:MGI:3650759]	3.37192	4.7315e-07	1.07149e-05
ENSMUSG00000107304	Gm43775	predicted gene 43775 [Source:MGI Symbol;Acc:MGI:5663912]	3.36896	0.00813255	0.0333348
ENSMUSG00000026994	Galnt3	polypeptide N-acetylgalactosaminyltransferase 3 [Source:MGI Symbol;Acc:MGI:894695]	3.36505	6.13361e-05	0.000636522
ENSMUSG00000045868	Gvin1	GTPase, very large interferon inducible 1 [Source:MGI Symbol;Acc:MGI:1921808]	3.3598	3.22043e-07	7.69107e-06
ENSMUSG00000097418	Mir155hg	Mir155 host gene (non-protein coding) [Source:MGI Symbol;Acc:MGI:5477161]	3.35474	5.95039e-05	0.000620747
ENSMUSG00000007946	Phox2a	paired-like homeobox 2a [Source:MGI Symbol;Acc:MGI:106633]	3.34535	0.00792678	0.0326914
ENSMUSG00000042333	Tnfrsf14	tumor necrosis factor receptor superfamily, member 14 (herpesvirus entry mediator) [Source:MGI Symbol;Acc:MGI:2675303]	3.34505	3.17698e-05	0.000371323
ENSMUSG00000027347	Rasgrp1	RAS guanyl releasing protein 1 [Source:MGI Symbol;Acc:MGI:1314635]	3.3447	3.12572e-07	7.5057e-06
ENSMUSG00000015437	Gzmb	granzyme B [Source:MGI Symbol;Acc:MGI:109267]	3.33958	5.02678e-05	0.00054117
ENSMUSG00000070729	Gm12966	predicted gene 12966 [Source:MGI Symbol;Acc:MGI:3652043]	3.3389	1.54961e-19	6.27762e-17
ENSMUSG00000079038	D130040H23Rik	RIKEN cDNA D130040H23 gene [Source:MGI Symbol;Acc:MGI:2444324]	3.33295	2.1433e-10	1.32449e-08
ENSMUSG00000057346	Apol9a	apolipoprotein L 9a [Source:MGI Symbol;Acc:MGI:3606001]	3.32427	1.76565e-07	4.54428e-06
ENSMUSG00000052776	Oas1a	2'-5' oligoadenylate synthetase 1A [Source:MGI Symbol;Acc:MGI:2180860]	3.3242	3.60107e-09	1.58595e-07
ENSMUSG00000002020	Ltbp2	latent transforming growth factor beta binding protein 2 [Source:MGI Symbol;Acc:MGI:99502]	3.32118	7.23461e-06	0.00010708
ENSMUSG00000020264	Slc36a2	solute carrier family 36 (proton/amino acid symporter), member 2 [Source:MGI Symbol;Acc:MGI:1891430]	3.31376	0.01006	0.0393619
ENSMUSG00000082057	Gm15789	predicted gene 15789 [Source:MGI Symbol;Acc:MGI:3783231]	3.3079	0.00808324	0.0331637
ENSMUSG00000049515	Espnl	espin-like [Source:MGI Symbol;Acc:MGI:2685402]	3.30743	0.000919922	0.00595039
ENSMUSG00000087281	Gm16015	predicted gene 16015 [Source:MGI Symbol;Acc:MGI:3801811]	3.30532	0.00541076	0.0245216
ENSMUSG00000040253	Gbp7	guanylate binding protein 7 [Source:MGI Symbol;Acc:MGI:2444421]	3.30135	2.1529e-05	0.000267444
ENSMUSG00000031725	Ces1f	carboxylesterase 1F [Source:MGI Symbol;Acc:MGI:2142687]	3.3009	0.00718471	0.0302881
ENSMUSG00000079224	Gm6565	predicted gene 6565 [Source:MGI Symbol;Acc:MGI:3644755]	3.29648	2.71313e-05	0.000325041
ENSMUSG00000089999	Gm6485	predicted gene 6485 [Source:MGI Symbol;Acc:MGI:3644007]	3.29366	2.03219e-08	7.1473e-07
ENSMUSG00000039232	Stx11	syntaxin 11 [Source:MGI Symbol;Acc:MGI:1921982]	3.29035	3.36959e-16	7.44576e-14
ENSMUSG00000036931	Nfkbid	nuclear factor of kappa light polypeptide gene enhancer in B cells inhibitor, delta [Source:MGI Symbol;Acc:MGI:3041243]	3.27745	1.51196e-09	7.38294e-08
ENSMUSG00000090222	Ifi203-ps	interferon activated gene 203, pseudogene [Source:MGI Symbol;Acc:MGI:3840117]	3.27323	9.93226e-06	0.000140179
ENSMUSG00000092837	Rpph1	ribonuclease P RNA component H1 [Source:MGI Symbol;Acc:MGI:1934664]	3.26888	0.00396521	0.0191824
ENSMUSG00000089296	Gm23205	predicted gene, 23205 [Source:MGI Symbol;Acc:MGI:5452982]	3.2684	0.000151109	0.00136035
ENSMUSG00000021091	Serpina3n	serine (or cysteine) peptidase inhibitor, clade A, member 3N [Source:MGI Symbol;Acc:MGI:105045]	3.26637	0.0124751	0.0463729
ENSMUSG00000024737	Slc15a3	solute carrier family 15, member 3 [Source:MGI Symbol;Acc:MGI:1929691]	3.26576	3.6445e-05	0.000414813
ENSMUSG00000054958	Nt5c1a	5'-nucleotidase, cytosolic IA [Source:MGI Symbol;Acc:MGI:2155700]	3.26071	0.0132681	0.0487165
ENSMUSG00000107161	Gm43850	predicted gene 43850 [Source:MGI Symbol;Acc:MGI:5663987]	3.25724	0.00941313	0.0373995
ENSMUSG00000028699	Tspan1	tetraspanin 1 [Source:MGI Symbol;Acc:MGI:1914055]	3.25576	2.37661e-05	0.000291427
ENSMUSG00000030666	Calcb	calcitonin-related polypeptide, beta [Source:MGI Symbol;Acc:MGI:2151254]	3.25565	0.0104366	0.0405309
ENSMUSG00000067736	Gm10222	predicted gene 10222 [Source:MGI Symbol;Acc:MGI:3642643]	3.25298	0.000432079	0.0032426
ENSMUSG00000071637	Cebpd	CCAAT/enhancer binding protein (C/EBP), delta [Source:MGI Symbol;Acc:MGI:103573]	3.24911	0.0117799	0.0444536
ENSMUSG00000051682	Treml4	triggering receptor expressed on myeloid cells-like 4 [Source:MGI Symbol;Acc:MGI:1923239]	3.24228	0.000157004	0.00140533
ENSMUSG00000100922	Gm8520	predicted gene 8520 [Source:MGI Symbol;Acc:MGI:3645038]	3.23906	0.000932602	0.00602173
ENSMUSG00000085958	A930019D19Rik	RIKEN cDNA A930019D19 gene [Source:MGI Symbol;Acc:MGI:1925056]	3.23045	0.00259931	0.0137129
ENSMUSG00000025017	Pik3ap1	phosphoinositide-3-kinase adaptor protein 1 [Source:MGI Symbol;Acc:MGI:1933177]	3.2275	5.05704e-17	1.25713e-14
ENSMUSG00000035020	Epgn	epithelial mitogen [Source:MGI Symbol;Acc:MGI:1919170]	3.22285	0.0132411	0.048658
ENSMUSG00000039518	Cdsn	corneodesmosin [Source:MGI Symbol;Acc:MGI:3505689]	3.2211	0.000546935	0.00390749
ENSMUSG00000090272	Mndal	myeloid nuclear differentiation antigen like [Source:MGI Symbol;Acc:MGI:3780953]	3.21263	1.64858e-09	7.94366e-08
ENSMUSG00000081619	Gm13351	predicted gene 13351 [Source:MGI Symbol;Acc:MGI:3651067]	3.21089	0.00905821	0.036266
ENSMUSG00000065549	Mir200b	microRNA 200b [Source:MGI Symbol;Acc:MGI:2676875]	3.20956	0.0129601	0.0478021
ENSMUSG00000073491	Ifi213	interferon activated gene 213 [Source:MGI Symbol;Acc:MGI:3695276]	3.20625	4.92071e-05	0.000532109
ENSMUSG00000046636	Gm7729	predicted gene 7729 [Source:MGI Symbol;Acc:MGI:3647361]	3.20488	0.00206627	0.0114551
ENSMUSG00000108456	4732496C06Rik	RIKEN cDNA 4732496C06 gene [Source:MGI Symbol;Acc:MGI:2442534]	3.20287	5.17483e-09	2.16452e-07
ENSMUSG00000096929	A330023F24Rik	RIKEN cDNA A330023F24 gene [Source:MGI Symbol;Acc:MGI:2443958]	3.20021	1.24006e-12	1.25591e-10
ENSMUSG00000061232	H2-K1	histocompatibility 2, K1, K region [Source:MGI Symbol;Acc:MGI:95904]	3.19637	1.83187e-11	1.42612e-09
ENSMUSG00000031803	B3gnt3	UDP-GlcNAc:betaGal beta-1,3-N-acetylglucosaminyltransferase 3 [Source:MGI Symbol;Acc:MGI:2152535]	3.18759	4.13335e-10	2.33646e-08
ENSMUSG00000100280	Gm28417	predicted gene 28417 [Source:MGI Symbol;Acc:MGI:5579123]	3.1813	1.03167e-07	2.91965e-06
ENSMUSG00000101009	1700108F19Rik	RIKEN cDNA 1700108F19 gene [Source:MGI Symbol;Acc:MGI:1920814]	3.17739	0.00534197	0.0242853
ENSMUSG00000020062	Slc5a8	solute carrier family 5 (iodide transporter), member 8 [Source:MGI Symbol;Acc:MGI:2384916]	3.17656	0.000165136	0.00146138
ENSMUSG00000059434	Gckr	glucokinase regulatory protein [Source:MGI Symbol;Acc:MGI:1096345]	3.17628	0.00838302	0.0341439
ENSMUSG00000105198	Gm42502	predicted gene 42502 [Source:MGI Symbol;Acc:MGI:5662639]	3.17426	0.00185687	0.0105093
ENSMUSG00000037411	Serpine1	serine (or cysteine) peptidase inhibitor, clade E, member 1 [Source:MGI Symbol;Acc:MGI:97608]	3.17247	0.0131617	0.0484233
ENSMUSG00000001542	Ell2	elongation factor RNA polymerase II 2 [Source:MGI Symbol;Acc:MGI:2183438]	3.1694	2.64788e-07	6.50843e-06
ENSMUSG00000083195	Gm13567	predicted gene 13567 [Source:MGI Symbol;Acc:MGI:3649435]	3.1671	0.0044869	0.0211405
ENSMUSG00000032357	Tinag	tubulointerstitial nephritis antigen [Source:MGI Symbol;Acc:MGI:1349477]	3.16398	0.00774919	0.0321063
ENSMUSG00000021416	Eci3	enoyl-Coenzyme A delta isomerase 3 [Source:MGI Symbol;Acc:MGI:1916373]	3.16249	0.00430549	0.020471
ENSMUSG00000039997	Ifi203	interferon activated gene 203 [Source:MGI Symbol;Acc:MGI:96428]	3.15455	8.54222e-09	3.33696e-07
ENSMUSG00000035355	Kcnh4	potassium voltage-gated channel, subfamily H (eag-related), member 4 [Source:MGI Symbol;Acc:MGI:2156184]	3.1543	0.00720638	0.0303517
ENSMUSG00000048905	4930539E08Rik	RIKEN cDNA 4930539E08 gene [Source:MGI Symbol;Acc:MGI:1925441]	3.147	0.00533151	0.0242529
ENSMUSG00000079588	Tmem182	transmembrane protein 182 [Source:MGI Symbol;Acc:MGI:1923725]	3.14377	0.00546205	0.0246927
ENSMUSG00000102329	Gm10851	predicted gene 10851 [Source:MGI Symbol;Acc:MGI:3641824]	3.13767	0.00909584	0.0363701
ENSMUSG00000020701	Tmem132e	transmembrane protein 132E [Source:MGI Symbol;Acc:MGI:2685490]	3.13442	0.000195356	0.00169252
ENSMUSG00000018899	Irf1	interferon regulatory factor 1 [Source:MGI Symbol;Acc:MGI:96590]	3.13393	5.47886e-07	1.21311e-05
ENSMUSG00000109984	Gm38948	predicted gene, 38948 [Source:MGI Symbol;Acc:MGI:5621833]	3.13323	0.00169205	0.00970001
ENSMUSG00000037921	Ddx60	DEAD (Asp-Glu-Ala-Asp) box polypeptide 60 [Source:MGI Symbol;Acc:MGI:2384570]	3.11858	0.000648544	0.00447557
ENSMUSG00000025044	Msr1	macrophage scavenger receptor 1 [Source:MGI Symbol;Acc:MGI:98257]	3.11422	3.5754e-06	5.88971e-05
ENSMUSG00000097223	Gm2449	predicted gene 2449 [Source:MGI Symbol;Acc:MGI:3780616]	3.11059	0.00230747	0.0125278
ENSMUSG00000107211	Gm5864	predicted gene 5864 [Source:MGI Symbol;Acc:MGI:3648579]	3.10767	5.20177e-05	0.00055645
ENSMUSG00000094392	Gm3788	predicted gene 3788 [Source:MGI Symbol;Acc:MGI:3781961]	3.10677	1.54716e-09	7.52125e-08
ENSMUSG00000033016	Nfatc1	nuclear factor of activated T cells, cytoplasmic, calcineurin dependent 1 [Source:MGI Symbol;Acc:MGI:102469]	3.10583	9.4901e-07	1.91165e-05
ENSMUSG00000102496	Gm36989	predicted gene, 36989 [Source:MGI Symbol;Acc:MGI:5610217]	3.10463	8.4345e-06	0.000122233
ENSMUSG00000050092	Sprr2b	small proline-rich protein 2B [Source:MGI Symbol;Acc:MGI:1330352]	3.10285	0.00456482	0.0214292
ENSMUSG00000097139	Gm26626	predicted gene, 26626 [Source:MGI Symbol;Acc:MGI:5477120]	3.10053	0.00115638	0.00711586
ENSMUSG00000028163	Nfkb1	nuclear factor of kappa light polypeptide gene enhancer in B cells 1, p105 [Source:MGI Symbol;Acc:MGI:97312]	3.09352	1.51749e-09	7.39347e-08
ENSMUSG00000056749	Nfil3	nuclear factor, interleukin 3, regulated [Source:MGI Symbol;Acc:MGI:109495]	3.08826	0.0076868	0.0318961
ENSMUSG00000019852	Arfgef3	ARFGEF family member 3 [Source:MGI Symbol;Acc:MGI:106387]	3.08823	4.78586e-06	7.4943e-05
ENSMUSG00000018569	Cldn7	claudin 7 [Source:MGI Symbol;Acc:MGI:1859285]	3.08113	9.17918e-05	0.000897246
ENSMUSG00000013643	Lypd8	LY6/PLAUR domain containing 8 [Source:MGI Symbol;Acc:MGI:1917413]	3.07632	3.61196e-09	1.58595e-07
ENSMUSG00000026896	Ifih1	interferon induced with helicase C domain 1 [Source:MGI Symbol;Acc:MGI:1918836]	3.07548	1.79581e-11	1.40807e-09
ENSMUSG00000101450	Gm28941	predicted gene 28941 [Source:MGI Symbol;Acc:MGI:5579647]	3.07078	0.00223817	0.0122344
ENSMUSG00000021109	Hif1a	hypoxia inducible factor 1, alpha subunit [Source:MGI Symbol;Acc:MGI:106918]	3.06699	0.00489662	0.0226408
ENSMUSG00000060802	B2m	beta-2 microglobulin [Source:MGI Symbol;Acc:MGI:88127]	3.06659	3.75816e-13	4.21608e-11
ENSMUSG00000020250	Txnrd1	thioredoxin reductase 1 [Source:MGI Symbol;Acc:MGI:1354175]	3.06383	8.09426e-07	1.68185e-05
ENSMUSG00000087141	Plcxd2	phosphatidylinositol-specific phospholipase C, X domain containing 2 [Source:MGI Symbol;Acc:MGI:3647874]	3.06364	2.7447e-06	4.6982e-05
ENSMUSG00000029664	Tfpi2	tissue factor pathway inhibitor 2 [Source:MGI Symbol;Acc:MGI:108543]	3.05694	1.09296e-05	0.00015157
ENSMUSG00000031444	F10	coagulation factor X [Source:MGI Symbol;Acc:MGI:103107]	3.05378	0.00132988	0.00798368
ENSMUSG00000050747	Trim15	tripartite motif-containing 15 [Source:MGI Symbol;Acc:MGI:1916347]	3.05115	2.6902e-05	0.000323002
ENSMUSG00000044141	E130201H02Rik	RIKEN cDNA E130201H02 gene [Source:MGI Symbol;Acc:MGI:1925802]	3.04402	0.00938112	0.0373062
ENSMUSG00000102324	Gm19721	predicted gene, 19721 [Source:MGI Symbol;Acc:MGI:5011906]	3.04331	0.00199025	0.0111125
ENSMUSG00000058743	Kcnj14	potassium inwardly-rectifying channel, subfamily J, member 14 [Source:MGI Symbol;Acc:MGI:2384820]	3.03813	0.00207958	0.0115143
ENSMUSG00000062593	Gm49339	predicted gene, 49339 [Source:MGI Symbol;Acc:MGI:6121530]	3.02276	0.000118183	0.00111151
ENSMUSG00000089672			3.01752	0.00985195	0.0387558
ENSMUSG00000021070	Bdkrb2	bradykinin receptor, beta 2 [Source:MGI Symbol;Acc:MGI:102845]	3.01527	0.000404945	0.00307162
ENSMUSG00000090942	F830016B08Rik	RIKEN cDNA F830016B08 gene [Source:MGI Symbol;Acc:MGI:3588218]	3.01416	0.0106411	0.0411352
ENSMUSG00000042759	Apobr	apolipoprotein B receptor [Source:MGI Symbol;Acc:MGI:2176230]	3.01034	2.82668e-16	6.30983e-14
ENSMUSG00000110386	Gm42031	predicted gene, 42031 [Source:MGI Symbol;Acc:MGI:5624916]	3.00323	4.11321e-07	9.46169e-06
ENSMUSG00000082925	Gm13135	predicted gene 13135 [Source:MGI Symbol;Acc:MGI:3650404]	3.00264	0.00374991	0.0183519
ENSMUSG00000090673	Gm340	predicted gene 340 [Source:MGI Symbol;Acc:MGI:2685186]	2.99884	8.41881e-07	1.72605e-05
ENSMUSG00000085088	4931413K12Rik	RIKEN cDNA 4931413K12 gene [Source:MGI Symbol;Acc:MGI:1918237]	2.99539	8.65459e-05	0.000853212
ENSMUSG00000029992	Gfpt1	glutamine fructose-6-phosphate transaminase 1 [Source:MGI Symbol;Acc:MGI:95698]	2.99456	2.07318e-10	1.28843e-08
ENSMUSG00000038213	Tapbpl	TAP binding protein-like [Source:MGI Symbol;Acc:MGI:2384853]	2.98801	2.0044e-10	1.2564e-08
ENSMUSG00000053740	Gm6457	predicted pseudogene 6457 [Source:MGI Symbol;Acc:MGI:3648519]	2.98511	2.42634e-07	6.01116e-06
ENSMUSG00000002111	Spi1	spleen focus forming virus (SFFV) proviral integration oncogene [Source:MGI Symbol;Acc:MGI:98282]	2.97742	4.21345e-16	9.12608e-14
ENSMUSG00000083670	Gm6829	predicted pseudogene 6829 [Source:MGI Symbol;Acc:MGI:3648590]	2.97286	0.000647995	0.00447319
ENSMUSG00000102070	Gm28661	predicted gene 28661 [Source:MGI Symbol;Acc:MGI:5579367]	2.97228	6.68286e-17	1.58907e-14
ENSMUSG00000070407	Hs3st3b1	heparan sulfate (glucosamine) 3-O-sulfotransferase 3B1 [Source:MGI Symbol;Acc:MGI:1333853]	2.97203	0.000198345	0.00171705
ENSMUSG00000032690	Oas2	2'-5' oligoadenylate synthetase 2 [Source:MGI Symbol;Acc:MGI:2180852]	2.972	9.01331e-09	3.50845e-07
ENSMUSG00000110245	Gm20100	predicted gene, 20100 [Source:MGI Symbol;Acc:MGI:5012285]	2.96637	3.43576e-06	5.68968e-05
ENSMUSG00000109485	Gm45016	predicted gene 45016 [Source:MGI Symbol;Acc:MGI:5753592]	2.96531	0.0120633	0.0452234
ENSMUSG00000060647	Gm7099	predicted gene 7099 [Source:MGI Symbol;Acc:MGI:3646387]	2.96519	0.00111549	0.00691286
ENSMUSG00000100104	Gm5644	predicted gene 5644 [Source:MGI Symbol;Acc:MGI:3646381]	2.9632	1.96949e-08	6.94914e-07
ENSMUSG00000082321	Gm14253	predicted gene 14253 [Source:MGI Symbol;Acc:MGI:3650994]	2.95838	5.47404e-06	8.3566e-05
ENSMUSG00000049988	Lrrc25	leucine rich repeat containing 25 [Source:MGI Symbol;Acc:MGI:2445284]	2.95499	5.9294e-12	5.35998e-10
ENSMUSG00000022015	Tnfsf11	tumor necrosis factor (ligand) superfamily, member 11 [Source:MGI Symbol;Acc:MGI:1100089]	2.95254	0.00556604	0.0250489
ENSMUSG00000077148	Gm22935	predicted gene, 22935 [Source:MGI Symbol;Acc:MGI:5452712]	2.95172	0.000173075	0.00152178
ENSMUSG00000046070	Igfals	insulin-like growth factor binding protein, acid labile subunit [Source:MGI Symbol;Acc:MGI:107973]	2.95156	0.0127421	0.0471332
ENSMUSG00000033545	Znrf1	zinc and ring finger 1 [Source:MGI Symbol;Acc:MGI:2177308]	2.94926	5.43832e-07	1.20865e-05
ENSMUSG00000030157	Clec2d	C-type lectin domain family 2, member d [Source:MGI Symbol;Acc:MGI:2135589]	2.94233	4.82852e-08	1.52643e-06
ENSMUSG00000077704	Snord89	small nucleolar RNA, C/D box 89 [Source:MGI Symbol;Acc:MGI:3819562]	2.94171	0.00545746	0.0246923
ENSMUSG00000022146	Osmr	oncostatin M receptor [Source:MGI Symbol;Acc:MGI:1330819]	2.93841	6.23528e-05	0.000644322
ENSMUSG00000030134	Rasgef1a	RasGEF domain family, member 1A [Source:MGI Symbol;Acc:MGI:1917977]	2.93701	1.28404e-06	2.45324e-05
ENSMUSG00000078956	Gm14221	predicted gene 14221 [Source:MGI Symbol;Acc:MGI:3650696]	2.93495	0.000650746	0.00448652
ENSMUSG00000055602	Tcp10b	t-complex protein 10b [Source:MGI Symbol;Acc:MGI:98542]	2.93414	1.31764e-05	0.000178261
ENSMUSG00000108486	Gm44836	predicted gene 44836 [Source:MGI Symbol;Acc:MGI:5753412]	2.93144	0.00250123	0.0133131
ENSMUSG00000097566	A930024N18Rik	RIKEN cDNA A930024N18 gene [Source:MGI Symbol;Acc:MGI:4360907]	2.93135	6.84131e-08	2.04734e-06
ENSMUSG00000017057	Il13ra1	interleukin 13 receptor, alpha 1 [Source:MGI Symbol;Acc:MGI:105052]	2.93043	2.99387e-05	0.000353067
ENSMUSG00000097727	F630040K05Rik	RIKEN cDNA F630040K05 gene [Source:MGI Symbol;Acc:MGI:4437734]	2.92689	0.00237384	0.0128001
ENSMUSG00000039956	Mrap	melanocortin 2 receptor accessory protein [Source:MGI Symbol;Acc:MGI:1924287]	2.92679	0.00327104	0.0164197
ENSMUSG00000026946	Nmi	N-myc (and STAT) interactor [Source:MGI Symbol;Acc:MGI:1928368]	2.9219	2.22544e-18	7.37632e-16
ENSMUSG00000013846	St3gal1	ST3 beta-galactoside alpha-2,3-sialyltransferase 1 [Source:MGI Symbol;Acc:MGI:98304]	2.9197	5.2524e-08	1.64145e-06
ENSMUSG00000027611	Procr	protein C receptor, endothelial [Source:MGI Symbol;Acc:MGI:104596]	2.91612	0.000755728	0.0050573
ENSMUSG00000026222	Sp100	nuclear antigen Sp100 [Source:MGI Symbol;Acc:MGI:109561]	2.91204	2.49464e-06	4.32087e-05
ENSMUSG00000100701	Gm19587	predicted gene, 19587 [Source:MGI Symbol;Acc:MGI:5011772]	2.90793	0.00797865	0.0328445
ENSMUSG00000037447	Arid5a	AT rich interactive domain 5A (MRF1-like) [Source:MGI Symbol;Acc:MGI:2443039]	2.90351	0.00605209	0.0266443
ENSMUSG00000034917	Tjp3	tight junction protein 3 [Source:MGI Symbol;Acc:MGI:1351650]	2.90115	5.68972e-16	1.19681e-13
ENSMUSG00000026415	Fcamr	Fc receptor, IgA, IgM, high affinity [Source:MGI Symbol;Acc:MGI:1927803]	2.9004	1.71714e-16	3.91294e-14
ENSMUSG00000065406	Mirlet7i	microRNA let7i [Source:MGI Symbol;Acc:MGI:2676802]	2.89768	0.00497142	0.0229295
ENSMUSG00000028793	Rnf19b	ring finger protein 19B [Source:MGI Symbol;Acc:MGI:1922484]	2.89393	1.84302e-09	8.80305e-08
ENSMUSG00000031994	Adamts8	a disintegrin-like and metallopeptidase (reprolysin type) with thrombospondin type 1 motif, 8 [Source:MGI Symbol;Acc:MGI:1353468]	2.88646	6.97368e-05	0.000707426
ENSMUSG00000031760	Mt3	metallothionein 3 [Source:MGI Symbol;Acc:MGI:97173]	2.8778	0.0126187	0.0467479
ENSMUSG00000097536	2610037D02Rik	RIKEN cDNA 2610037D02 gene [Source:MGI Symbol;Acc:MGI:1917290]	2.87487	9.71099e-07	1.94897e-05
ENSMUSG00000083287	Gm13502	predicted gene 13502 [Source:MGI Symbol;Acc:MGI:3649894]	2.87316	0.00298971	0.0153133
ENSMUSG00000049608	Gpr55	G protein-coupled receptor 55 [Source:MGI Symbol;Acc:MGI:2685064]	2.87016	0.000492397	0.00358813
ENSMUSG00000081111	Gm5913	predicted gene 5913 [Source:MGI Symbol;Acc:MGI:3648292]	2.86806	4.08553e-06	6.59073e-05
ENSMUSG00000028137	Celf3	CUGBP, Elav-like family member 3 [Source:MGI Symbol;Acc:MGI:1926034]	2.8667	6.03188e-10	3.23415e-08
ENSMUSG00000039501	Znfx1	zinc finger, NFX1-type containing 1 [Source:MGI Symbol;Acc:MGI:2138982]	2.86628	3.3938e-14	4.58288e-12
ENSMUSG00000084067	Gm14269	predicted gene 14269 [Source:MGI Symbol;Acc:MGI:3650060]	2.86529	1.02081e-06	2.04311e-05
ENSMUSG00000026875	Traf1	TNF receptor-associated factor 1 [Source:MGI Symbol;Acc:MGI:101836]	2.85717	5.10704e-06	7.89167e-05
ENSMUSG00000001497	Pax9	paired box 9 [Source:MGI Symbol;Acc:MGI:97493]	2.85702	0.0112624	0.0429597
ENSMUSG00000040111	Gramd1b	GRAM domain containing 1B [Source:MGI Symbol;Acc:MGI:1925037]	2.85644	2.50939e-06	4.34298e-05
ENSMUSG00000030748	Il4ra	interleukin 4 receptor, alpha [Source:MGI Symbol;Acc:MGI:105367]	2.85538	0.00562061	0.0252264
ENSMUSG00000019832	Rab32	RAB32, member RAS oncogene family [Source:MGI Symbol;Acc:MGI:1915094]	2.85191	3.11837e-09	1.39504e-07
ENSMUSG00000053641	Dennd4a	DENN/MADD domain containing 4A [Source:MGI Symbol;Acc:MGI:2142979]	2.85009	2.76376e-07	6.77043e-06
ENSMUSG00000030717	Nupr1	nuclear protein transcription regulator 1 [Source:MGI Symbol;Acc:MGI:1891834]	2.84948	1.24871e-08	4.69362e-07
ENSMUSG00000065738	Gm24494	predicted gene, 24494 [Source:MGI Symbol;Acc:MGI:5454271]	2.84854	0.000359171	0.00279517
ENSMUSG00000096991	Gm26789	predicted gene, 26789 [Source:MGI Symbol;Acc:MGI:5477283]	2.84568	0.00167351	0.00960887
ENSMUSG00000026770	Il2ra	interleukin 2 receptor, alpha chain [Source:MGI Symbol;Acc:MGI:96549]	2.83926	2.28055e-09	1.05922e-07
ENSMUSG00000091905	Gm6395	predicted gene 6395 [Source:MGI Symbol;Acc:MGI:3645295]	2.83477	1.44999e-06	2.70382e-05
ENSMUSG00000067203	H2-K2	histocompatibility 2, K region locus 2 [Source:MGI Symbol;Acc:MGI:95906]	2.83297	5.1614e-07	1.16044e-05
ENSMUSG00000035352	Ccl12	chemokine (C-C motif) ligand 12 [Source:MGI Symbol;Acc:MGI:108224]	2.82902	6.86305e-05	0.000697658
ENSMUSG00000053318	Slamf8	SLAM family member 8 [Source:MGI Symbol;Acc:MGI:1921998]	2.82572	2.87256e-06	4.88268e-05
ENSMUSG00000040570	Rundc3b	RUN domain containing 3B [Source:MGI Symbol;Acc:MGI:2685286]	2.82526	0.00661217	0.0284628
ENSMUSG00000024743	Syt7	synaptotagmin VII [Source:MGI Symbol;Acc:MGI:1859545]	2.82384	3.86831e-17	9.95568e-15
ENSMUSG00000004110	Cacna1e	calcium channel, voltage-dependent, R type, alpha 1E subunit [Source:MGI Symbol;Acc:MGI:106217]	2.82254	0.00701477	0.0297451
ENSMUSG00000030107	Usp18	ubiquitin specific peptidase 18 [Source:MGI Symbol;Acc:MGI:1344364]	2.82189	2.50334e-08	8.54338e-07
ENSMUSG00000085246	Gm15893	predicted gene 15893 [Source:MGI Symbol;Acc:MGI:3801832]	2.81731	0.000234499	0.00197076
ENSMUSG00000107846	Gm43963	predicted gene, 43963 [Source:MGI Symbol;Acc:MGI:5690355]	2.81711	0.00149389	0.00878739
ENSMUSG00000030199	Etv6	ets variant 6 [Source:MGI Symbol;Acc:MGI:109336]	2.81661	6.2901e-09	2.57682e-07
ENSMUSG00000020676	Ccl11	chemokine (C-C motif) ligand 11 [Source:MGI Symbol;Acc:MGI:103576]	2.80719	1.26221e-07	3.42582e-06
ENSMUSG00000026473	Glul	glutamate-ammonia ligase (glutamine synthetase) [Source:MGI Symbol;Acc:MGI:95739]	2.80263	1.44442e-14	2.12067e-12
ENSMUSG00000020723	Cacng4	calcium channel, voltage-dependent, gamma subunit 4 [Source:MGI Symbol;Acc:MGI:1859167]	2.80224	0.000105019	0.00100367
ENSMUSG00000072589	Gm10371	predicted gene 10371 [Source:MGI Symbol;Acc:MGI:3642716]	2.79915	0.0118329	0.0445921
ENSMUSG00000027907	S100a11	S100 calcium binding protein A11 [Source:MGI Symbol;Acc:MGI:1338798]	2.79843	1.3884e-12	1.38688e-10
ENSMUSG00000106558	Gm5552	predicted gene 5552 [Source:MGI Symbol;Acc:MGI:3643001]	2.79132	0.00720218	0.0303441
ENSMUSG00000022965	Ifngr2	interferon gamma receptor 2 [Source:MGI Symbol;Acc:MGI:107654]	2.78983	8.32972e-13	8.76062e-11
ENSMUSG00000078954	Arhgap8	Rho GTPase activating protein 8 [Source:MGI Symbol;Acc:MGI:1920417]	2.78317	3.51879e-08	1.14549e-06
ENSMUSG00000032860	P2ry2	purinergic receptor P2Y, G-protein coupled 2 [Source:MGI Symbol;Acc:MGI:105107]	2.78262	3.90992e-05	0.000439761
ENSMUSG00000083261	Gm7816	predicted pseudogene 7816 [Source:MGI Symbol;Acc:MGI:3646286]	2.78168	9.73779e-08	2.76654e-06
ENSMUSG00000083477	Gm5555	predicted pseudogene 5555 [Source:MGI Symbol;Acc:MGI:3648970]	2.77895	5.29416e-05	0.000563029
ENSMUSG00000071713	Csf2rb	colony stimulating factor 2 receptor, beta, low-affinity (granulocyte-macrophage) [Source:MGI Symbol;Acc:MGI:1339759]	2.77353	1.13978e-11	9.45175e-10
ENSMUSG00000102573	Gm7265	predicted gene 7265 [Source:MGI Symbol;Acc:MGI:3648991]	2.77074	0.0047814	0.0222218
ENSMUSG00000004892	Bcan	brevican [Source:MGI Symbol;Acc:MGI:1096385]	2.76704	0.0019654	0.0110159
ENSMUSG00000058818	Pirb	paired Ig-like receptor B [Source:MGI Symbol;Acc:MGI:894311]	2.76552	1.5205e-11	1.22288e-09
ENSMUSG00000006731	B4galnt1	beta-1,4-N-acetyl-galactosaminyl transferase 1 [Source:MGI Symbol;Acc:MGI:1342057]	2.76382	1.03167e-11	8.74759e-10
ENSMUSG00000087701	Gm13493	predicted gene 13493 [Source:MGI Symbol;Acc:MGI:3650824]	2.76315	0.000488888	0.0035726
ENSMUSG00000082491	Gm5909	predicted gene 5909 [Source:MGI Symbol;Acc:MGI:3646686]	2.76147	0.000419179	0.00316206
ENSMUSG00000024349	Tmem173	transmembrane protein 173 [Source:MGI Symbol;Acc:MGI:1919762]	2.75945	0.000368245	0.00285563
ENSMUSG00000023087	Noct	nocturnin [Source:MGI Symbol;Acc:MGI:109382]	2.75611	0.00186144	0.0105249
ENSMUSG00000006818	Sod2	superoxide dismutase 2, mitochondrial [Source:MGI Symbol;Acc:MGI:98352]	2.75582	4.34333e-10	2.42384e-08
ENSMUSG00000023045	Soat2	sterol O-acyltransferase 2 [Source:MGI Symbol;Acc:MGI:1332226]	2.74941	0.00403412	0.0194512
ENSMUSG00000097330	Gm26672	predicted gene, 26672 [Source:MGI Symbol;Acc:MGI:5477166]	2.74818	0.0114634	0.0435369
ENSMUSG00000024479	Mal2	mal, T cell differentiation protein 2 [Source:MGI Symbol;Acc:MGI:2146021]	2.74681	1.91034e-06	3.42545e-05
ENSMUSG00000034329	Brip1	BRCA1 interacting protein C-terminal helicase 1 [Source:MGI Symbol;Acc:MGI:2442836]	2.74402	3.0489e-05	0.000358398
ENSMUSG00000106988	Tsg101-ps	tumor susceptibility gene 101, pseudogene [Source:MGI Symbol;Acc:MGI:1335078]	2.74387	6.86157e-07	1.46586e-05
ENSMUSG00000000631	Myo18a	myosin XVIIIA [Source:MGI Symbol;Acc:MGI:2667185]	2.74048	8.54244e-07	1.74812e-05
ENSMUSG00000021260	Hhipl1	hedgehog interacting protein-like 1 [Source:MGI Symbol;Acc:MGI:1919265]	2.73459	0.000488253	0.00356986
ENSMUSG00000103443	Gm37132	predicted gene, 37132 [Source:MGI Symbol;Acc:MGI:5610360]	2.734	0.00340852	0.0169658
ENSMUSG00000028950	Tas1r1	taste receptor, type 1, member 1 [Source:MGI Symbol;Acc:MGI:1927505]	2.73214	0.00300567	0.0153914
ENSMUSG00000086670	Gm13194	predicted gene 13194 [Source:MGI Symbol;Acc:MGI:3651272]	2.71195	0.00239239	0.0128811
ENSMUSG00000086741	Gm15816	predicted gene 15816 [Source:MGI Symbol;Acc:MGI:3802114]	2.7103	8.38791e-05	0.000831795
ENSMUSG00000031024	St5	suppression of tumorigenicity 5 [Source:MGI Symbol;Acc:MGI:108517]	2.70956	1.1226e-10	7.46445e-09
ENSMUSG00000049281	Scn3b	sodium channel, voltage-gated, type III, beta [Source:MGI Symbol;Acc:MGI:1918882]	2.70921	0.00376244	0.0183926
ENSMUSG00000057157	Gm6054	predicted gene 6054 [Source:MGI Symbol;Acc:MGI:3645581]	2.70768	0.000215937	0.0018438
ENSMUSG00000107225	Gm43637	predicted gene 43637 [Source:MGI Symbol;Acc:MGI:5663774]	2.70513	0.00467677	0.0218189
ENSMUSG00000035004	Igsf6	immunoglobulin superfamily, member 6 [Source:MGI Symbol;Acc:MGI:1891393]	2.70368	5.28848e-07	1.18414e-05
ENSMUSG00000025270	Alas2	aminolevulinic acid synthase 2, erythroid [Source:MGI Symbol;Acc:MGI:87990]	2.69511	0.00223559	0.0122264
ENSMUSG00000110458	Gm21769	predicted gene, 21769 [Source:MGI Symbol;Acc:MGI:5433933]	2.6934	0.00225115	0.012287
ENSMUSG00000042249	Grk3	G protein-coupled receptor kinase 3 [Source:MGI Symbol;Acc:MGI:87941]	2.69073	6.87432e-09	2.79003e-07
ENSMUSG00000082419	Gm11425	predicted gene 11425 [Source:MGI Symbol;Acc:MGI:3650957]	2.68996	0.00232665	0.012611
ENSMUSG00000046711	Hmga1	high mobility group AT-hook 1 [Source:MGI Symbol;Acc:MGI:96160]	2.68924	2.14742e-06	3.79152e-05
ENSMUSG00000033576	Apol6	apolipoprotein L 6 [Source:MGI Symbol;Acc:MGI:1919189]	2.68772	9.12715e-05	0.000892958
ENSMUSG00000011034	Slc5a1	solute carrier family 5 (sodium/glucose cotransporter), member 1 [Source:MGI Symbol;Acc:MGI:107678]	2.68608	2.02201e-10	1.26382e-08
ENSMUSG00000097635	Gm26826	predicted gene, 26826 [Source:MGI Symbol;Acc:MGI:5477320]	2.68542	0.0100763	0.0394044
ENSMUSG00000038670	Mybpc2	myosin binding protein C, fast-type [Source:MGI Symbol;Acc:MGI:1336170]	2.67851	0.00723877	0.0304588
ENSMUSG00000032174	Icam5	intercellular adhesion molecule 5, telencephalin [Source:MGI Symbol;Acc:MGI:109430]	2.67735	2.55443e-06	4.41048e-05
ENSMUSG00000022148	Fyb	FYN binding protein [Source:MGI Symbol;Acc:MGI:1346327]	2.67272	1.82665e-08	6.5508e-07
ENSMUSG00000078813	Leng1	leukocyte receptor cluster (LRC) member 1 [Source:MGI Symbol;Acc:MGI:1917007]	2.67252	2.09583e-17	5.73104e-15
ENSMUSG00000098207	Arl14	ADP-ribosylation factor-like 14 [Source:MGI Symbol;Acc:MGI:1918869]	2.6687	4.84975e-05	0.000525474
ENSMUSG00000024539	Ptpn2	protein tyrosine phosphatase, non-receptor type 2 [Source:MGI Symbol;Acc:MGI:97806]	2.6686	9.58861e-09	3.69948e-07
ENSMUSG00000077440	Gm23130	predicted gene, 23130 [Source:MGI Symbol;Acc:MGI:5452907]	2.66855	6.70481e-05	0.000685274
ENSMUSG00000085525	Gm13166	predicted gene 13166 [Source:MGI Symbol;Acc:MGI:3705130]	2.6685	0.00168744	0.00967867
ENSMUSG00000030966	Trim21	tripartite motif-containing 21 [Source:MGI Symbol;Acc:MGI:106657]	2.66232	1.49207e-10	9.65693e-09
ENSMUSG00000035960	Apex1	apurinic/apyrimidinic endonuclease 1 [Source:MGI Symbol;Acc:MGI:88042]	2.65966	5.20326e-08	1.62842e-06
ENSMUSG00000060594	Layn	layilin [Source:MGI Symbol;Acc:MGI:2685357]	2.65956	1.30055e-05	0.000176384
ENSMUSG00000030187	Klra2	killer cell lectin-like receptor, subfamily A, member 2 [Source:MGI Symbol;Acc:MGI:101906]	2.65686	0.000127295	0.00117996
ENSMUSG00000019779	Frk	fyn-related kinase [Source:MGI Symbol;Acc:MGI:103265]	2.65685	1.96231e-08	6.93497e-07
ENSMUSG00000061665	Cd2ap	CD2-associated protein [Source:MGI Symbol;Acc:MGI:1330281]	2.65594	4.29086e-15	7.2765e-13
ENSMUSG00000064925	Snora62	small nucleolar RNA, H/ACA box 62 [Source:MGI Symbol;Acc:MGI:2148179]	2.65441	0.00196904	0.0110335
ENSMUSG00000045672	Col27a1	collagen, type XXVII, alpha 1 [Source:MGI Symbol;Acc:MGI:2672118]	2.65411	3.42001e-10	1.98979e-08
ENSMUSG00000020407	Upp1	uridine phosphorylase 1 [Source:MGI Symbol;Acc:MGI:1097668]	2.65365	0.000865171	0.00565716
ENSMUSG00000084098	Gm13422	predicted gene 13422 [Source:MGI Symbol;Acc:MGI:3650167]	2.65361	0.00522247	0.023861
ENSMUSG00000085636	Gm11769	predicted gene 11769 [Source:MGI Symbol;Acc:MGI:3702101]	2.65329	0.0020478	0.0113786
ENSMUSG00000096957	E230013L22Rik	RIKEN cDNA E230013L22 gene [Source:MGI Symbol;Acc:MGI:2142601]	2.65325	2.18976e-15	3.95895e-13
ENSMUSG00000044309	Apol7c	apolipoprotein L 7c [Source:MGI Symbol;Acc:MGI:1920912]	2.6479	0.00599608	0.0264403
ENSMUSG00000062588	Gm6104	predicted gene 6104 [Source:MGI Symbol;Acc:MGI:3648587]	2.64381	0.00162415	0.00938457
ENSMUSG00000039328	Rnf122	ring finger protein 122 [Source:MGI Symbol;Acc:MGI:1916117]	2.64228	8.73074e-07	1.78166e-05
ENSMUSG00000071714	Csf2rb2	colony stimulating factor 2 receptor, beta 2, low-affinity (granulocyte-macrophage) [Source:MGI Symbol;Acc:MGI:1339760]	2.6415	1.83392e-06	3.30468e-05
ENSMUSG00000060512	0610040J01Rik	RIKEN cDNA 0610040J01 gene [Source:MGI Symbol;Acc:MGI:1923511]	2.64076	2.47977e-05	0.000301207
ENSMUSG00000035678	Tnfsf9	tumor necrosis factor (ligand) superfamily, member 9 [Source:MGI Symbol;Acc:MGI:1101058]	2.63748	2.70952e-06	4.64162e-05
ENSMUSG00000101191	Gm28809	predicted gene 28809 [Source:MGI Symbol;Acc:MGI:5579515]	2.6333	0.0031544	0.0159551
ENSMUSG00000028525	Pde4b	phosphodiesterase 4B, cAMP specific [Source:MGI Symbol;Acc:MGI:99557]	2.63196	0.000245224	0.00203897
ENSMUSG00000026417	Pigr	polymeric immunoglobulin receptor [Source:MGI Symbol;Acc:MGI:103080]	2.62925	1.88262e-09	8.91431e-08
ENSMUSG00000073647	Gm10557	predicted gene 10557 [Source:MGI Symbol;Acc:MGI:3708638]	2.62842	6.49883e-09	2.6549e-07
ENSMUSG00000030156	Cd69	CD69 antigen [Source:MGI Symbol;Acc:MGI:88343]	2.6214	0.00143763	0.00852295
ENSMUSG00000038301	Snx10	sorting nexin 10 [Source:MGI Symbol;Acc:MGI:1919232]	2.62024	1.15739e-07	3.2009e-06
ENSMUSG00000033214	Slitrk5	SLIT and NTRK-like family, member 5 [Source:MGI Symbol;Acc:MGI:2679448]	2.62013	0.000113949	0.00107734
ENSMUSG00000041782	Lad1	ladinin [Source:MGI Symbol;Acc:MGI:109343]	2.61733	2.91309e-08	9.69968e-07
ENSMUSG00000089670	Gm16581	predicted gene 16581 [Source:MGI Symbol;Acc:MGI:4415001]	2.61727	4.16434e-05	0.000463608
ENSMUSG00000015652	Steap1	six transmembrane epithelial antigen of the prostate 1 [Source:MGI Symbol;Acc:MGI:1917608]	2.6152	0.00785374	0.0324534
ENSMUSG00000055216	9430025C20Rik	RIKEN cDNA 9430025C20 gene [Source:MGI Symbol;Acc:MGI:3045277]	2.61334	0.00187048	0.0105683
ENSMUSG00000061897	Gm14292	predicted gene 14292 [Source:MGI Symbol;Acc:MGI:3649964]	2.61307	0.00129966	0.00784746
ENSMUSG00000020122	Egfr	epidermal growth factor receptor [Source:MGI Symbol;Acc:MGI:95294]	2.61065	8.16921e-07	1.69233e-05
ENSMUSG00000053475	Tnfaip6	tumor necrosis factor alpha induced protein 6 [Source:MGI Symbol;Acc:MGI:1195266]	2.60617	0.00353271	0.0174964
ENSMUSG00000089820	Gm15775	predicted gene 15775 [Source:MGI Symbol;Acc:MGI:3783216]	2.60017	0.00026713	0.00218294
ENSMUSG00000015134	Aldh1a3	aldehyde dehydrogenase family 1, subfamily A3 [Source:MGI Symbol;Acc:MGI:1861722]	2.58967	0.00153136	0.00895245
ENSMUSG00000028392	Bspry	B-box and SPRY domain containing [Source:MGI Symbol;Acc:MGI:2177191]	2.58669	7.41833e-08	2.19006e-06
ENSMUSG00000068246	Apol9b	apolipoprotein L 9b [Source:MGI Symbol;Acc:MGI:1919148]	2.58608	0.00026572	0.00217467
ENSMUSG00000035852	Misp	mitotic spindle positioning [Source:MGI Symbol;Acc:MGI:1926156]	2.58219	4.60068e-06	7.26151e-05
ENSMUSG00000015947	Fcgr1	Fc receptor, IgG, high affinity I [Source:MGI Symbol;Acc:MGI:95498]	2.57766	8.80934e-05	0.000866905
ENSMUSG00000070034	Sp110	Sp110 nuclear body protein [Source:MGI Symbol;Acc:MGI:1923364]	2.57222	3.62038e-15	6.23617e-13
ENSMUSG00000041984	Rptn	repetin [Source:MGI Symbol;Acc:MGI:1099055]	2.57214	1.06837e-07	3.00792e-06
ENSMUSG00000087635	Gm13414	predicted gene 13414 [Source:MGI Symbol;Acc:MGI:3652154]	2.56926	0.00634974	0.0276212
ENSMUSG00000024486	Hbegf	heparin-binding EGF-like growth factor [Source:MGI Symbol;Acc:MGI:96070]	2.56576	0.00080328	0.00532018
ENSMUSG00000028794	A3galt2	alpha 1,3-galactosyltransferase 2 (isoglobotriaosylceramide synthase) [Source:MGI Symbol;Acc:MGI:2685279]	2.5654	0.00860534	0.0348483
ENSMUSG00000039672	Kcne2	potassium voltage-gated channel, Isk-related subfamily, gene 2 [Source:MGI Symbol;Acc:MGI:1891123]	2.56476	0.00548251	0.02478
ENSMUSG00000056836	Gm6851	predicted pseudogene 6851 [Source:MGI Symbol;Acc:MGI:3643618]	2.56425	0.00240139	0.0129232
ENSMUSG00000081228	Gm16089	predicted gene 16089 [Source:MGI Symbol;Acc:MGI:3801884]	2.56183	2.46991e-08	8.45567e-07
ENSMUSG00000063628	Gm7665	predicted pseudogene 7665 [Source:MGI Symbol;Acc:MGI:3645651]	2.55963	3.42493e-09	1.51975e-07
ENSMUSG00000071265	1700086L19Rik	RIKEN cDNA 1700086L19 gene [Source:MGI Symbol;Acc:MGI:1921534]	2.55963	0.0087479	0.035287
ENSMUSG00000053835	H2-T24	histocompatibility 2, T region locus 24 [Source:MGI Symbol;Acc:MGI:95958]	2.55942	7.06166e-12	6.22906e-10
ENSMUSG00000057789	Bak1	BCL2-antagonist/killer 1 [Source:MGI Symbol;Acc:MGI:1097161]	2.55663	2.90611e-18	9.21362e-16
ENSMUSG00000108614	2610306O10Rik	RIKEN cDNA 2610306O10 gene [Source:MGI Symbol;Acc:MGI:1917710]	2.5564	1.38219e-05	0.000185161
ENSMUSG00000020077	Srgn	serglycin [Source:MGI Symbol;Acc:MGI:97756]	2.55596	1.25117e-08	4.69477e-07
ENSMUSG00000091649	Phf11b	PHD finger protein 11B [Source:MGI Symbol;Acc:MGI:3645789]	2.55413	0.000114008	0.00107734
ENSMUSG00000026073	Il1r2	interleukin 1 receptor, type II [Source:MGI Symbol;Acc:MGI:96546]	2.55226	2.01053e-06	3.57e-05
ENSMUSG00000079164	Tlr5	toll-like receptor 5 [Source:MGI Symbol;Acc:MGI:1858171]	2.55199	2.78442e-06	4.75503e-05
ENSMUSG00000015501	Hivep2	human immunodeficiency virus type I enhancer binding protein 2 [Source:MGI Symbol;Acc:MGI:1338076]	2.55161	6.87118e-07	1.46648e-05
ENSMUSG00000052397	Ezr	ezrin [Source:MGI Symbol;Acc:MGI:98931]	2.54669	0.00014797	0.0013376
ENSMUSG00000107997	Gm44243	predicted gene, 44243 [Source:MGI Symbol;Acc:MGI:5690635]	2.54379	5.565e-05	0.000588116
ENSMUSG00000001248	Gramd1a	GRAM domain containing 1A [Source:MGI Symbol;Acc:MGI:105490]	2.53853	1.70947e-08	6.21419e-07
ENSMUSG00000029862	Clcn1	chloride channel, voltage-sensitive 1 [Source:MGI Symbol;Acc:MGI:88417]	2.53322	0.00150131	0.0088192
ENSMUSG00000082154	Gm16464	predicted gene 16464 [Source:MGI Symbol;Acc:MGI:3643716]	2.53115	0.00253408	0.0134481
ENSMUSG00000006517	Mvd	mevalonate (diphospho) decarboxylase [Source:MGI Symbol;Acc:MGI:2179327]	2.52943	6.09114e-08	1.85843e-06
ENSMUSG00000017009	Sdc4	syndecan 4 [Source:MGI Symbol;Acc:MGI:1349164]	2.52899	2.99509e-07	7.23984e-06
ENSMUSG00000094910	D430019H16Rik	RIKEN cDNA D430019H16 gene [Source:MGI Symbol;Acc:MGI:2443127]	2.52865	0.000115348	0.00108859
ENSMUSG00000037095	Lrg1	leucine-rich alpha-2-glycoprotein 1 [Source:MGI Symbol;Acc:MGI:1924155]	2.52669	1.55484e-06	2.86552e-05
ENSMUSG00000023048	Prr13	proline rich 13 [Source:MGI Symbol;Acc:MGI:1913401]	2.52486	4.77513e-06	7.48286e-05
ENSMUSG00000081076	Rpsa-ps4	ribosomal protein S4, pseudogene 4 [Source:MGI Symbol;Acc:MGI:3651545]	2.52074	6.70722e-07	1.43709e-05
ENSMUSG00000051149	Adnp	activity-dependent neuroprotective protein [Source:MGI Symbol;Acc:MGI:1338758]	2.52009	0.00100665	0.00639416
ENSMUSG00000078616	Trim30c	tripartite motif-containing 30C [Source:MGI Symbol;Acc:MGI:4821257]	2.51972	0.00275283	0.0143448
ENSMUSG00000063268	Parp10	poly (ADP-ribose) polymerase family, member 10 [Source:MGI Symbol;Acc:MGI:3712326]	2.51829	1.80431e-08	6.50266e-07
ENSMUSG00000043263	Ifi209	interferon activated gene 209 [Source:MGI Symbol;Acc:MGI:2138243]	2.51791	1.91895e-05	0.000243284
ENSMUSG00000109244	Gm44751	predicted gene 44751 [Source:MGI Symbol;Acc:MGI:5753327]	2.51434	6.17231e-05	0.000639931
ENSMUSG00000050628	Ubald2	UBA-like domain containing 2 [Source:MGI Symbol;Acc:MGI:1914635]	2.51197	9.95682e-12	8.47531e-10
ENSMUSG00000038507	Parp12	poly (ADP-ribose) polymerase family, member 12 [Source:MGI Symbol;Acc:MGI:2143990]	2.50906	2.88759e-11	2.15593e-09
ENSMUSG00000097077	Gm16712	predicted gene, 16712 [Source:MGI Symbol;Acc:MGI:4439636]	2.50776	0.00996214	0.0390927
ENSMUSG00000061825	Ces2c	carboxylesterase 2C [Source:MGI Symbol;Acc:MGI:2385905]	2.50717	0.00339918	0.016927
ENSMUSG00000047098	Rnf31	ring finger protein 31 [Source:MGI Symbol;Acc:MGI:1934704]	2.50663	2.43508e-15	4.33088e-13
ENSMUSG00000102478	BC085271	cDNA sequence BC085271 [Source:MGI Symbol;Acc:MGI:3612444]	2.50545	2.32433e-08	8.03623e-07
ENSMUSG00000043279	Trim56	tripartite motif-containing 56 [Source:MGI Symbol;Acc:MGI:2685298]	2.50322	3.33096e-14	4.52597e-12
ENSMUSG00000103382	Gm37755	predicted gene, 37755 [Source:MGI Symbol;Acc:MGI:5610983]	2.5024	0.000639709	0.00442437
ENSMUSG00000045659	Plekha7	pleckstrin homology domain containing, family A member 7 [Source:MGI Symbol;Acc:MGI:2445094]	2.50127	7.26234e-07	1.54393e-05
ENSMUSG00000058126	Tpm3-rs7	tropomyosin 3, related sequence 7 [Source:MGI Symbol;Acc:MGI:99705]	2.50126	1.42326e-07	3.80626e-06
ENSMUSG00000066258	Trim12a	tripartite motif-containing 12A [Source:MGI Symbol;Acc:MGI:1923931]	2.49916	9.6399e-08	2.7507e-06
ENSMUSG00000108732	2310043P16Rik	RIKEN cDNA 2310043P16 gene [Source:MGI Symbol;Acc:MGI:1917385]	2.49845	1.37557e-06	2.59573e-05
ENSMUSG00000039699	Batf2	basic leucine zipper transcription factor, ATF-like 2 [Source:MGI Symbol;Acc:MGI:1921731]	2.49787	0.000210575	0.00180437
ENSMUSG00000002227	Mov10	Moloney leukemia virus 10 [Source:MGI Symbol;Acc:MGI:97054]	2.49565	5.01862e-10	2.77241e-08
ENSMUSG00000077192	Snora17	small nucleolar RNA, H/ACA box 17 [Source:MGI Symbol;Acc:MGI:4360060]	2.49509	3.87642e-05	0.000436441
ENSMUSG00000082560	Gm15157	predicted gene 15157 [Source:MGI Symbol;Acc:MGI:3705478]	2.49365	0.000447537	0.00333457
ENSMUSG00000048188	Gm8181	predicted gene 8181 [Source:MGI Symbol;Acc:MGI:3643329]	2.49282	0.0117932	0.0444576
ENSMUSG00000035299	Mid1	midline 1 [Source:MGI Symbol;Acc:MGI:1100537]	2.49019	0.000706372	0.00479894
ENSMUSG00000041949	Tango6	transport and golgi organization 6 [Source:MGI Symbol;Acc:MGI:2142786]	2.48745	5.72319e-07	1.25839e-05
ENSMUSG00000102824	Pdcd5-ps	programmed cell death 5, pseudogene [Source:MGI Symbol;Acc:MGI:3782009]	2.4842	2.53003e-09	1.15788e-07
ENSMUSG00000044719	E230025N22Rik	Riken cDNA E230025N22 gene [Source:MGI Symbol;Acc:MGI:3687212]	2.48305	1.67959e-05	0.000218447
ENSMUSG00000092193	Cd9-ps	Cd9 antigen, pseudogene [Source:MGI Symbol;Acc:MGI:3645134]	2.48262	0.00889522	0.035764
ENSMUSG00000073490	Ifi207	interferon activated gene 207 [Source:MGI Symbol;Acc:MGI:2138302]	2.48025	1.97341e-06	3.51837e-05
ENSMUSG00000043424	Eif3j2	eukaryotic translation initiation factor 3, subunit J2 [Source:MGI Symbol;Acc:MGI:3704486]	2.47904	2.82346e-07	6.88583e-06
ENSMUSG00000061684	Rpl21-ps8	ribosomal protein L21, pseudogene 8 [Source:MGI Symbol;Acc:MGI:3648345]	2.47846	1.58588e-07	4.16479e-06
ENSMUSG00000092341	Malat1	metastasis associated lung adenocarcinoma transcript 1 (non-coding RNA) [Source:MGI Symbol;Acc:MGI:1919539]	2.47485	2.07665e-05	0.000260223
ENSMUSG00000107946	Gm44066	predicted gene, 44066 [Source:MGI Symbol;Acc:MGI:5690458]	2.47449	0.00156823	0.00911438
ENSMUSG00000052353	Cemip	cell migration inducing protein, hyaluronan binding [Source:MGI Symbol;Acc:MGI:2443629]	2.47283	0.00175374	0.0100117
ENSMUSG00000033902	Mapkbp1	mitogen-activated protein kinase binding protein 1 [Source:MGI Symbol;Acc:MGI:1347004]	2.4717	1.41655e-07	3.79473e-06
ENSMUSG00000057421	Las1l	LAS1-like (S. cerevisiae) [Source:MGI Symbol;Acc:MGI:1923380]	2.47101	1.60774e-05	0.000210682
ENSMUSG00000030659	Nucb2	nucleobindin 2 [Source:MGI Symbol;Acc:MGI:1858179]	2.46939	2.44696e-16	5.51853e-14
ENSMUSG00000028634	Hivep3	human immunodeficiency virus type I enhancer binding protein 3 [Source:MGI Symbol;Acc:MGI:106589]	2.4656	1.0608e-07	2.99049e-06
ENSMUSG00000098755	Gm27651	predicted gene, 27651 [Source:MGI Symbol;Acc:MGI:5531033]	2.46554	0.00444764	0.0210144
ENSMUSG00000026077	Npas2	neuronal PAS domain protein 2 [Source:MGI Symbol;Acc:MGI:109232]	2.46474	2.54724e-08	8.66615e-07
ENSMUSG00000038039	Gcc2	GRIP and coiled-coil domain containing 2 [Source:MGI Symbol;Acc:MGI:1917547]	2.46439	4.75127e-11	3.44168e-09
ENSMUSG00000082675	Gm6382	predicted gene 6382 [Source:MGI Symbol;Acc:MGI:3646438]	2.46412	2.55453e-07	6.30021e-06
ENSMUSG00000003644	Rps6ka1	ribosomal protein S6 kinase polypeptide 1 [Source:MGI Symbol;Acc:MGI:104558]	2.4605	2.1948e-06	3.8534e-05
ENSMUSG00000069808	Fam57a	family with sequence similarity 57, member A [Source:MGI Symbol;Acc:MGI:2151840]	2.45874	0.000733019	0.00493704
ENSMUSG00000046223	Plaur	plasminogen activator, urokinase receptor [Source:MGI Symbol;Acc:MGI:97612]	2.45857	0.000948785	0.00609742
ENSMUSG00000025491	Ifitm1	interferon induced transmembrane protein 1 [Source:MGI Symbol;Acc:MGI:1915963]	2.45845	1.75782e-08	6.34554e-07
ENSMUSG00000022885	St6gal1	beta galactoside alpha 2,6 sialyltransferase 1 [Source:MGI Symbol;Acc:MGI:108470]	2.454	1.90431e-08	6.76279e-07
ENSMUSG00000072492	Gm10364	predicted pseudogene 10364 [Source:MGI Symbol;Acc:MGI:3643153]	2.4534	0.0124681	0.0463627
ENSMUSG00000085852	Gm13807	predicted gene 13807 [Source:MGI Symbol;Acc:MGI:3650023]	2.45316	6.78924e-05	0.000691211
ENSMUSG00000050737	Ptges	prostaglandin E synthase [Source:MGI Symbol;Acc:MGI:1927593]	2.45276	1.9451e-06	3.47923e-05
ENSMUSG00000015217	Hmgb3	high mobility group box 3 [Source:MGI Symbol;Acc:MGI:1098219]	2.45179	2.15926e-20	9.64001e-18
ENSMUSG00000021408	Ripk1	receptor (TNFRSF)-interacting serine-threonine kinase 1 [Source:MGI Symbol;Acc:MGI:108212]	2.45091	1.34149e-08	5.00153e-07
ENSMUSG00000084519	Gm22478	predicted gene, 22478 [Source:MGI Symbol;Acc:MGI:5452255]	2.44733	0.000859688	0.00562565
ENSMUSG00000020120	Plek	pleckstrin [Source:MGI Symbol;Acc:MGI:1860485]	2.44729	0.000510094	0.00369987
ENSMUSG00000074264	Amy1	amylase 1, salivary [Source:MGI Symbol;Acc:MGI:88019]	2.44445	0.00698899	0.0296531
ENSMUSG00000022780	Meltf	melanotransferrin [Source:MGI Symbol;Acc:MGI:1353421]	2.43897	0.000693376	0.00473826
ENSMUSG00000032712	Resf1	retroelement silencing factor 1 [Source:MGI Symbol;Acc:MGI:1914496]	2.43868	2.12883e-11	1.61703e-09
ENSMUSG00000102550	Gm8276	predicted gene 8276 [Source:MGI Symbol;Acc:MGI:3648019]	2.4377	0.000153923	0.00138227
ENSMUSG00000020057	Dram1	DNA-damage regulated autophagy modulator 1 [Source:MGI Symbol;Acc:MGI:1918962]	2.43656	2.22265e-05	0.000274705
ENSMUSG00000086229	Gm4887	predicted gene 4887 [Source:MGI Symbol;Acc:MGI:3645730]	2.43622	0.000483807	0.00354802
ENSMUSG00000060878	Olfr1420	olfactory receptor 1420 [Source:MGI Symbol;Acc:MGI:3031254]	2.43404	0.00185876	0.0105125
ENSMUSG00000052560	Cpne8	copine VIII [Source:MGI Symbol;Acc:MGI:1914121]	2.43403	0.00031375	0.00249495
ENSMUSG00000038059	Smim3	small integral membrane protein 3 [Source:MGI Symbol;Acc:MGI:1917088]	2.43246	0.00274131	0.0142953
ENSMUSG00000032572	Col6a4	collagen, type VI, alpha 4 [Source:MGI Symbol;Acc:MGI:1915803]	2.42779	1.56798e-05	0.000206509
ENSMUSG00000011179	Odc1	ornithine decarboxylase, structural 1 [Source:MGI Symbol;Acc:MGI:97402]	2.42442	0.000128396	0.00118816
ENSMUSG00000021741	Gm5457	predicted pseudogene 5457 [Source:MGI Symbol;Acc:MGI:3646665]	2.42229	0.0134487	0.0491899
ENSMUSG00000104969	Gm43445	predicted gene 43445 [Source:MGI Symbol;Acc:MGI:5663582]	2.42194	8.61869e-06	0.000124286
ENSMUSG00000092517	Art2a-ps	ADP-ribosyltransferase 2a, pseudogene [Source:MGI Symbol;Acc:MGI:107546]	2.42103	0.0118922	0.0447589
ENSMUSG00000027087	Itgav	integrin alpha V [Source:MGI Symbol;Acc:MGI:96608]	2.41856	7.53822e-06	0.000110898
ENSMUSG00000042195	Slc35f2	solute carrier family 35, member F2 [Source:MGI Symbol;Acc:MGI:1919272]	2.41642	0.000212268	0.00181673
ENSMUSG00000097002	Gm2670	predicted gene 2670 [Source:MGI Symbol;Acc:MGI:3780839]	2.41592	5.65357e-06	8.60665e-05
ENSMUSG00000085351	Gm12472	predicted gene 12472 [Source:MGI Symbol;Acc:MGI:3649439]	2.41345	0.0110728	0.0424144
ENSMUSG00000038045	Sult6b1	sulfotransferase family, cytosolic, 6B, member 1 [Source:MGI Symbol;Acc:MGI:1920921]	2.41339	0.0003094	0.00246483
ENSMUSG00000050211	Pla2g4e	phospholipase A2, group IVE [Source:MGI Symbol;Acc:MGI:1919144]	2.41311	0.00241786	0.0129799
ENSMUSG00000053158	Fes	feline sarcoma oncogene [Source:MGI Symbol;Acc:MGI:95514]	2.41145	9.66324e-08	2.75117e-06
ENSMUSG00000089764	Gm16580	predicted gene 16580 [Source:MGI Symbol;Acc:MGI:4415000]	2.4057	1.85351e-15	3.49547e-13
ENSMUSG00000058624	Gda	guanine deaminase [Source:MGI Symbol;Acc:MGI:95678]	2.40281	0.00152719	0.00893521
ENSMUSG00000091955	Gm9844	predicted pseudogene 9844 [Source:MGI Symbol;Acc:MGI:3704288]	2.40213	1.76613e-05	0.000227806
ENSMUSG00000086786	Gm15908	predicted gene 15908 [Source:MGI Symbol;Acc:MGI:3801931]	2.40083	0.0103683	0.040323
ENSMUSG00000098889	Gm27206	predicted gene 27206 [Source:MGI Symbol;Acc:MGI:5521049]	2.40065	0.0124127	0.0462118
ENSMUSG00000031304	Il2rg	interleukin 2 receptor, gamma chain [Source:MGI Symbol;Acc:MGI:96551]	2.3962	7.20604e-12	6.3309e-10
ENSMUSG00000050910	Cdr2l	cerebellar degeneration-related protein 2-like [Source:MGI Symbol;Acc:MGI:2684867]	2.39551	0.000439737	0.00328878
ENSMUSG00000067297	Ifit1bl2	interferon induced protein with tetratricopeptide repeats 1B like 2 [Source:MGI Symbol;Acc:MGI:2148249]	2.39443	0.00187756	0.0106023
ENSMUSG00000058013	Sept11	septin 11 [Source:MGI Symbol;Acc:MGI:1277214]	2.39442	1.08216e-05	0.000150402
ENSMUSG00000042808	Gpx2	glutathione peroxidase 2 [Source:MGI Symbol;Acc:MGI:106609]	2.39047	0.000205661	0.00176919
ENSMUSG00000028214	Gem	GTP binding protein (gene overexpressed in skeletal muscle) [Source:MGI Symbol;Acc:MGI:99844]	2.38916	0.00966151	0.0381507
ENSMUSG00000109609	Gm4972	predicted gene 4972 [Source:MGI Symbol;Acc:MGI:3643689]	2.38725	0.00554031	0.0249536
ENSMUSG00000031652	N4bp1	NEDD4 binding protein 1 [Source:MGI Symbol;Acc:MGI:2136825]	2.38617	1.36766e-12	1.37243e-10
ENSMUSG00000072244	Trim6	tripartite motif-containing 6 [Source:MGI Symbol;Acc:MGI:2137352]	2.38549	0.00240743	0.0129493
ENSMUSG00000097657	Gm7389	predicted gene 7389 [Source:MGI Symbol;Acc:MGI:3645153]	2.38159	0.00117492	0.00721204
ENSMUSG00000004446	Bid	BH3 interacting domain death agonist [Source:MGI Symbol;Acc:MGI:108093]	2.37906	6.87248e-08	2.05386e-06
ENSMUSG00000091269	Gm6682	predicted gene 6682 [Source:MGI Symbol;Acc:MGI:3647156]	2.379	0.0120848	0.0452839
ENSMUSG00000104280	Rps2-ps11	ribosomal protein S2, pseudogene 11 [Source:MGI Symbol;Acc:MGI:3648819]	2.37713	0.0121902	0.0455851
ENSMUSG00000024270	Slc39a6	solute carrier family 39 (metal ion transporter), member 6 [Source:MGI Symbol;Acc:MGI:2147279]	2.37673	3.78293e-06	6.185e-05
ENSMUSG00000060985	Tdrd5	tudor domain containing 5 [Source:MGI Symbol;Acc:MGI:2684949]	2.37582	0.0062349	0.0272408
ENSMUSG00000024339	Tap2	transporter 2, ATP-binding cassette, sub-family B (MDR/TAP) [Source:MGI Symbol;Acc:MGI:98484]	2.37497	5.30946e-10	2.91102e-08
ENSMUSG00000098082	Gm20574	predicted gene, 20574 [Source:MGI Symbol;Acc:MGI:5295681]	2.37203	0.000960351	0.00615056
ENSMUSG00000093080	Mir3060	microRNA 3060 [Source:MGI Symbol;Acc:MGI:4834232]	2.36948	2.40246e-06	4.17444e-05
ENSMUSG00000032373	Car12	carbonic anhydrase 12 [Source:MGI Symbol;Acc:MGI:1923709]	2.36709	0.0013746	0.00821381
ENSMUSG00000031309	Rps6ka3	ribosomal protein S6 kinase polypeptide 3 [Source:MGI Symbol;Acc:MGI:104557]	2.36384	3.14947e-05	0.000369227
ENSMUSG00000012350	Ehf	ets homologous factor [Source:MGI Symbol;Acc:MGI:1270840]	2.36379	2.93986e-09	1.32603e-07
ENSMUSG00000062794	Zfp599	zinc finger protein 599 [Source:MGI Symbol;Acc:MGI:2679006]	2.36193	1.88488e-05	0.000240016
ENSMUSG00000025921	Rdh10	retinol dehydrogenase 10 (all-trans) [Source:MGI Symbol;Acc:MGI:1924238]	2.36142	0.00642853	0.0278779
ENSMUSG00000053783	1700016K19Rik	RIKEN cDNA 1700016K19 gene [Source:MGI Symbol;Acc:MGI:1921480]	2.35856	0.00676221	0.0289378
ENSMUSG00000039676	Capsl	calcyphosine-like [Source:MGI Symbol;Acc:MGI:1922818]	2.35688	0.000198987	0.00172193
ENSMUSG00000106777	Gm43150	predicted gene 43150 [Source:MGI Symbol;Acc:MGI:5663287]	2.35311	0.0134692	0.0492331
ENSMUSG00000091449	Gm10269	predicted gene 10269 [Source:MGI Symbol;Acc:MGI:3642381]	2.34999	7.82839e-07	1.64194e-05
ENSMUSG00000103388	Gm37581	predicted gene, 37581 [Source:MGI Symbol;Acc:MGI:5610809]	2.34979	0.000588796	0.00413898
ENSMUSG00000097020	Gm26613	predicted gene, 26613 [Source:MGI Symbol;Acc:MGI:5477107]	2.34814	0.0128355	0.0474533
ENSMUSG00000002325	Irf9	interferon regulatory factor 9 [Source:MGI Symbol;Acc:MGI:107587]	2.34756	2.75858e-08	9.29475e-07
ENSMUSG00000030681	Mvp	major vault protein [Source:MGI Symbol;Acc:MGI:1925638]	2.34657	3.29804e-07	7.86782e-06
ENSMUSG00000083161	Gm11427	predicted gene 11427 [Source:MGI Symbol;Acc:MGI:3651774]	2.34361	0.00313273	0.0158675
ENSMUSG00000037833	Sh2d4b	SH2 domain containing 4B [Source:MGI Symbol;Acc:MGI:1925182]	2.33239	0.00265153	0.0139334
ENSMUSG00000057137	Tmem140	transmembrane protein 140 [Source:MGI Symbol;Acc:MGI:1915737]	2.33221	4.5747e-07	1.04029e-05
ENSMUSG00000022951	Rcan1	regulator of calcineurin 1 [Source:MGI Symbol;Acc:MGI:1890564]	2.33081	2.92846e-05	0.000346287
ENSMUSG00000105655	Gm42659	predicted gene 42659 [Source:MGI Symbol;Acc:MGI:5662796]	2.32959	0.0050742	0.0233053
ENSMUSG00000079297	Gm2223	predicted pseudogene 2223 [Source:MGI Symbol;Acc:MGI:3780393]	2.32808	2.91038e-07	7.06468e-06
ENSMUSG00000058922	Gm10052	predicted pseudogene 10052 [Source:MGI Symbol;Acc:MGI:3704348]	2.3257	2.94177e-11	2.18891e-09
ENSMUSG00000025314	Ptprj	protein tyrosine phosphatase, receptor type, J [Source:MGI Symbol;Acc:MGI:104574]	2.32477	4.2447e-08	1.35955e-06
ENSMUSG00000081788	Gm5898	predicted gene 5898 [Source:MGI Symbol;Acc:MGI:3644921]	2.32445	1.44329e-06	2.69627e-05
ENSMUSG00000026204	Ptprn	protein tyrosine phosphatase, receptor type, N [Source:MGI Symbol;Acc:MGI:102765]	2.3207	8.67647e-05	0.000854599
ENSMUSG00000049303	Syt12	synaptotagmin XII [Source:MGI Symbol;Acc:MGI:2159601]	2.3206	0.00867393	0.0350482
ENSMUSG00000013974	Mcemp1	mast cell expressed membrane protein 1 [Source:MGI Symbol;Acc:MGI:1916439]	2.31938	0.00875919	0.0353132
ENSMUSG00000052125	F730043M19Rik	RIKEN cDNA F730043M19 gene [Source:MGI Symbol;Acc:MGI:2443237]	2.31855	0.000572002	0.00405086
ENSMUSG00000028362	Tnfsf8	tumor necrosis factor (ligand) superfamily, member 8 [Source:MGI Symbol;Acc:MGI:88328]	2.31808	0.00496802	0.0229235
ENSMUSG00000090877	Hspa1b	heat shock protein 1B [Source:MGI Symbol;Acc:MGI:99517]	2.31598	0.000283222	0.00229472
ENSMUSG00000060487	Samd5	sterile alpha motif domain containing 5 [Source:MGI Symbol;Acc:MGI:2444815]	2.31464	0.000242502	0.00202325
ENSMUSG00000083367	Gm8806	predicted gene 8806 [Source:MGI Symbol;Acc:MGI:3643511]	2.31412	7.59056e-07	1.59972e-05
ENSMUSG00000042388	Dlgap3	DLG associated protein 3 [Source:MGI Symbol;Acc:MGI:3039563]	2.31284	7.25429e-05	0.000731096
ENSMUSG00000079645	Gm17193	predicted gene 17193 [Source:MGI Symbol;Acc:MGI:4938020]	2.3119	1.24241e-07	3.38046e-06
ENSMUSG00000039853	Trim14	tripartite motif-containing 14 [Source:MGI Symbol;Acc:MGI:1921985]	2.31123	5.90165e-07	1.29363e-05
ENSMUSG00000052310	Slc39a1	solute carrier family 39 (zinc transporter), member 1 [Source:MGI Symbol;Acc:MGI:1353474]	2.30884	6.79074e-08	2.03778e-06
ENSMUSG00000026126	Ptpn18	protein tyrosine phosphatase, non-receptor type 18 [Source:MGI Symbol;Acc:MGI:108410]	2.30827	5.92886e-13	6.35783e-11
ENSMUSG00000035441	Myo1d	myosin ID [Source:MGI Symbol;Acc:MGI:107728]	2.30805	3.14785e-10	1.859e-08
ENSMUSG00000107035	Ybx1-ps2	Y box protein 1, pseudogene 2 [Source:MGI Symbol;Acc:MGI:2137671]	2.30571	1.39368e-07	3.74088e-06
ENSMUSG00000035047	Kri1	KRI1 homolog [Source:MGI Symbol;Acc:MGI:2384899]	2.30541	6.53341e-07	1.40536e-05
ENSMUSG00000029370	Rassf6	Ras association (RalGDS/AF-6) domain family member 6 [Source:MGI Symbol;Acc:MGI:1920496]	2.30371	0.000603593	0.00421725
ENSMUSG00000060989	Gm11847	predicted gene 11847 [Source:MGI Symbol;Acc:MGI:3651787]	2.30191	0.00710622	0.0300224
ENSMUSG00000027078	Ube2l6	ubiquitin-conjugating enzyme E2L 6 [Source:MGI Symbol;Acc:MGI:1914500]	2.2964	6.82695e-07	1.45989e-05
ENSMUSG00000027951	Adar	adenosine deaminase, RNA-specific [Source:MGI Symbol;Acc:MGI:1889575]	2.29632	2.94233e-08	9.76728e-07
ENSMUSG00000104342	Gm36401	predicted gene, 36401 [Source:MGI Symbol;Acc:MGI:5595560]	2.29603	0.00829867	0.0338697
ENSMUSG00000041235	Chd7	chromodomain helicase DNA binding protein 7 [Source:MGI Symbol;Acc:MGI:2444748]	2.29579	7.9375e-06	0.000115453
ENSMUSG00000097558	Gm26902	predicted gene, 26902 [Source:MGI Symbol;Acc:MGI:5477396]	2.29534	0.0010933	0.00680623
ENSMUSG00000032508	Myd88	myeloid differentiation primary response gene 88 [Source:MGI Symbol;Acc:MGI:108005]	2.29358	0.000569809	0.00404188
ENSMUSG00000086688	Gm11560	predicted gene 11560 [Source:MGI Symbol;Acc:MGI:3652066]	2.29296	3.81187e-05	0.000430788
ENSMUSG00000034591	Slc41a2	solute carrier family 41, member 2 [Source:MGI Symbol;Acc:MGI:2442940]	2.29266	5.74753e-05	0.000603905
ENSMUSG00000042228	Lyn	LYN proto-oncogene, Src family tyrosine kinase [Source:MGI Symbol;Acc:MGI:96892]	2.29069	2.45525e-10	1.49613e-08
ENSMUSG00000004814	Ccl24	chemokine (C-C motif) ligand 24 [Source:MGI Symbol;Acc:MGI:1928953]	2.28838	8.1712e-06	0.000118615
ENSMUSG00000022272	Myo10	myosin X [Source:MGI Symbol;Acc:MGI:107716]	2.28609	1.64932e-07	4.2961e-06
ENSMUSG00000040363	Bcor	BCL6 interacting corepressor [Source:MGI Symbol;Acc:MGI:1918708]	2.2859	1.11972e-10	7.46445e-09
ENSMUSG00000029381	Shroom3	shroom family member 3 [Source:MGI Symbol;Acc:MGI:1351655]	2.28581	0.00104587	0.0065727
ENSMUSG00000075312	Gm13597	predicted gene 13597 [Source:MGI Symbol;Acc:MGI:3651139]	2.28573	2.83825e-06	4.83187e-05
ENSMUSG00000033220	Rac2	Rac family small GTPase 2 [Source:MGI Symbol;Acc:MGI:97846]	2.28457	5.17149e-06	7.9558e-05
ENSMUSG00000036606	Plxnb2	plexin B2 [Source:MGI Symbol;Acc:MGI:2154239]	2.2836	2.64823e-09	1.20111e-07
ENSMUSG00000105359	Rpl21-ps10	ribosomal protein L21, pseudogene 10 [Source:MGI Symbol;Acc:MGI:3643358]	2.28237	0.00460034	0.0215359
ENSMUSG00000042429	Adora1	adenosine A1 receptor [Source:MGI Symbol;Acc:MGI:99401]	2.282	2.60685e-08	8.82777e-07
ENSMUSG00000097246	Gm26890	predicted gene, 26890 [Source:MGI Symbol;Acc:MGI:5477384]	2.27969	0.00205925	0.0114278
ENSMUSG00000005124	Wisp1	WNT1 inducible signaling pathway protein 1 [Source:MGI Symbol;Acc:MGI:1197008]	2.2792	6.59199e-05	0.000675124
ENSMUSG00000026470	Stx6	syntaxin 6 [Source:MGI Symbol;Acc:MGI:1926235]	2.27868	4.84038e-13	5.32102e-11
ENSMUSG00000036986	Pml	promyelocytic leukemia [Source:MGI Symbol;Acc:MGI:104662]	2.27838	1.04368e-11	8.81523e-10
ENSMUSG00000038525	Armc10	armadillo repeat containing 10 [Source:MGI Symbol;Acc:MGI:1914461]	2.27665	2.16888e-17	5.85759e-15
ENSMUSG00000060591	Ifitm2	interferon induced transmembrane protein 2 [Source:MGI Symbol;Acc:MGI:1933382]	2.27363	9.67106e-12	8.26422e-10
ENSMUSG00000051351	Zfp46	zinc finger protein 46 [Source:MGI Symbol;Acc:MGI:99192]	2.27308	1.2951e-07	3.50205e-06
ENSMUSG00000024014	Pim1	proviral integration site 1 [Source:MGI Symbol;Acc:MGI:97584]	2.26844	8.16561e-07	1.69233e-05
ENSMUSG00000028655	Mfsd2a	major facilitator superfamily domain containing 2A [Source:MGI Symbol;Acc:MGI:1923824]	2.26763	0.00145303	0.00859094
ENSMUSG00000066245	Gm10156	predicted gene 10156 [Source:MGI Symbol;Acc:MGI:3642344]	2.26726	0.00943384	0.0374478
ENSMUSG00000033581	Igf2bp2	insulin-like growth factor 2 mRNA binding protein 2 [Source:MGI Symbol;Acc:MGI:1890358]	2.26357	5.18549e-07	1.16466e-05
ENSMUSG00000001504	Irx2	Iroquois homeobox 2 [Source:MGI Symbol;Acc:MGI:1197526]	2.2615	1.16497e-07	3.21373e-06
ENSMUSG00000070031	Sp140	Sp140 nuclear body protein [Source:MGI Symbol;Acc:MGI:3702467]	2.26045	2.38825e-09	1.09529e-07
ENSMUSG00000101166	Gm28496	predicted gene 28496 [Source:MGI Symbol;Acc:MGI:5579202]	2.26031	0.000633709	0.00439259
ENSMUSG00000061288	Taok3	TAO kinase 3 [Source:MGI Symbol;Acc:MGI:3041177]	2.25766	7.01154e-19	2.59974e-16
ENSMUSG00000066475	Gm10268	predicted gene 10268 [Source:MGI Symbol;Acc:MGI:3642637]	2.25713	0.00130998	0.00788801
ENSMUSG00000073411	H2-D1	histocompatibility 2, D region locus 1 [Source:MGI Symbol;Acc:MGI:95896]	2.25455	1.68637e-10	1.07241e-08
ENSMUSG00000101249	Gm29216	predicted gene 29216 [Source:MGI Symbol;Acc:MGI:5579922]	2.25127	1.01747e-12	1.04992e-10
ENSMUSG00000038011	Dnah10	dynein, axonemal, heavy chain 10 [Source:MGI Symbol;Acc:MGI:1860299]	2.24952	0.00304438	0.0155387
ENSMUSG00000110494	Gm31774	predicted gene, 31774 [Source:MGI Symbol;Acc:MGI:5590933]	2.24496	0.00434633	0.0206293
ENSMUSG00000040528	Milr1	mast cell immunoglobulin like receptor 1 [Source:MGI Symbol;Acc:MGI:2685731]	2.24246	1.19255e-06	2.30461e-05
ENSMUSG00000025019	Lcor	ligand dependent nuclear receptor corepressor [Source:MGI Symbol;Acc:MGI:2443930]	2.23982	0.00140061	0.00833961
ENSMUSG00000089988	Gm16238	predicted gene 16238 [Source:MGI Symbol;Acc:MGI:3802104]	2.2397	5.43669e-10	2.95853e-08
ENSMUSG00000052271	Bhlha15	basic helix-loop-helix family, member a15 [Source:MGI Symbol;Acc:MGI:891976]	2.23882	0.00130758	0.00787787
ENSMUSG00000090035	Galnt4	polypeptide N-acetylgalactosaminyltransferase 4 [Source:MGI Symbol;Acc:MGI:894692]	2.23841	5.95602e-14	7.57522e-12
ENSMUSG00000108655	Gm44949	predicted gene 44949 [Source:MGI Symbol;Acc:MGI:5753525]	2.23813	5.60091e-06	8.53558e-05
ENSMUSG00000069910	Spdl1	spindle apparatus coiled-coil protein 1 [Source:MGI Symbol;Acc:MGI:1917635]	2.23276	4.18135e-05	0.000465029
ENSMUSG00000047911	Npm2	nucleophosmin/nucleoplasmin 2 [Source:MGI Symbol;Acc:MGI:1890811]	2.2319	0.00103635	0.00652787
ENSMUSG00000058006	Mdn1	midasin AAA ATPase 1 [Source:MGI Symbol;Acc:MGI:1926159]	2.23008	0.000372911	0.00288552
ENSMUSG00000028970	Abcb1b	ATP-binding cassette, sub-family B (MDR/TAP), member 1B [Source:MGI Symbol;Acc:MGI:97568]	2.22901	0.000414644	0.00313217
ENSMUSG00000096727	Psmb9	proteasome (prosome, macropain) subunit, beta type 9 (large multifunctional peptidase 2) [Source:MGI Symbol;Acc:MGI:1346526]	2.22594	0.0024313	0.0130392
ENSMUSG00000102559	Gm37570	predicted gene, 37570 [Source:MGI Symbol;Acc:MGI:5610798]	2.22529	0.000273081	0.00222327
ENSMUSG00000090125	Pou3f1	POU domain, class 3, transcription factor 1 [Source:MGI Symbol;Acc:MGI:101896]	2.22502	0.0108931	0.0418994
ENSMUSG00000079277	Hoxd3	homeobox D3 [Source:MGI Symbol;Acc:MGI:96207]	2.22404	1.39486e-05	0.00018663
ENSMUSG00000054321	Taf4b	TATA-box binding protein associated factor 4b [Source:MGI Symbol;Acc:MGI:2152345]	2.22351	0.00367377	0.0180438
ENSMUSG00000103272	Gm37914	predicted gene, 37914 [Source:MGI Symbol;Acc:MGI:5611142]	2.22299	0.0101584	0.0396593
ENSMUSG00000058927	Gm10053	predicted gene 10053 [Source:MGI Symbol;Acc:MGI:3704493]	2.22292	0.0036631	0.0179995
ENSMUSG00000107509	Gm44941	predicted gene 44941 [Source:MGI Symbol;Acc:MGI:5753517]	2.22126	0.00297417	0.0152518
ENSMUSG00000097567	Gm26637	predicted gene, 26637 [Source:MGI Symbol;Acc:MGI:5477131]	2.2168	4.47249e-05	0.000491502
ENSMUSG00000108024	Gm43912	predicted gene, 43912 [Source:MGI Symbol;Acc:MGI:5690304]	2.21402	3.40118e-05	0.000391395
ENSMUSG00000022094	Slc39a14	solute carrier family 39 (zinc transporter), member 14 [Source:MGI Symbol;Acc:MGI:2384851]	2.21142	0.00311161	0.0157881
ENSMUSG00000032812	Arap1	ArfGAP with RhoGAP domain, ankyrin repeat and PH domain 1 [Source:MGI Symbol;Acc:MGI:1916960]	2.21006	4.63156e-07	1.05213e-05
ENSMUSG00000029998	Pcyox1	prenylcysteine oxidase 1 [Source:MGI Symbol;Acc:MGI:1914131]	2.20674	4.4307e-10	2.46631e-08
ENSMUSG00000018334	Ksr1	kinase suppressor of ras 1 [Source:MGI Symbol;Acc:MGI:105051]	2.20537	2.27746e-06	3.97938e-05
ENSMUSG00000054520	Sh3bp2	SH3-domain binding protein 2 [Source:MGI Symbol;Acc:MGI:1346349]	2.20424	6.85088e-06	0.000101814
ENSMUSG00000084145	Gm12263	predicted gene 12263 [Source:MGI Symbol;Acc:MGI:3650086]	2.20394	3.01658e-06	5.09188e-05
ENSMUSG00000102305	Gm38192	predicted gene, 38192 [Source:MGI Symbol;Acc:MGI:5611420]	2.20347	0.000228847	0.00193292
ENSMUSG00000106416	Gm5857	predicted gene 5857 [Source:MGI Symbol;Acc:MGI:3644956]	2.20159	0.0013275	0.00797375
ENSMUSG00000018986	Slfn3	schlafen 3 [Source:MGI Symbol;Acc:MGI:1329005]	2.20106	0.000556931	0.00396854
ENSMUSG00000087594			2.20065	1.55857e-05	0.000205394
ENSMUSG00000042622	Maff	v-maf musculoaponeurotic fibrosarcoma oncogene family, protein F (avian) [Source:MGI Symbol;Acc:MGI:96910]	2.20053	5.90424e-05	0.000617405
ENSMUSG00000104350	Gm38244	predicted gene, 38244 [Source:MGI Symbol;Acc:MGI:5611472]	2.20036	5.64362e-07	1.24455e-05
ENSMUSG00000006169	Clint1	clathrin interactor 1 [Source:MGI Symbol;Acc:MGI:2144243]	2.19992	1.6588e-06	3.01897e-05
ENSMUSG00000024338	Psmb8	proteasome (prosome, macropain) subunit, beta type 8 (large multifunctional peptidase 7) [Source:MGI Symbol;Acc:MGI:1346527]	2.19898	5.58061e-05	0.000588997
ENSMUSG00000063286	Gm8995	predicted gene 8995 [Source:MGI Symbol;Acc:MGI:3644223]	2.19883	5.09758e-05	0.000547445
ENSMUSG00000028028	Alpk1	alpha-kinase 1 [Source:MGI Symbol;Acc:MGI:1918731]	2.19847	4.18178e-09	1.78628e-07
ENSMUSG00000030137	Tuba8	tubulin, alpha 8 [Source:MGI Symbol;Acc:MGI:1858225]	2.19657	0.0033142	0.0165907
ENSMUSG00000027215	Cd82	CD82 antigen [Source:MGI Symbol;Acc:MGI:104651]	2.19568	5.59959e-09	2.32441e-07
ENSMUSG00000050014	Apol10b	apolipoprotein L 10B [Source:MGI Symbol;Acc:MGI:3043522]	2.19265	0.00248363	0.0132549
ENSMUSG00000037860	Aim2	absent in melanoma 2 [Source:MGI Symbol;Acc:MGI:2686159]	2.18835	1.04797e-06	2.09457e-05
ENSMUSG00000065236	n-R5s197	nuclear encoded rRNA 5S 197 [Source:MGI Symbol;Acc:MGI:4422062]	2.18733	0.00600792	0.0264871
ENSMUSG00000026880	Stom	stomatin [Source:MGI Symbol;Acc:MGI:95403]	2.18673	2.19369e-06	3.8534e-05
ENSMUSG00000035021	Baz1a	bromodomain adjacent to zinc finger domain 1A [Source:MGI Symbol;Acc:MGI:1309478]	2.18613	0.000315044	0.00250432
ENSMUSG00000104443	4932442E05Rik	RIKEN cDNA 4932442E05 gene [Source:MGI Symbol;Acc:MGI:1921665]	2.18589	0.0016335	0.00942115
ENSMUSG00000025192	Entpd7	ectonucleoside triphosphate diphosphohydrolase 7 [Source:MGI Symbol;Acc:MGI:2135885]	2.18581	0.000759944	0.00507929
ENSMUSG00000026525	Opn3	opsin 3 [Source:MGI Symbol;Acc:MGI:1338022]	2.18537	0.00170261	0.00974526
ENSMUSG00000065265	Gm23455	predicted gene, 23455 [Source:MGI Symbol;Acc:MGI:5453232]	2.183	0.000205558	0.001769
ENSMUSG00000052248	Zeb2os	zinc finger E-box binding homeobox 2, opposite strand [Source:MGI Symbol;Acc:MGI:3652108]	2.18266	0.000151611	0.00136432
ENSMUSG00000010601	Apol7a	apolipoprotein L 7a [Source:MGI Symbol;Acc:MGI:1923011]	2.18249	9.09203e-05	0.000889921
ENSMUSG00000020275	Rel	reticuloendotheliosis oncogene [Source:MGI Symbol;Acc:MGI:97897]	2.1822	0.000129133	0.00119296
ENSMUSG00000081752	Sms-ps	spermine synthase, pseudogene [Source:MGI Symbol;Acc:MGI:3705601]	2.18178	0.000344336	0.00269892
ENSMUSG00000019122	Ccl9	chemokine (C-C motif) ligand 9 [Source:MGI Symbol;Acc:MGI:104533]	2.18069	0.00623328	0.0272408
ENSMUSG00000046959	Slc26a1	solute carrier family 26 (sulfate transporter), member 1 [Source:MGI Symbol;Acc:MGI:2385894]	2.17726	0.00161129	0.0093201
ENSMUSG00000029075	Tnfrsf4	tumor necrosis factor receptor superfamily, member 4 [Source:MGI Symbol;Acc:MGI:104512]	2.17687	1.2504e-06	2.39735e-05
ENSMUSG00000022111	Uchl3	ubiquitin carboxyl-terminal esterase L3 (ubiquitin thiolesterase) [Source:MGI Symbol;Acc:MGI:1355274]	2.17312	0.00179779	0.0102231
ENSMUSG00000091549	Gm6548	predicted gene 6548 [Source:MGI Symbol;Acc:MGI:3644071]	2.17311	2.4468e-07	6.055e-06
ENSMUSG00000038057	Dbil5	diazepam binding inhibitor-like 5 [Source:MGI Symbol;Acc:MGI:108039]	2.17261	0.00638837	0.0277451
ENSMUSG00000074342	I830077J02Rik	RIKEN cDNA I830077J02 gene [Source:MGI Symbol;Acc:MGI:3588284]	2.17002	0.00147835	0.00871707
ENSMUSG00000029826	Zc3hav1	zinc finger CCCH type, antiviral 1 [Source:MGI Symbol;Acc:MGI:1926031]	2.16494	3.75166e-13	4.21608e-11
ENSMUSG00000054582	Pabpc1l	poly(A) binding protein, cytoplasmic 1-like [Source:MGI Symbol;Acc:MGI:1922908]	2.16209	0.000374415	0.00289118
ENSMUSG00000034127	Tspan8	tetraspanin 8 [Source:MGI Symbol;Acc:MGI:2384918]	2.16015	8.97834e-05	0.000881159
ENSMUSG00000021453	Gadd45g	growth arrest and DNA-damage-inducible 45 gamma [Source:MGI Symbol;Acc:MGI:1346325]	2.16001	0.000514441	0.00372472
ENSMUSG00000041992	Rapgef5	Rap guanine nucleotide exchange factor (GEF) 5 [Source:MGI Symbol;Acc:MGI:2444365]	2.15807	0.000959297	0.00614692
ENSMUSG00000090062	Galnt6os	polypeptide N-acetylgalactosaminyltransferase 6, opposite strand [Source:MGI Symbol;Acc:MGI:1916281]	2.1571	0.0104928	0.0406914
ENSMUSG00000103076	Gm37902	predicted gene, 37902 [Source:MGI Symbol;Acc:MGI:5611130]	2.1561	0.00615895	0.0269952
ENSMUSG00000009585	Apobec3	apolipoprotein B mRNA editing enzyme, catalytic polypeptide 3 [Source:MGI Symbol;Acc:MGI:1933111]	2.15558	1.97943e-07	5.05864e-06
ENSMUSG00000081669	Npm3-ps1	nucleoplasmin 3, pseudogene 1 [Source:MGI Symbol;Acc:MGI:894683]	2.15495	0.000305471	0.00244121
ENSMUSG00000079559	Colca2	COLCA2 homolog [Source:MGI Symbol;Acc:MGI:2685530]	2.15423	0.000987283	0.00629123
ENSMUSG00000001056	Nhp2	NHP2 ribonucleoprotein [Source:MGI Symbol;Acc:MGI:1098547]	2.15327	0.000196098	0.00169827
ENSMUSG00000043340	6530409C15Rik	RIKEN cDNA 6530409C15 gene [Source:MGI Symbol;Acc:MGI:1923474]	2.1532	0.0110909	0.0424467
ENSMUSG00000030609	Aen	apoptosis enhancing nuclease [Source:MGI Symbol;Acc:MGI:1915298]	2.15297	4.19449e-05	0.00046578
ENSMUSG00000097576	D930030I03Rik	RIKEN cDNA D930030I03 gene [Source:MGI Symbol;Acc:MGI:2444245]	2.1523	0.00401852	0.0193995
ENSMUSG00000052912	Smarca5-ps	SWI/SNF related, matrix associated, actin depenent ragulator of chromatin, subfamily a, member 5, pseudogene [Source:MGI Symbol;Acc:MGI:2443330]	2.14942	0.00594602	0.0262884
ENSMUSG00000034987	Hrh2	histamine receptor H2 [Source:MGI Symbol;Acc:MGI:108482]	2.14879	0.00457716	0.0214687
ENSMUSG00000025911	Adhfe1	alcohol dehydrogenase, iron containing, 1 [Source:MGI Symbol;Acc:MGI:1923437]	2.14846	0.00767508	0.0318596
ENSMUSG00000030729	Pgm2l1	phosphoglucomutase 2-like 1 [Source:MGI Symbol;Acc:MGI:1918224]	2.14797	1.8266e-08	6.5508e-07
ENSMUSG00000000303	Cdh1	cadherin 1 [Source:MGI Symbol;Acc:MGI:88354]	2.1474	9.15303e-05	0.00089509
ENSMUSG00000040711	Sh3pxd2b	SH3 and PX domains 2B [Source:MGI Symbol;Acc:MGI:2442062]	2.14523	0.000947852	0.00609742
ENSMUSG00000036718	Micall2	MICAL-like 2 [Source:MGI Symbol;Acc:MGI:2444818]	2.14326	1.19011e-08	4.5043e-07
ENSMUSG00000032724	Abtb2	ankyrin repeat and BTB (POZ) domain containing 2 [Source:MGI Symbol;Acc:MGI:2139365]	2.14187	6.31452e-08	1.9159e-06
ENSMUSG00000024789	Jak2	Janus kinase 2 [Source:MGI Symbol;Acc:MGI:96629]	2.13937	2.16217e-06	3.81142e-05
ENSMUSG00000029471	Camkk2	calcium/calmodulin-dependent protein kinase kinase 2, beta [Source:MGI Symbol;Acc:MGI:2444812]	2.13934	1.78442e-05	0.00023003
ENSMUSG00000043439	Epop	elongin BC and polycomb repressive complex 2 associated protein [Source:MGI Symbol;Acc:MGI:2143991]	2.13926	0.00650146	0.0281413
ENSMUSG00000019979	Apaf1	apoptotic peptidase activating factor 1 [Source:MGI Symbol;Acc:MGI:1306796]	2.13907	5.92678e-06	8.96126e-05
ENSMUSG00000040659	Efhd2	EF hand domain containing 2 [Source:MGI Symbol;Acc:MGI:106504]	2.13801	9.41052e-08	2.69456e-06
ENSMUSG00000028459	Cd72	CD72 antigen [Source:MGI Symbol;Acc:MGI:88345]	2.13363	3.35322e-05	0.000387681
ENSMUSG00000067547	Gm7666	predicted pseudogene 7666 [Source:MGI Symbol;Acc:MGI:3648907]	2.13306	2.41669e-05	0.00029535
ENSMUSG00000053166	Cdh22	cadherin 22 [Source:MGI Symbol;Acc:MGI:1341843]	2.13187	4.44259e-07	1.01235e-05
ENSMUSG00000040829	Zmynd15	zinc finger, MYND-type containing 15 [Source:MGI Symbol;Acc:MGI:3603821]	2.13166	6.66602e-05	0.000682066
ENSMUSG00000097610	A930012L18Rik	RIKEN cDNA A930012L18 gene [Source:MGI Symbol;Acc:MGI:2442887]	2.13159	0.00863994	0.0349377
ENSMUSG00000028671	Gale	galactose-4-epimerase, UDP [Source:MGI Symbol;Acc:MGI:1921496]	2.13097	0.00612854	0.0269245
ENSMUSG00000074151	Nlrc5	NLR family, CARD domain containing 5 [Source:MGI Symbol;Acc:MGI:3612191]	2.12458	2.79863e-05	0.000332371
ENSMUSG00000026070	Il18r1	interleukin 18 receptor 1 [Source:MGI Symbol;Acc:MGI:105383]	2.12351	4.67981e-06	7.37045e-05
ENSMUSG00000025612	Bach1	BTB and CNC homology 1, basic leucine zipper transcription factor 1 [Source:MGI Symbol;Acc:MGI:894680]	2.12306	1.24558e-05	0.000169983
ENSMUSG00000001227	Sema6b	sema domain, transmembrane domain (TM), and cytoplasmic domain, (semaphorin) 6B [Source:MGI Symbol;Acc:MGI:1202889]	2.12134	0.000592902	0.00415942
ENSMUSG00000032358	Fam83b	family with sequence similarity 83, member B [Source:MGI Symbol;Acc:MGI:2685362]	2.12125	4.17853e-05	0.000464951
ENSMUSG00000094245	Gm23966	predicted gene, 23966 [Source:MGI Symbol;Acc:MGI:5453743]	2.11831	0.0106463	0.0411389
ENSMUSG00000050854	Tmem125	transmembrane protein 125 [Source:MGI Symbol;Acc:MGI:1923409]	2.11826	0.00105146	0.00660589
ENSMUSG00000083396	Gm15542	predicted gene 15542 [Source:MGI Symbol;Acc:MGI:3782990]	2.11627	9.74146e-05	0.000942522
ENSMUSG00000033987	Dnah17	dynein, axonemal, heavy chain 17 [Source:MGI Symbol;Acc:MGI:1917176]	2.11556	0.000629161	0.00436522
ENSMUSG00000030342	Cd9	CD9 antigen [Source:MGI Symbol;Acc:MGI:88348]	2.11521	1.8964e-11	1.46592e-09
ENSMUSG00000019320	Noxo1	NADPH oxidase organizer 1 [Source:MGI Symbol;Acc:MGI:1919143]	2.11324	3.03364e-05	0.000356987
ENSMUSG00000026303	Mlph	melanophilin [Source:MGI Symbol;Acc:MGI:2176380]	2.11302	2.57911e-08	8.74739e-07
ENSMUSG00000070284	Gmppb	GDP-mannose pyrophosphorylase B [Source:MGI Symbol;Acc:MGI:2660880]	2.11296	0.000278674	0.00226123
ENSMUSG00000048216	Gpr85	G protein-coupled receptor 85 [Source:MGI Symbol;Acc:MGI:1927851]	2.11258	0.000371324	0.00287645
ENSMUSG00000024597	Slc12a2	solute carrier family 12, member 2 [Source:MGI Symbol;Acc:MGI:101924]	2.11026	0.00022714	0.00192146
ENSMUSG00000038151	Prdm1	PR domain containing 1, with ZNF domain [Source:MGI Symbol;Acc:MGI:99655]	2.10802	0.00561683	0.0252256
ENSMUSG00000027469	Tpx2	TPX2, microtubule-associated [Source:MGI Symbol;Acc:MGI:1919369]	2.10783	6.9921e-05	0.000708473
ENSMUSG00000002797	Ggct	gamma-glutamyl cyclotransferase [Source:MGI Symbol;Acc:MGI:95700]	2.10764	3.4281e-05	0.000394079
ENSMUSG00000059742	Kcnh7	potassium voltage-gated channel, subfamily H (eag-related), member 7 [Source:MGI Symbol;Acc:MGI:2159566]	2.10758	0.000834775	0.00548889
ENSMUSG00000109390	Gm45718	predicted gene 45718 [Source:MGI Symbol;Acc:MGI:5804833]	2.10625	0.00533565	0.0242616
ENSMUSG00000041161	Otud3	OTU domain containing 3 [Source:MGI Symbol;Acc:MGI:1920412]	2.1055	1.69459e-06	3.07387e-05
ENSMUSG00000078945	Naip2	NLR family, apoptosis inhibitory protein 2 [Source:MGI Symbol;Acc:MGI:1298226]	2.10412	1.64736e-09	7.94366e-08
ENSMUSG00000026479	Lamc2	laminin, gamma 2 [Source:MGI Symbol;Acc:MGI:99913]	2.10384	0.00124686	0.00756833
ENSMUSG00000025889	Snca	synuclein, alpha [Source:MGI Symbol;Acc:MGI:1277151]	2.10325	0.00458144	0.0214765
ENSMUSG00000040723	Rcsd1	RCSD domain containing 1 [Source:MGI Symbol;Acc:MGI:2676394]	2.10192	0.00102087	0.00646012
ENSMUSG00000068141	Gm10232	predicted pseudogene 10232 [Source:MGI Symbol;Acc:MGI:3641637]	2.10148	5.24083e-05	0.000559807
ENSMUSG00000000275	Trim25	tripartite motif-containing 25 [Source:MGI Symbol;Acc:MGI:102749]	2.10034	9.67109e-08	2.75117e-06
ENSMUSG00000025644	Gm7628	predicted gene 7628 [Source:MGI Symbol;Acc:MGI:3643956]	2.09926	0.000371669	0.0028781
ENSMUSG00000107749	Gm44321	predicted gene, 44321 [Source:MGI Symbol;Acc:MGI:5690713]	2.0991	0.00410977	0.0197222
ENSMUSG00000110605	Gm32856	predicted gene, 32856 [Source:MGI Symbol;Acc:MGI:5592015]	2.0972	1.43238e-06	2.68048e-05
ENSMUSG00000028381	Ugcg	UDP-glucose ceramide glucosyltransferase [Source:MGI Symbol;Acc:MGI:1332243]	2.09333	0.00215766	0.0118655
ENSMUSG00000023991	Foxp4	forkhead box P4 [Source:MGI Symbol;Acc:MGI:1921373]	2.0913	6.97467e-12	6.17724e-10
ENSMUSG00000048003	Catsper4	cation channel, sperm associated 4 [Source:MGI Symbol;Acc:MGI:3043288]	2.0908	0.00149196	0.00877886
ENSMUSG00000085894	Gm15832	predicted gene 15832 [Source:MGI Symbol;Acc:MGI:3834078]	2.08711	0.00384498	0.0187167
ENSMUSG00000087006	Gm13889	predicted gene 13889 [Source:MGI Symbol;Acc:MGI:3652053]	2.08553	0.00273756	0.0142826
ENSMUSG00000028862	Map3k6	mitogen-activated protein kinase kinase kinase 6 [Source:MGI Symbol;Acc:MGI:1855691]	2.0825	0.00273074	0.0142606
ENSMUSG00000026797	Stxbp1	syntaxin binding protein 1 [Source:MGI Symbol;Acc:MGI:107363]	2.08194	3.03505e-11	2.25067e-09
ENSMUSG00000097335	Gm26563	predicted gene, 26563 [Source:MGI Symbol;Acc:MGI:5477057]	2.08112	0.012087	0.0452844
ENSMUSG00000070443	Gm10291	predicted pseudogene 10291 [Source:MGI Symbol;Acc:MGI:3641638]	2.07868	0.000145435	0.00131795
ENSMUSG00000025509	Pnpla2	patatin-like phospholipase domain containing 2 [Source:MGI Symbol;Acc:MGI:1914103]	2.07814	0.000842816	0.00553178
ENSMUSG00000021958	Pinx1	PIN2/TERF1 interacting, telomerase inhibitor 1 [Source:MGI Symbol;Acc:MGI:1919650]	2.07669	5.46603e-05	0.000578495
ENSMUSG00000020961	Ston2	stonin 2 [Source:MGI Symbol;Acc:MGI:1918272]	2.07423	4.08427e-06	6.59073e-05
ENSMUSG00000004885	Crabp2	cellular retinoic acid binding protein II [Source:MGI Symbol;Acc:MGI:88491]	2.07295	0.0048404	0.0224293
ENSMUSG00000080115	Eef1akmt3	EEF1A lysine methyltransferase 3 [Source:MGI Symbol;Acc:MGI:3645330]	2.07278	5.64967e-05	0.000595544
ENSMUSG00000025591	Tma16	translation machinery associated 16 [Source:MGI Symbol;Acc:MGI:1913532]	2.07259	5.01153e-05	0.000540569
ENSMUSG00000039236	Isg20	interferon-stimulated protein [Source:MGI Symbol;Acc:MGI:1928895]	2.07252	2.90293e-08	9.68057e-07
ENSMUSG00000095180	Rhox5	reproductive homeobox 5 [Source:MGI Symbol;Acc:MGI:97538]	2.07063	5.18623e-05	0.000555058
ENSMUSG00000055415	Atp10b	ATPase, class V, type 10B [Source:MGI Symbol;Acc:MGI:2442688]	2.07039	4.31758e-05	0.000477269
ENSMUSG00000004709	Cd244a	CD244 molecule A [Source:MGI Symbol;Acc:MGI:109294]	2.06981	0.000857734	0.0056179
ENSMUSG00000049401	Ogfr	opioid growth factor receptor [Source:MGI Symbol;Acc:MGI:1919325]	2.06882	3.10952e-09	1.39393e-07
ENSMUSG00000032596	Uba7	ubiquitin-like modifier activating enzyme 7 [Source:MGI Symbol;Acc:MGI:1349462]	2.06411	1.70946e-05	0.000221936
ENSMUSG00000018417	Myo1b	myosin IB [Source:MGI Symbol;Acc:MGI:107752]	2.06183	3.73634e-09	1.63146e-07
ENSMUSG00000096544	Gm4617	predicted pseudogene 4617 [Source:MGI Symbol;Acc:MGI:3704225]	2.06145	5.00496e-12	4.60036e-10
ENSMUSG00000030691	Fchsd2	FCH and double SH3 domains 2 [Source:MGI Symbol;Acc:MGI:2448475]	2.06097	9.53471e-10	4.94268e-08
ENSMUSG00000005774	Rfx5	regulatory factor X, 5 (influences HLA class II expression) [Source:MGI Symbol;Acc:MGI:1858421]	2.05958	1.30508e-10	8.54787e-09
ENSMUSG00000085501	Gm11772	predicted gene 11772 [Source:MGI Symbol;Acc:MGI:3649468]	2.05741	0.00457136	0.0214553
ENSMUSG00000071757	Zhx2	zinc fingers and homeoboxes 2 [Source:MGI Symbol;Acc:MGI:2683087]	2.05695	3.25734e-10	1.90529e-08
ENSMUSG00000030560	Ctsc	cathepsin C [Source:MGI Symbol;Acc:MGI:109553]	2.05693	5.67264e-06	8.62967e-05
ENSMUSG00000026234	Ncl	nucleolin [Source:MGI Symbol;Acc:MGI:97286]	2.05659	1.07217e-06	2.12646e-05
ENSMUSG00000061436	Hipk2	homeodomain interacting protein kinase 2 [Source:MGI Symbol;Acc:MGI:1314872]	2.05583	0.00117886	0.00722577
ENSMUSG00000056144	Trim34a	tripartite motif-containing 34A [Source:MGI Symbol;Acc:MGI:2137359]	2.05481	1.38868e-05	0.000185916
ENSMUSG00000103756	Gm37285	predicted gene, 37285 [Source:MGI Symbol;Acc:MGI:5610513]	2.05416	0.0113981	0.0433479
ENSMUSG00000107877	Gm43951	predicted gene, 43951 [Source:MGI Symbol;Acc:MGI:5690343]	2.05224	0.0114496	0.0434973
ENSMUSG00000039994	Timeless	timeless circadian clock 1 [Source:MGI Symbol;Acc:MGI:1321393]	2.05187	2.77113e-05	0.000329822
ENSMUSG00000026104	Stat1	signal transducer and activator of transcription 1 [Source:MGI Symbol;Acc:MGI:103063]	2.05027	3.63595e-05	0.000414249
ENSMUSG00000026074	Map4k4	mitogen-activated protein kinase kinase kinase kinase 4 [Source:MGI Symbol;Acc:MGI:1349394]	2.04921	6.94433e-09	2.80803e-07
ENSMUSG00000021451	Sema4d	sema domain, immunoglobulin domain (Ig), transmembrane domain (TM) and short cytoplasmic domain, (semaphorin) 4D [Source:MGI Symbol;Acc:MGI:109244]	2.04914	1.37975e-06	2.59573e-05
ENSMUSG00000029014	Dnajc2	DnaJ heat shock protein family (Hsp40) member C2 [Source:MGI Symbol;Acc:MGI:99470]	2.04882	1.45304e-07	3.867e-06
ENSMUSG00000024732	Ccdc86	coiled-coil domain containing 86 [Source:MGI Symbol;Acc:MGI:1277220]	2.04785	0.000955789	0.00613342
ENSMUSG00000042607	Asb4	ankyrin repeat and SOCS box-containing 4 [Source:MGI Symbol;Acc:MGI:1929751]	2.04624	0.00277721	0.0144412
ENSMUSG00000026435	Slc45a3	solute carrier family 45, member 3 [Source:MGI Symbol;Acc:MGI:1922082]	2.04562	0.00171216	0.0097871
ENSMUSG00000048234	Rnf149	ring finger protein 149 [Source:MGI Symbol;Acc:MGI:2677438]	2.04368	7.69799e-06	0.000112568
ENSMUSG00000032501	Trib1	tribbles pseudokinase 1 [Source:MGI Symbol;Acc:MGI:2443397]	2.0389	0.01285	0.0474763
ENSMUSG00000076867	Trdv4	T cell receptor delta variable 4 [Source:MGI Symbol;Acc:MGI:4887419]	2.03681	0.00326901	0.0164133
ENSMUSG00000034919	Ttc22	tetratricopeptide repeat domain 22 [Source:MGI Symbol;Acc:MGI:3045307]	2.03614	0.000386889	0.00296043
ENSMUSG00000006930	Hap1	huntingtin-associated protein 1 [Source:MGI Symbol;Acc:MGI:1261831]	2.03577	4.28031e-05	0.000473627
ENSMUSG00000086453	Gm11457	predicted gene 11457 [Source:MGI Symbol;Acc:MGI:3705139]	2.03553	0.00416504	0.0199157
ENSMUSG00000044786	Zfp36	zinc finger protein 36 [Source:MGI Symbol;Acc:MGI:99180]	2.03529	0.00292615	0.0150831
ENSMUSG00000067367	Lyar	Ly1 antibody reactive clone [Source:MGI Symbol;Acc:MGI:107470]	2.03516	6.17231e-09	2.53549e-07
ENSMUSG00000005148	Klf5	Kruppel-like factor 5 [Source:MGI Symbol;Acc:MGI:1338056]	2.03408	6.29667e-07	1.36744e-05
ENSMUSG00000019817	Plagl1	pleiomorphic adenoma gene-like 1 [Source:MGI Symbol;Acc:MGI:1100874]	2.03292	3.51168e-07	8.29605e-06
ENSMUSG00000002603	Tgfb1	transforming growth factor, beta 1 [Source:MGI Symbol;Acc:MGI:98725]	2.03261	6.99074e-06	0.000103751
ENSMUSG00000037536	Fbxo34	F-box protein 34 [Source:MGI Symbol;Acc:MGI:1926188]	2.03256	7.49027e-07	1.58316e-05
ENSMUSG00000030790	Adm	adrenomedullin [Source:MGI Symbol;Acc:MGI:108058]	2.03247	2.39031e-06	4.15993e-05
ENSMUSG00000052727	Map1b	microtubule-associated protein 1B [Source:MGI Symbol;Acc:MGI:1306778]	2.03196	6.89505e-05	0.00070026
ENSMUSG00000016024	Lbp	lipopolysaccharide binding protein [Source:MGI Symbol;Acc:MGI:1098776]	2.03134	7.29363e-06	0.000107735
ENSMUSG00000043126	D830039M14Rik	RIKEN cDNA D830039M14 gene [Source:MGI Symbol;Acc:MGI:2445111]	2.02715	0.00198712	0.0110978
ENSMUSG00000103984	Gm37447	predicted gene, 37447 [Source:MGI Symbol;Acc:MGI:5610675]	2.0255	0.00402415	0.0194203
ENSMUSG00000108465	Gm45110	predicted gene 45110 [Source:MGI Symbol;Acc:MGI:5753686]	2.02441	0.000413615	0.00312857
ENSMUSG00000103469	Gm9910	predicted gene 9910 [Source:MGI Symbol;Acc:MGI:3642577]	2.02239	0.00114062	0.00704068
ENSMUSG00000028583	Pdpn	podoplanin [Source:MGI Symbol;Acc:MGI:103098]	2.02228	0.00520673	0.023809
ENSMUSG00000002897	Il17ra	interleukin 17 receptor A [Source:MGI Symbol;Acc:MGI:107399]	2.02225	0.00320349	0.0161574
ENSMUSG00000001305	Rrp15	ribosomal RNA processing 15 homolog (S. cerevisiae) [Source:MGI Symbol;Acc:MGI:1914473]	2.02102	0.000280525	0.0022754
ENSMUSG00000096252			2.02083	0.0044617	0.0210672
ENSMUSG00000020627	Klhl29	kelch-like 29 [Source:MGI Symbol;Acc:MGI:2683857]	2.0202	0.0101337	0.0395936
ENSMUSG00000038037	Socs1	suppressor of cytokine signaling 1 [Source:MGI Symbol;Acc:MGI:1354910]	2.02016	5.57004e-06	8.49722e-05
ENSMUSG00000038976	Ppp1r9b	protein phosphatase 1, regulatory subunit 9B [Source:MGI Symbol;Acc:MGI:2387581]	2.01795	3.79542e-09	1.65067e-07
ENSMUSG00000064368	mt-Nd6	mitochondrially encoded NADH dehydrogenase 6 [Source:MGI Symbol;Acc:MGI:102495]	2.01665	3.98252e-06	6.45824e-05
ENSMUSG00000108801	Gm39090	predicted gene, 39090 [Source:MGI Symbol;Acc:MGI:5621975]	2.01598	0.00948173	0.0375833
ENSMUSG00000025058	5430427O19Rik	RIKEN cDNA 5430427O19 gene [Source:MGI Symbol;Acc:MGI:1918648]	2.01467	0.00153869	0.00898088
ENSMUSG00000020527	Myo19	myosin XIX [Source:MGI Symbol;Acc:MGI:1913446]	2.01401	3.78747e-06	6.1878e-05
ENSMUSG00000002699	Lcp2	lymphocyte cytosolic protein 2 [Source:MGI Symbol;Acc:MGI:1321402]	2.01341	4.47685e-05	0.000491645
ENSMUSG00000009621	Vav2	vav 2 oncogene [Source:MGI Symbol;Acc:MGI:102718]	2.0126	1.81452e-09	8.70491e-08
ENSMUSG00000055629	B4galnt4	beta-1,4-N-acetyl-galactosaminyl transferase 4 [Source:MGI Symbol;Acc:MGI:2652891]	2.01245	0.0131821	0.0484657
ENSMUSG00000100131	Gm28439	predicted gene 28439 [Source:MGI Symbol;Acc:MGI:5579145]	2.01004	6.51711e-09	2.6549e-07
ENSMUSG00000032113	Chek1	checkpoint kinase 1 [Source:MGI Symbol;Acc:MGI:1202065]	2.00792	0.000501838	0.00364644
ENSMUSG00000064354	mt-Co2	mitochondrially encoded cytochrome c oxidase II [Source:MGI Symbol;Acc:MGI:102503]	2.00589	1.66536e-07	4.33192e-06
ENSMUSG00000107962	Gm43980	predicted gene, 43980 [Source:MGI Symbol;Acc:MGI:5690372]	2.00543	0.00301814	0.015448
ENSMUSG00000079575	Rbpj-ps3	recombination signal binding protein for immunoglobulin kappa J region, pseudogene 3 [Source:MGI Symbol;Acc:MGI:96525]	2.0048	0.0109083	0.041921
ENSMUSG00000030847	Bag3	BCL2-associated athanogene 3 [Source:MGI Symbol;Acc:MGI:1352493]	2.00392	3.85185e-08	1.24282e-06
ENSMUSG00000081406	Rps6-ps4	ribosomal protein S6, pseudogene 4 [Source:MGI Symbol;Acc:MGI:3650907]	2.00358	5.26778e-10	2.89543e-08
ENSMUSG00000021280	Exoc3l4	exocyst complex component 3-like 4 [Source:MGI Symbol;Acc:MGI:1921363]	2.00357	0.000715442	0.00484466
ENSMUSG00000008200	Fnbp4	formin binding protein 4 [Source:MGI Symbol;Acc:MGI:1860513]	2.00306	4.76557e-10	2.64598e-08
ENSMUSG00000024991	Eif3a	eukaryotic translation initiation factor 3, subunit A [Source:MGI Symbol;Acc:MGI:95301]	2.00284	1.90696e-07	4.87913e-06
ENSMUSG00000030055	Rab43	RAB43, member RAS oncogene family [Source:MGI Symbol;Acc:MGI:1917084]	2.00275	0.00012104	0.00113302
ENSMUSG00000021556	Golm1	golgi membrane protein 1 [Source:MGI Symbol;Acc:MGI:1917329]	2.00177	8.26117e-07	1.70653e-05
ENSMUSG00000048200	Cracr2b	calcium release activated channel regulator 2B [Source:MGI Symbol;Acc:MGI:2446129]	-2.0031	0.000413739	0.00312857
ENSMUSG00000025701	Alox5	arachidonate 5-lipoxygenase [Source:MGI Symbol;Acc:MGI:87999]	-2.0034	0.00283994	0.0147359
ENSMUSG00000002058	Unc119	unc-119 lipid binding chaperone [Source:MGI Symbol;Acc:MGI:1328357]	-2.0042	0.00163764	0.00943258
ENSMUSG00000029650	Slc46a3	solute carrier family 46, member 3 [Source:MGI Symbol;Acc:MGI:1918956]	-2.00452	4.10532e-06	6.60838e-05
ENSMUSG00000037466	Tedc1	tubulin epsilon and delta complex 1 [Source:MGI Symbol;Acc:MGI:2144738]	-2.00486	0.00193752	0.0108875
ENSMUSG00000059336	Slc14a1	solute carrier family 14 (urea transporter), member 1 [Source:MGI Symbol;Acc:MGI:1351654]	-2.00772	0.000119144	0.00111766
ENSMUSG00000051212	Gpr183	G protein-coupled receptor 183 [Source:MGI Symbol;Acc:MGI:2442034]	-2.00814	1.56193e-06	2.87615e-05
ENSMUSG00000085151	1110018N20Rik	RIKEN cDNA 1110018N20 gene [Source:MGI Symbol;Acc:MGI:1915753]	-2.00863	0.004375	0.0207383
ENSMUSG00000019214	Chtf18	CTF18, chromosome transmission fidelity factor 18 [Source:MGI Symbol;Acc:MGI:2384887]	-2.00899	4.93631e-05	0.000533268
ENSMUSG00000046330	Rpl37a	ribosomal protein L37a [Source:MGI Symbol;Acc:MGI:98068]	-2.00985	2.76174e-08	9.29475e-07
ENSMUSG00000028167	Bdh2	3-hydroxybutyrate dehydrogenase, type 2 [Source:MGI Symbol;Acc:MGI:1917022]	-2.01079	0.00187516	0.0105916
ENSMUSG00000074211	Sdhaf1	succinate dehydrogenase complex assembly factor 1 [Source:MGI Symbol;Acc:MGI:1915582]	-2.01188	8.88127e-05	0.000872806
ENSMUSG00000038984	Tspyl5	testis-specific protein, Y-encoded-like 5 [Source:MGI Symbol;Acc:MGI:2442458]	-2.01356	0.00244219	0.0130848
ENSMUSG00000105881	4932422M17Rik	RIKEN cDNA 4932422M17 gene [Source:MGI Symbol;Acc:MGI:1921616]	-2.01482	0.000161626	0.00143788
ENSMUSG00000076437	Selenoh	selenoprotein H [Source:MGI Symbol;Acc:MGI:1919907]	-2.01784	3.6963e-05	0.000419835
ENSMUSG00000000901	Mmp11	matrix metallopeptidase 11 [Source:MGI Symbol;Acc:MGI:97008]	-2.01823	0.000383344	0.0029439
ENSMUSG00000072980	Oip5	Opa interacting protein 5 [Source:MGI Symbol;Acc:MGI:1917895]	-2.01943	0.00747304	0.0311926
ENSMUSG00000085457	1110046J04Rik	RIKEN cDNA 1110046J04 gene [Source:MGI Symbol;Acc:MGI:1916058]	-2.02397	0.00181733	0.0103182
ENSMUSG00000079604	Gm13219	predicted gene 13219 [Source:MGI Symbol;Acc:MGI:3651678]	-2.02492	7.47773e-06	0.000110083
ENSMUSG00000019124	Scrn1	secernin 1 [Source:MGI Symbol;Acc:MGI:1917188]	-2.02495	0.0113525	0.0432132
ENSMUSG00000044976	Wdr72	WD repeat domain 72 [Source:MGI Symbol;Acc:MGI:3583957]	-2.02563	8.43201e-07	1.72714e-05
ENSMUSG00000021509	Slc25a48	solute carrier family 25, member 48 [Source:MGI Symbol;Acc:MGI:2145373]	-2.02665	0.000237006	0.00198795
ENSMUSG00000051169	Rpusd3	RNA pseudouridylate synthase domain containing 3 [Source:MGI Symbol;Acc:MGI:2141440]	-2.02678	0.000264288	0.00216619
ENSMUSG00000038623	Tm6sf1	transmembrane 6 superfamily member 1 [Source:MGI Symbol;Acc:MGI:1933209]	-2.02803	0.0013661	0.00817415
ENSMUSG00000025289	Prdx4	peroxiredoxin 4 [Source:MGI Symbol;Acc:MGI:1859815]	-2.02851	1.30431e-10	8.54787e-09
ENSMUSG00000007805	Twist2	twist basic helix-loop-helix transcription factor 2 [Source:MGI Symbol;Acc:MGI:104685]	-2.03058	0.0100648	0.0393665
ENSMUSG00000042514	Klhl14	kelch-like 14 [Source:MGI Symbol;Acc:MGI:1921249]	-2.03111	2.39894e-05	0.000293672
ENSMUSG00000051007	Gatd1	glutamine amidotransferase like class 1 domain containing 1 [Source:MGI Symbol;Acc:MGI:2387178]	-2.03191	4.04197e-07	9.31739e-06
ENSMUSG00000038086	Hspb2	heat shock protein 2 [Source:MGI Symbol;Acc:MGI:1916503]	-2.03326	0.000788866	0.00524217
ENSMUSG00000042942	Greb1l	growth regulation by estrogen in breast cancer-like [Source:MGI Symbol;Acc:MGI:3576497]	-2.03352	0.00531781	0.0242057
ENSMUSG00000109587	Gm31105	predicted gene, 31105 [Source:MGI Symbol;Acc:MGI:5590264]	-2.03631	0.00896271	0.0359626
ENSMUSG00000047022	Mipol1	mirror-image polydactyly 1 [Source:MGI Symbol;Acc:MGI:1920740]	-2.03656	0.00105742	0.00663575
ENSMUSG00000017491	Rarb	retinoic acid receptor, beta [Source:MGI Symbol;Acc:MGI:97857]	-2.03689	3.9471e-06	6.40555e-05
ENSMUSG00000020895	Tmem107	transmembrane protein 107 [Source:MGI Symbol;Acc:MGI:1914160]	-2.03698	0.00198543	0.0110912
ENSMUSG00000033585	Ndn	necdin [Source:MGI Symbol;Acc:MGI:97290]	-2.03856	5.88292e-06	8.91238e-05
ENSMUSG00000025933	Tmem14a	transmembrane protein 14A [Source:MGI Symbol;Acc:MGI:1922962]	-2.0393	1.18964e-06	2.30106e-05
ENSMUSG00000032952	Ap4b1	adaptor-related protein complex AP-4, beta 1 [Source:MGI Symbol;Acc:MGI:1337130]	-2.04116	0.000123641	0.00115423
ENSMUSG00000061451	Tmem151a	transmembrane protein 151A [Source:MGI Symbol;Acc:MGI:2147713]	-2.04165	2.71476e-05	0.000325058
ENSMUSG00000024459	H2-M5	histocompatibility 2, M region locus 5 [Source:MGI Symbol;Acc:MGI:95917]	-2.04208	0.0058271	0.0258935
ENSMUSG00000023020	Cox14	cytochrome c oxidase assembly protein 14 [Source:MGI Symbol;Acc:MGI:1913629]	-2.04397	4.072e-07	9.37673e-06
ENSMUSG00000004360	9330159F19Rik	RIKEN cDNA 9330159F19 gene [Source:MGI Symbol;Acc:MGI:3036239]	-2.04606	0.00797992	0.0328445
ENSMUSG00000042115	Klhdc8a	kelch domain containing 8A [Source:MGI Symbol;Acc:MGI:2442630]	-2.04608	8.34365e-05	0.000828532
ENSMUSG00000037953	A4gnt	alpha-1,4-N-acetylglucosaminyltransferase [Source:MGI Symbol;Acc:MGI:2143261]	-2.04859	0.00355692	0.0175933
ENSMUSG00000054252	Fgfr3	fibroblast growth factor receptor 3 [Source:MGI Symbol;Acc:MGI:95524]	-2.05094	6.54293e-06	9.77018e-05
ENSMUSG00000090553	Snrpe	small nuclear ribonucleoprotein E [Source:MGI Symbol;Acc:MGI:98346]	-2.05325	3.27368e-05	0.000380324
ENSMUSG00000018126	Baiap2l2	BAI1-associated protein 2-like 2 [Source:MGI Symbol;Acc:MGI:2652819]	-2.05349	0.000276219	0.00224507
ENSMUSG00000027463	Slc52a3	solute carrier protein family 52, member 3 [Source:MGI Symbol;Acc:MGI:1916948]	-2.05371	3.3718e-08	1.10753e-06
ENSMUSG00000053161	Daw1	dynein assembly factor with WDR repeat domains 1 [Source:MGI Symbol;Acc:MGI:1923089]	-2.05395	0.00460692	0.0215528
ENSMUSG00000050503	Fbxl22	F-box and leucine-rich repeat protein 22 [Source:MGI Symbol;Acc:MGI:1921415]	-2.05456	0.000852955	0.00558827
ENSMUSG00000072066	6720489N17Rik	RIKEN cDNA 6720489N17 gene [Source:MGI Symbol;Acc:MGI:2443901]	-2.05654	0.00375838	0.018381
ENSMUSG00000020653	Klf11	Kruppel-like factor 11 [Source:MGI Symbol;Acc:MGI:2653368]	-2.05661	0.00550014	0.0248321
ENSMUSG00000004988	Fxyd4	FXYD domain-containing ion transport regulator 4 [Source:MGI Symbol;Acc:MGI:1889005]	-2.05746	0.000171387	0.00151058
ENSMUSG00000039109	F13a1	coagulation factor XIII, A1 subunit [Source:MGI Symbol;Acc:MGI:1921395]	-2.05848	0.0023295	0.0126233
ENSMUSG00000028909	Ptpru	protein tyrosine phosphatase, receptor type, U [Source:MGI Symbol;Acc:MGI:1321151]	-2.05853	3.47106e-05	0.000398598
ENSMUSG00000045414	1190002N15Rik	RIKEN cDNA 1190002N15 gene [Source:MGI Symbol;Acc:MGI:1916111]	-2.05986	1.45746e-06	2.71347e-05
ENSMUSG00000020098	Pcbd1	pterin 4 alpha carbinolamine dehydratase/dimerization cofactor of hepatocyte nuclear factor 1 alpha (TCF1) 1 [Source:MGI Symbol;Acc:MGI:94873]	-2.06001	5.19194e-06	7.97643e-05
ENSMUSG00000086839	Gm11973	predicted gene 11973 [Source:MGI Symbol;Acc:MGI:3650058]	-2.06045	0.0133676	0.0489784
ENSMUSG00000022899	Slc15a2	solute carrier family 15 (H+/peptide transporter), member 2 [Source:MGI Symbol;Acc:MGI:1890457]	-2.06146	0.00150399	0.00883017
ENSMUSG00000082163	Gm14276	predicted gene 14276 [Source:MGI Symbol;Acc:MGI:3701955]	-2.06508	0.00750829	0.0313218
ENSMUSG00000031659	Adcy7	adenylate cyclase 7 [Source:MGI Symbol;Acc:MGI:102891]	-2.06741	0.0059725	0.0263576
ENSMUSG00000007039	Ddah2	dimethylarginine dimethylaminohydrolase 2 [Source:MGI Symbol;Acc:MGI:1859016]	-2.06915	0.000859112	0.00562415
ENSMUSG00000079455	Gm16026	predicted pseudogene 16026 [Source:MGI Symbol;Acc:MGI:3783243]	-2.06925	0.00459005	0.0214969
ENSMUSG00000030256	Bhlhe41	basic helix-loop-helix family, member e41 [Source:MGI Symbol;Acc:MGI:1930704]	-2.0723	0.00316655	0.015998
ENSMUSG00000097215	Gm26550	predicted gene, 26550 [Source:MGI Symbol;Acc:MGI:5477044]	-2.07238	0.00969244	0.0382315
ENSMUSG00000049124	Gm8186	predicted gene 8186 [Source:MGI Symbol;Acc:MGI:3643110]	-2.07263	1.1932e-07	3.27362e-06
ENSMUSG00000033882	Rbm46	RNA binding motif protein 46 [Source:MGI Symbol;Acc:MGI:3645057]	-2.07348	0.00671152	0.028749
ENSMUSG00000038486	Sv2a	synaptic vesicle glycoprotein 2 a [Source:MGI Symbol;Acc:MGI:1927139]	-2.08057	0.00404421	0.0194786
ENSMUSG00000073293	Nudt10	nudix (nucleoside diphosphate linked moiety X)-type motif 10 [Source:MGI Symbol;Acc:MGI:2147931]	-2.0808	0.00155092	0.0090349
ENSMUSG00000109118	Gm32031	predicted gene, 32031 [Source:MGI Symbol;Acc:MGI:5591190]	-2.08205	0.000435891	0.00326337
ENSMUSG00000072437	Nanos1	nanos C2HC-type zinc finger 1 [Source:MGI Symbol;Acc:MGI:2669254]	-2.08567	0.00338742	0.01688
ENSMUSG00000085576	Dpy19l2	dpy-19-like 2 (C. elegans) [Source:MGI Symbol;Acc:MGI:2444662]	-2.08592	0.00052576	0.00379026
ENSMUSG00000051890	Klhdc1	kelch domain containing 1 [Source:MGI Symbol;Acc:MGI:2672853]	-2.08849	0.000125328	0.00116766
ENSMUSG00000042246	Tmc7	transmembrane channel-like gene family 7 [Source:MGI Symbol;Acc:MGI:2443317]	-2.08917	5.33701e-07	1.19379e-05
ENSMUSG00000105896	Gm43311	predicted gene 43311 [Source:MGI Symbol;Acc:MGI:5663448]	-2.09044	0.000266483	0.00217928
ENSMUSG00000097178	2310002F09Rik	RIKEN cDNA 2310002F09 gene [Source:MGI Symbol;Acc:MGI:1916779]	-2.09487	3.93534e-05	0.000442392
ENSMUSG00000051379	Flrt3	fibronectin leucine rich transmembrane protein 3 [Source:MGI Symbol;Acc:MGI:1918686]	-2.09504	0.000304843	0.00243829
ENSMUSG00000082127	Gm13577	predicted gene 13577 [Source:MGI Symbol;Acc:MGI:3649301]	-2.09539	0.00701649	0.0297467
ENSMUSG00000072966	Gprasp2	G protein-coupled receptor associated sorting protein 2 [Source:MGI Symbol;Acc:MGI:2442071]	-2.09571	0.00954968	0.0377804
ENSMUSG00000025893	Kbtbd3	kelch repeat and BTB (POZ) domain containing 3 [Source:MGI Symbol;Acc:MGI:1916399]	-2.10261	7.8685e-07	1.64719e-05
ENSMUSG00000040703	Cyp2s1	cytochrome P450, family 2, subfamily s, polypeptide 1 [Source:MGI Symbol;Acc:MGI:1921384]	-2.1053	0.0070227	0.0297522
ENSMUSG00000097791	Gm17315	predicted gene, 17315 [Source:MGI Symbol;Acc:MGI:4936949]	-2.10544	0.00606503	0.0266931
ENSMUSG00000041729	Coro2b	coronin, actin binding protein, 2B [Source:MGI Symbol;Acc:MGI:2444283]	-2.10625	0.000480137	0.00352821
ENSMUSG00000026080	Chst10	carbohydrate sulfotransferase 10 [Source:MGI Symbol;Acc:MGI:2138283]	-2.1078	4.77364e-06	7.48286e-05
ENSMUSG00000041658	Rragb	Ras-related GTP binding B [Source:MGI Symbol;Acc:MGI:3038613]	-2.10997	3.75863e-09	1.63793e-07
ENSMUSG00000044716	Dok7	docking protein 7 [Source:MGI Symbol;Acc:MGI:3584043]	-2.11016	0.00315873	0.0159659
ENSMUSG00000050621	Rps27rt	ribosomal protein S27, retrogene [Source:MGI Symbol;Acc:MGI:3704345]	-2.11311	0.00026503	0.00217065
ENSMUSG00000002324	Rec8	REC8 meiotic recombination protein [Source:MGI Symbol;Acc:MGI:1929645]	-2.11433	0.00686156	0.0292542
ENSMUSG00000050592	Fam78a	family with sequence similarity 78, member A [Source:MGI Symbol;Acc:MGI:2443569]	-2.11552	0.000344469	0.002699
ENSMUSG00000026938	Fcna	ficolin A [Source:MGI Symbol;Acc:MGI:1340905]	-2.11575	0.00201859	0.0112335
ENSMUSG00000035041	Creb3l3	cAMP responsive element binding protein 3-like 3 [Source:MGI Symbol;Acc:MGI:2384786]	-2.11711	0.00565463	0.0253433
ENSMUSG00000030499	Kctd15	potassium channel tetramerisation domain containing 15 [Source:MGI Symbol;Acc:MGI:2385276]	-2.12065	3.20723e-08	1.05824e-06
ENSMUSG00000029720	Gm20605	predicted gene 20605 [Source:MGI Symbol;Acc:MGI:5306917]	-2.12318	0.00558555	0.0251109
ENSMUSG00000015852	Fcrls	Fc receptor-like S, scavenger receptor [Source:MGI Symbol;Acc:MGI:1933397]	-2.12468	0.000174449	0.00153202
ENSMUSG00000085971	Gm15411	predicted gene 15411 [Source:MGI Symbol;Acc:MGI:3705213]	-2.12868	0.000139828	0.00127541
ENSMUSG00000004610	Etfb	electron transferring flavoprotein, beta polypeptide [Source:MGI Symbol;Acc:MGI:106098]	-2.12883	5.94077e-05	0.000620039
ENSMUSG00000040270	Bach2	BTB and CNC homology, basic leucine zipper transcription factor 2 [Source:MGI Symbol;Acc:MGI:894679]	-2.12952	0.000553316	0.00394535
ENSMUSG00000037710	Cisd1	CDGSH iron sulfur domain 1 [Source:MGI Symbol;Acc:MGI:1261855]	-2.1331	4.60679e-09	1.94552e-07
ENSMUSG00000022199	Slc22a17	solute carrier family 22 (organic cation transporter), member 17 [Source:MGI Symbol;Acc:MGI:1926225]	-2.14097	3.03606e-10	1.8048e-08
ENSMUSG00000093483	AA465934	expressed sequence AA465934 [Source:MGI Symbol;Acc:MGI:2671018]	-2.14118	0.00117643	0.00721897
ENSMUSG00000041423	Paqr6	progestin and adipoQ receptor family member VI [Source:MGI Symbol;Acc:MGI:1916207]	-2.1444	0.000463784	0.00342581
ENSMUSG00000026095	Asnsd1	asparagine synthetase domain containing 1 [Source:MGI Symbol;Acc:MGI:1917646]	-2.14455	2.08016e-05	0.0002604
ENSMUSG00000105006	Gm9484	predicted gene 9484 [Source:MGI Symbol;Acc:MGI:3779894]	-2.14607	0.00846356	0.0343759
ENSMUSG00000044522	A730020M07Rik	RIKEN cDNA A730020M07 gene [Source:MGI Symbol;Acc:MGI:2442643]	-2.14642	0.00065844	0.00452957
ENSMUSG00000095193	Gm20939	predicted gene, 20939 [Source:MGI Symbol;Acc:MGI:5434295]	-2.14883	0.000321937	0.00255
ENSMUSG00000001020	S100a4	S100 calcium binding protein A4 [Source:MGI Symbol;Acc:MGI:1330282]	-2.14945	0.00697304	0.0296084
ENSMUSG00000053522	Lgals7	lectin, galactose binding, soluble 7 [Source:MGI Symbol;Acc:MGI:1316742]	-2.15112	0.0042886	0.020404
ENSMUSG00000020897	Aurkb	aurora kinase B [Source:MGI Symbol;Acc:MGI:107168]	-2.15175	0.00612927	0.0269245
ENSMUSG00000049907	Rasl11b	RAS-like, family 11, member B [Source:MGI Symbol;Acc:MGI:1916189]	-2.155	7.61171e-09	3.01655e-07
ENSMUSG00000026411	Tmem9	transmembrane protein 9 [Source:MGI Symbol;Acc:MGI:1913491]	-2.15777	2.38371e-05	0.000291971
ENSMUSG00000050708	Ftl1	ferritin light polypeptide 1 [Source:MGI Symbol;Acc:MGI:95589]	-2.15791	5.89246e-06	8.92065e-05
ENSMUSG00000038570	Saxo2	stabilizer of axonemal microtubules 2 [Source:MGI Symbol;Acc:MGI:1914618]	-2.15805	4.53323e-05	0.000495596
ENSMUSG00000021928	Ebpl	emopamil binding protein-like [Source:MGI Symbol;Acc:MGI:1915427]	-2.15889	6.62776e-08	1.99985e-06
ENSMUSG00000044991	Shld1	shieldin complex subunit 1 [Source:MGI Symbol;Acc:MGI:1920997]	-2.16275	0.000429405	0.00322695
ENSMUSG00000063568	Jazf1	JAZF zinc finger 1 [Source:MGI Symbol;Acc:MGI:2141450]	-2.16385	3.54863e-07	8.35628e-06
ENSMUSG00000024084	Qpct	glutaminyl-peptide cyclotransferase (glutaminyl cyclase) [Source:MGI Symbol;Acc:MGI:1917786]	-2.16498	1.26113e-06	2.41581e-05
ENSMUSG00000022132	Cldn10	claudin 10 [Source:MGI Symbol;Acc:MGI:1913101]	-2.16705	4.14381e-06	6.64589e-05
ENSMUSG00000040963	Asgr2	asialoglycoprotein receptor 2 [Source:MGI Symbol;Acc:MGI:88082]	-2.16816	0.00109118	0.00679796
ENSMUSG00000046159	Chrm3	cholinergic receptor, muscarinic 3, cardiac [Source:MGI Symbol;Acc:MGI:88398]	-2.17132	0.0017976	0.0102231
ENSMUSG00000097378	B230208H11Rik	RIKEN cDNA B230208H11 gene [Source:MGI Symbol;Acc:MGI:2443719]	-2.17892	0.00573691	0.0256124
ENSMUSG00000100213	Gm28151	predicted gene 28151 [Source:MGI Symbol;Acc:MGI:5578857]	-2.1795	3.12473e-05	0.000366523
ENSMUSG00000028591	Pramef12	PRAME family member 12 [Source:MGI Symbol;Acc:MGI:1924882]	-2.17962	0.006662	0.0285963
ENSMUSG00000101162	Gm26728	predicted gene, 26728 [Source:MGI Symbol;Acc:MGI:5477222]	-2.18067	0.00153838	0.00898088
ENSMUSG00000020672	Sntg2	syntrophin, gamma 2 [Source:MGI Symbol;Acc:MGI:1919541]	-2.18257	0.000128397	0.00118816
ENSMUSG00000063765	Chadl	chondroadherin-like [Source:MGI Symbol;Acc:MGI:3036284]	-2.18586	3.31313e-06	5.50744e-05
ENSMUSG00000021573	Tppp	tubulin polymerization promoting protein [Source:MGI Symbol;Acc:MGI:1920198]	-2.18721	0.00398794	0.0192796
ENSMUSG00000089736	Tgfbr3l	transforming growth factor, beta receptor III-like [Source:MGI Symbol;Acc:MGI:3833469]	-2.18903	1.27151e-09	6.40902e-08
ENSMUSG00000022123	Scel	sciellin [Source:MGI Symbol;Acc:MGI:1891228]	-2.18934	0.00139092	0.00829321
ENSMUSG00000085218	BB218582	expressed sequence BB218582 [Source:MGI Symbol;Acc:MGI:2139448]	-2.19139	0.00464155	0.0216777
ENSMUSG00000031595	Pdgfrl	platelet-derived growth factor receptor-like [Source:MGI Symbol;Acc:MGI:1916047]	-2.19342	0.00381592	0.0186042
ENSMUSG00000024232	Bambi	BMP and activin membrane-bound inhibitor [Source:MGI Symbol;Acc:MGI:1915260]	-2.19361	5.34158e-26	5.5644e-23
ENSMUSG00000079465	Col4a3	collagen, type IV, alpha 3 [Source:MGI Symbol;Acc:MGI:104688]	-2.19803	0.00546039	0.0246927
ENSMUSG00000000884	Gnb1l	guanine nucleotide binding protein (G protein), beta polypeptide 1-like [Source:MGI Symbol;Acc:MGI:1338057]	-2.20115	1.04799e-08	4.01502e-07
ENSMUSG00000041351	Rap1gap	Rap1 GTPase-activating protein [Source:MGI Symbol;Acc:MGI:109338]	-2.20172	2.25247e-06	3.93885e-05
ENSMUSG00000079593	Gm14597	predicted gene 14597 [Source:MGI Symbol;Acc:MGI:3711766]	-2.20257	1.42577e-05	0.000190532
ENSMUSG00000020793	Galr2	galanin receptor 2 [Source:MGI Symbol;Acc:MGI:1337018]	-2.20279	0.00372844	0.0182632
ENSMUSG00000029260	Ugt2b34	UDP glucuronosyltransferase 2 family, polypeptide B34 [Source:MGI Symbol;Acc:MGI:2140962]	-2.20919	0.000174865	0.00153505
ENSMUSG00000036111	Lmo1	LIM domain only 1 [Source:MGI Symbol;Acc:MGI:102812]	-2.20991	5.92248e-05	0.000618721
ENSMUSG00000044156	Hepacam2	HEPACAM family member 2 [Source:MGI Symbol;Acc:MGI:2141520]	-2.21265	0.00662997	0.0285073
ENSMUSG00000030787	Lyve1	lymphatic vessel endothelial hyaluronan receptor 1 [Source:MGI Symbol;Acc:MGI:2136348]	-2.21427	3.25827e-05	0.000378936
ENSMUSG00000000126	Wnt9a	wingless-type MMTV integration site family, member 9A [Source:MGI Symbol;Acc:MGI:2446084]	-2.21511	0.00114618	0.00706905
ENSMUSG00000038020	Rapgefl1	Rap guanine nucleotide exchange factor (GEF)-like 1 [Source:MGI Symbol;Acc:MGI:3611446]	-2.21686	0.000525848	0.00379026
ENSMUSG00000038286	Bphl	biphenyl hydrolase-like (serine hydrolase, breast epithelial mucin-associated antigen) [Source:MGI Symbol;Acc:MGI:1915271]	-2.21894	8.66169e-08	2.49978e-06
ENSMUSG00000047880	Cxcr5	chemokine (C-X-C motif) receptor 5 [Source:MGI Symbol;Acc:MGI:103567]	-2.22096	3.09104e-06	5.19351e-05
ENSMUSG00000003429	Rps11	ribosomal protein S11 [Source:MGI Symbol;Acc:MGI:1351329]	-2.22219	1.22236e-07	3.33422e-06
ENSMUSG00000024593	Megf10	multiple EGF-like-domains 10 [Source:MGI Symbol;Acc:MGI:2685177]	-2.22328	0.00448151	0.0211288
ENSMUSG00000031965	Tbx20	T-box 20 [Source:MGI Symbol;Acc:MGI:1888496]	-2.22603	0.0120238	0.0451249
ENSMUSG00000027827	Kcnab1	potassium voltage-gated channel, shaker-related subfamily, beta member 1 [Source:MGI Symbol;Acc:MGI:109155]	-2.22747	0.00163656	0.00943116
ENSMUSG00000086607	4930511M06Rik	RIKEN cDNA 4930511M06 gene [Source:MGI Symbol;Acc:MGI:1922334]	-2.23178	0.00659822	0.0284242
ENSMUSG00000030089	Slc41a3	solute carrier family 41, member 3 [Source:MGI Symbol;Acc:MGI:1918949]	-2.23185	7.29988e-05	0.000734554
ENSMUSG00000085091	Egfros	epidermal growth factor receptor, opposite strand [Source:MGI Symbol;Acc:MGI:2443051]	-2.2324	1.62507e-06	2.96993e-05
ENSMUSG00000035202	Lars2	leucyl-tRNA synthetase, mitochondrial [Source:MGI Symbol;Acc:MGI:2142973]	-2.23506	0.00982137	0.0386495
ENSMUSG00000041120	Nbl1	neuroblastoma, suppression of tumorigenicity 1 [Source:MGI Symbol;Acc:MGI:104591]	-2.23595	3.48526e-07	8.25147e-06
ENSMUSG00000085639	Gm15410	predicted gene 15410 [Source:MGI Symbol;Acc:MGI:3705241]	-2.23814	0.0114903	0.0436165
ENSMUSG00000009394	Syn2	synapsin II [Source:MGI Symbol;Acc:MGI:103020]	-2.24173	0.00476557	0.022167
ENSMUSG00000023031	Cela1	chymotrypsin-like elastase family, member 1 [Source:MGI Symbol;Acc:MGI:95314]	-2.24388	1.48424e-07	3.93089e-06
ENSMUSG00000050288	Fzd2	frizzled class receptor 2 [Source:MGI Symbol;Acc:MGI:1888513]	-2.2448	0.00358783	0.0177052
ENSMUSG00000028195	Cyr61	cysteine rich protein 61 [Source:MGI Symbol;Acc:MGI:88613]	-2.24615	0.00437732	0.0207449
ENSMUSG00000071291	Zfp58	zinc finger protein 58 [Source:MGI Symbol;Acc:MGI:99205]	-2.24653	3.42781e-12	3.30338e-10
ENSMUSG00000052160	Pld4	phospholipase D family, member 4 [Source:MGI Symbol;Acc:MGI:2144765]	-2.24729	0.00064055	0.00442738
ENSMUSG00000038793	Lefty1	left right determination factor 1 [Source:MGI Symbol;Acc:MGI:107405]	-2.24799	6.29622e-05	0.000648781
ENSMUSG00000104420	E230020A03Rik	RIKEN cDNA E230020A03 gene [Source:MGI Symbol;Acc:MGI:2442139]	-2.24936	8.06232e-08	2.35162e-06
ENSMUSG00000063611	Gm10134	predicted gene 10134 [Source:MGI Symbol;Acc:MGI:3642322]	-2.25518	0.00121418	0.00739575
ENSMUSG00000074736	Syndig1	synapse differentiation inducing 1 [Source:MGI Symbol;Acc:MGI:3702158]	-2.25771	0.000456187	0.00338175
ENSMUSG00000032565	Nudt16	nudix (nucleoside diphosphate linked moiety X)-type motif 16 [Source:MGI Symbol;Acc:MGI:1922936]	-2.26046	3.1928e-06	5.33804e-05
ENSMUSG00000029830	Svopl	SV2 related protein homolog (rat)-like [Source:MGI Symbol;Acc:MGI:2444335]	-2.26088	0.00373343	0.0182794
ENSMUSG00000021290	Atp5mpl	ATP synthase membrane subunit 6.8PL [Source:MGI Symbol;Acc:MGI:1917507]	-2.26168	5.08303e-08	1.59765e-06
ENSMUSG00000055827	Gsdmc3	gasdermin C3 [Source:MGI Symbol;Acc:MGI:3580656]	-2.2643	3.9431e-05	0.000443037
ENSMUSG00000032346	Ooep	oocyte expressed protein [Source:MGI Symbol;Acc:MGI:1915218]	-2.26509	0.000116719	0.00110011
ENSMUSG00000062691	Cebpzos	CCAAT/enhancer binding protein (C/EBP), zeta, opposite strand [Source:MGI Symbol;Acc:MGI:1915804]	-2.26732	2.56414e-06	4.42026e-05
ENSMUSG00000021390	Ogn	osteoglycin [Source:MGI Symbol;Acc:MGI:109278]	-2.26737	0.000253978	0.00209424
ENSMUSG00000037887	Dusp8	dual specificity phosphatase 8 [Source:MGI Symbol;Acc:MGI:106626]	-2.27387	0.00392267	0.0190033
ENSMUSG00000028457	Atp8b5	ATPase, class I, type 8B, member 5 [Source:MGI Symbol;Acc:MGI:2444287]	-2.27414	0.00287063	0.0148669
ENSMUSG00000007777	0610009B22Rik	RIKEN cDNA 0610009B22 gene [Source:MGI Symbol;Acc:MGI:1913300]	-2.2761	6.07959e-08	1.8575e-06
ENSMUSG00000069920	B3gnt9	UDP-GlcNAc:betaGal beta-1,3-N-acetylglucosaminyltransferase 9 [Source:MGI Symbol;Acc:MGI:2142841]	-2.27698	0.00018053	0.00157622
ENSMUSG00000038007	Acer2	alkaline ceramidase 2 [Source:MGI Symbol;Acc:MGI:1920932]	-2.27773	1.99845e-07	5.09534e-06
ENSMUSG00000015355	Cd48	CD48 antigen [Source:MGI Symbol;Acc:MGI:88339]	-2.2819	0.000306922	0.00244866
ENSMUSG00000042992	Borcs5	BLOC-1 related complex subunit 5 [Source:MGI Symbol;Acc:MGI:1915024]	-2.28307	2.74695e-10	1.65543e-08
ENSMUSG00000048482	Bdnf	brain derived neurotrophic factor [Source:MGI Symbol;Acc:MGI:88145]	-2.28712	0.00596003	0.0263238
ENSMUSG00000036585	Fgf1	fibroblast growth factor 1 [Source:MGI Symbol;Acc:MGI:95515]	-2.28878	0.000592975	0.00415942
ENSMUSG00000068614	Actc1	actin, alpha, cardiac muscle 1 [Source:MGI Symbol;Acc:MGI:87905]	-2.29197	0.00638714	0.0277451
ENSMUSG00000096474	Gm5561	predicted gene 5561 [Source:MGI Symbol;Acc:MGI:3804971]	-2.2937	0.000471116	0.00347593
ENSMUSG00000108660	Gm21284	predicted gene, 21284 [Source:MGI Symbol;Acc:MGI:5434639]	-2.29379	0.00633579	0.0275769
ENSMUSG00000026311	Asb1	ankyrin repeat and SOCS box-containing 1 [Source:MGI Symbol;Acc:MGI:1929735]	-2.296	7.51041e-15	1.19925e-12
ENSMUSG00000050830	Vwc2	von Willebrand factor C domain containing 2 [Source:MGI Symbol;Acc:MGI:2442987]	-2.29673	0.0005333	0.00383185
ENSMUSG00000036731	Cysrt1	cysteine rich tail 1 [Source:MGI Symbol;Acc:MGI:1915109]	-2.30723	0.00592065	0.0262081
ENSMUSG00000031284	Pak3	p21 (RAC1) activated kinase 3 [Source:MGI Symbol;Acc:MGI:1339656]	-2.30734	2.70115e-06	4.63091e-05
ENSMUSG00000034164	Emid1	EMI domain containing 1 [Source:MGI Symbol;Acc:MGI:2155091]	-2.30834	1.7657e-07	4.54428e-06
ENSMUSG00000087220	Gm11377	predicted gene 11377 [Source:MGI Symbol;Acc:MGI:3650186]	-2.32108	0.00780845	0.0323151
ENSMUSG00000027460	Angpt4	angiopoietin 4 [Source:MGI Symbol;Acc:MGI:1336887]	-2.32273	0.0026656	0.0139906
ENSMUSG00000047965	Rpl9-ps7	ribosomal protein L9, pseudogene 7 [Source:MGI Symbol;Acc:MGI:3642824]	-2.32273	0.00527331	0.0240393
ENSMUSG00000045877	4933415A04Rik	RIKEN cDNA 4933415A04 gene [Source:MGI Symbol;Acc:MGI:1922977]	-2.32902	0.000239632	0.00200543
ENSMUSG00000020460	Rps27a	ribosomal protein S27A [Source:MGI Symbol;Acc:MGI:1925544]	-2.3297	4.94724e-08	1.5617e-06
ENSMUSG00000055725	Paqr3	progestin and adipoQ receptor family member III [Source:MGI Symbol;Acc:MGI:2679683]	-2.33079	9.97652e-06	0.000140623
ENSMUSG00000027661	Slc2a10	solute carrier family 2 (facilitated glucose transporter), member 10 [Source:MGI Symbol;Acc:MGI:2156687]	-2.33739	3.33587e-07	7.94076e-06
ENSMUSG00000105366	Gm43719	predicted gene 43719 [Source:MGI Symbol;Acc:MGI:5663856]	-2.33742	0.000130518	0.00120422
ENSMUSG00000039883	Lrrc17	leucine rich repeat containing 17 [Source:MGI Symbol;Acc:MGI:1921761]	-2.33842	0.00103984	0.00654414
ENSMUSG00000086428	Gm15199	predicted gene 15199 [Source:MGI Symbol;Acc:MGI:3705141]	-2.34142	1.31456e-05	0.000177954
ENSMUSG00000022860	Chodl	chondrolectin [Source:MGI Symbol;Acc:MGI:2179069]	-2.34205	0.00440749	0.0208487
ENSMUSG00000026167	Wnt10a	wingless-type MMTV integration site family, member 10A [Source:MGI Symbol;Acc:MGI:108071]	-2.34313	0.000251239	0.00207949
ENSMUSG00000039405	Prss23	protease, serine 23 [Source:MGI Symbol;Acc:MGI:1923703]	-2.34345	3.81933e-09	1.65777e-07
ENSMUSG00000048337	Npy4r	neuropeptide Y receptor Y4 [Source:MGI Symbol;Acc:MGI:105374]	-2.34453	3.8581e-05	0.000435275
ENSMUSG00000078444	Gm10941	predicted gene 10941 [Source:MGI Symbol;Acc:MGI:3779151]	-2.34738	0.00062598	0.0043459
ENSMUSG00000058831	Opn1sw	opsin 1 (cone pigments), short-wave-sensitive (color blindness, tritan) [Source:MGI Symbol;Acc:MGI:99438]	-2.35044	0.0013864	0.00827301
ENSMUSG00000058267	Mrps14	mitochondrial ribosomal protein S14 [Source:MGI Symbol;Acc:MGI:1928141]	-2.35353	7.73937e-10	4.06987e-08
ENSMUSG00000043668	Tox3	TOX high mobility group box family member 3 [Source:MGI Symbol;Acc:MGI:3039593]	-2.35693	0.00657161	0.0283439
ENSMUSG00000042073	Abhd14b	abhydrolase domain containing 14b [Source:MGI Symbol;Acc:MGI:1923741]	-2.35829	1.34047e-08	5.00153e-07
ENSMUSG00000029925	Tbxas1	thromboxane A synthase 1, platelet [Source:MGI Symbol;Acc:MGI:98497]	-2.35898	0.000947544	0.00609742
ENSMUSG00000048307	Ankrd46	ankyrin repeat domain 46 [Source:MGI Symbol;Acc:MGI:1916089]	-2.35955	1.84106e-15	3.49547e-13
ENSMUSG00000059325	Hopx	HOP homeobox [Source:MGI Symbol;Acc:MGI:1916782]	-2.36057	1.30895e-06	2.49214e-05
ENSMUSG00000022090	Pdlim2	PDZ and LIM domain 2 [Source:MGI Symbol;Acc:MGI:2384850]	-2.36333	0.0033751	0.0168416
ENSMUSG00000036766	Dner	delta/notch-like EGF repeat containing [Source:MGI Symbol;Acc:MGI:2152889]	-2.36365	0.0065057	0.0281541
ENSMUSG00000048706	Lurap1l	leucine rich adaptor protein 1-like [Source:MGI Symbol;Acc:MGI:106510]	-2.36791	7.28463e-06	0.000107675
ENSMUSG00000070576	Mn1	meningioma 1 [Source:MGI Symbol;Acc:MGI:1261813]	-2.36995	0.0001173	0.00110461
ENSMUSG00000091475	2810468N07Rik	RIKEN cDNA 2810468N07 gene [Source:MGI Symbol;Acc:MGI:1920084]	-2.37151	0.00946327	0.0375299
ENSMUSG00000067158	Col4a4	collagen, type IV, alpha 4 [Source:MGI Symbol;Acc:MGI:104687]	-2.3716	0.000354687	0.00276717
ENSMUSG00000108461	AV356131	expressed sequence AV356131 [Source:MGI Symbol;Acc:MGI:2142184]	-2.37365	0.00470294	0.0219177
ENSMUSG00000010803	Gabra1	gamma-aminobutyric acid (GABA) A receptor, subunit alpha 1 [Source:MGI Symbol;Acc:MGI:95613]	-2.37975	0.0106892	0.0412703
ENSMUSG00000107758	Gm19253	predicted gene, 19253 [Source:MGI Symbol;Acc:MGI:5011438]	-2.3824	0.000137847	0.00126015
ENSMUSG00000048022	Tmem229a	transmembrane protein 229A [Source:MGI Symbol;Acc:MGI:2442812]	-2.38773	1.95238e-05	0.000246747
ENSMUSG00000024043	Arhgap28	Rho GTPase activating protein 28 [Source:MGI Symbol;Acc:MGI:2147003]	-2.38798	0.00393337	0.0190494
ENSMUSG00000061013	Mkx	mohawk homeobox [Source:MGI Symbol;Acc:MGI:2687286]	-2.38857	0.00609067	0.0267818
ENSMUSG00000110298	Gm8189	predicted gene 8189 [Source:MGI Symbol;Acc:MGI:3779786]	-2.38901	0.00445715	0.0210547
ENSMUSG00000027186	Elf5	E74-like factor 5 [Source:MGI Symbol;Acc:MGI:1335079]	-2.38909	1.0524e-05	0.000146639
ENSMUSG00000107251	Gm43102	predicted gene 43102 [Source:MGI Symbol;Acc:MGI:5663239]	-2.39064	0.0116491	0.0440282
ENSMUSG00000056418	BC043934	cDNA sequence BC043934 [Source:MGI Symbol;Acc:MGI:2679715]	-2.39809	0.00543939	0.0246259
ENSMUSG00000100733	4932411K12Rik	RIKEN cDNA 4932411K12 gene [Source:MGI Symbol;Acc:MGI:3512682]	-2.39875	0.000880448	0.00573405
ENSMUSG00000091803	Cox16	cytochrome c oxidase assembly protein 16 [Source:MGI Symbol;Acc:MGI:1913522]	-2.40402	6.45937e-05	0.000663717
ENSMUSG00000017195	Zpbp2	zona pellucida binding protein 2 [Source:MGI Symbol;Acc:MGI:1916626]	-2.40513	0.000980404	0.00625834
ENSMUSG00000110156	Gm42067	predicted gene, 42067 [Source:MGI Symbol;Acc:MGI:5624952]	-2.40746	0.00907316	0.0363059
ENSMUSG00000072762	4930522L14Rik	RIKEN cDNA 4930522L14 gene [Source:MGI Symbol;Acc:MGI:1925270]	-2.40993	1.0967e-07	3.07189e-06
ENSMUSG00000039873	Neurl2	neuralized E3 ubiquitin protein ligase 2 [Source:MGI Symbol;Acc:MGI:3043305]	-2.4104	0.000727949	0.00491067
ENSMUSG00000074651	Mcidas	multiciliate differentiation and DNA synthesis associated cell cycle protein [Source:MGI Symbol;Acc:MGI:3648807]	-2.41084	0.00943029	0.0374405
ENSMUSG00000097858	9530052C20Rik	RIKEN cDNA 9530052C20 gene [Source:MGI Symbol;Acc:MGI:2443632]	-2.4128	0.00670906	0.028749
ENSMUSG00000088793	Gm22540	predicted gene, 22540 [Source:MGI Symbol;Acc:MGI:5452317]	-2.41833	0.00471125	0.0219471
ENSMUSG00000097697	4833412C05Rik	RIKEN cDNA 4833412C05 gene [Source:MGI Symbol;Acc:MGI:1921154]	-2.42039	0.000135971	0.00124665
ENSMUSG00000085162	Gm12295	predicted gene 12295 [Source:MGI Symbol;Acc:MGI:3650535]	-2.42208	0.00116194	0.0071461
ENSMUSG00000001665	Gstt3	glutathione S-transferase, theta 3 [Source:MGI Symbol;Acc:MGI:2143526]	-2.42294	1.36135e-07	3.66309e-06
ENSMUSG00000079049	Serpinb1c	serine (or cysteine) peptidase inhibitor, clade B, member 1c [Source:MGI Symbol;Acc:MGI:2445363]	-2.42642	0.00628535	0.0274283
ENSMUSG00000090110	Cmc4	C-x(9)-C motif containing 4 [Source:MGI Symbol;Acc:MGI:5637812]	-2.42728	9.33789e-09	3.61747e-07
ENSMUSG00000085175	Gm11423	predicted gene 11423 [Source:MGI Symbol;Acc:MGI:3651335]	-2.43093	1.38672e-07	3.72677e-06
ENSMUSG00000090925	1810064F22Rik	RIKEN cDNA 1810064F22 gene [Source:MGI Symbol;Acc:MGI:1917112]	-2.43099	3.58337e-05	0.00040956
ENSMUSG00000056043	Rgs9bp	regulator of G-protein signalling 9 binding protein [Source:MGI Symbol;Acc:MGI:2384418]	-2.43229	4.34475e-05	0.000479303
ENSMUSG00000038980	Rbbp8nl	RBBP8 N-terminal like [Source:MGI Symbol;Acc:MGI:3606212]	-2.4339	0.00675558	0.0289208
ENSMUSG00000097604	Gm17322	predicted gene, 17322 [Source:MGI Symbol;Acc:MGI:4936956]	-2.44064	0.00797641	0.0328424
ENSMUSG00000060548	Tnfrsf19	tumor necrosis factor receptor superfamily, member 19 [Source:MGI Symbol;Acc:MGI:1352474]	-2.44141	0.000104306	0.000998601
ENSMUSG00000085171	D830026I12Rik	RIKEN cDNA D830026I12 gene [Source:MGI Symbol;Acc:MGI:2442531]	-2.44655	0.00241198	0.0129674
ENSMUSG00000027220	Syt13	synaptotagmin XIII [Source:MGI Symbol;Acc:MGI:1933945]	-2.44933	0.0016993	0.00973141
ENSMUSG00000097162	2310010J17Rik	RIKEN cDNA 2310010J17 gene [Source:MGI Symbol;Acc:MGI:1925579]	-2.45119	3.93979e-07	9.09144e-06
ENSMUSG00000038022	Mindy4	MINDY lysine 48 deubiquitinase 4 [Source:MGI Symbol;Acc:MGI:3583959]	-2.45166	3.63765e-05	0.000414249
ENSMUSG00000085881	Gm15912	predicted gene 15912 [Source:MGI Symbol;Acc:MGI:3801895]	-2.45337	1.5197e-06	2.81022e-05
ENSMUSG00000020017	Hal	histidine ammonia lyase [Source:MGI Symbol;Acc:MGI:96010]	-2.45668	0.00382686	0.0186451
ENSMUSG00000104614	Fbxw27	F-box and WD-40 domain protein 27 [Source:MGI Symbol;Acc:MGI:1924248]	-2.45771	3.99429e-06	6.47252e-05
ENSMUSG00000051726	Kcnf1	potassium voltage-gated channel, subfamily F, member 1 [Source:MGI Symbol;Acc:MGI:2687399]	-2.45907	0.00557439	0.025071
ENSMUSG00000056293	Gsdmc2	gasdermin C2 [Source:MGI Symbol;Acc:MGI:2146102]	-2.46315	1.83551e-05	0.000236198
ENSMUSG00000071324	Armc2	armadillo repeat containing 2 [Source:MGI Symbol;Acc:MGI:1916449]	-2.46543	0.00308599	0.0156888
ENSMUSG00000045435	Tmem60	transmembrane protein 60 [Source:MGI Symbol;Acc:MGI:2673965]	-2.46597	2.51589e-10	1.52882e-08
ENSMUSG00000020990	Cdkl1	cyclin-dependent kinase-like 1 (CDC2-related kinase) [Source:MGI Symbol;Acc:MGI:1918341]	-2.46706	0.00272618	0.0142402
ENSMUSG00000099632	2900093K20Rik	RIKEN cDNA 2900093K20 gene [Source:MGI Symbol;Acc:MGI:1915287]	-2.46724	0.000385257	0.00295197
ENSMUSG00000086390	1810019D21Rik	RIKEN cDNA 1810019D21 gene [Source:MGI Symbol;Acc:MGI:1917021]	-2.46778	1.10989e-06	2.18542e-05
ENSMUSG00000042976	9930038B18Rik	RIKEN cDNA 9930038B18 gene [Source:MGI Symbol;Acc:MGI:2442156]	-2.46892	0.0103587	0.0403001
ENSMUSG00000021665	Hexb	hexosaminidase B [Source:MGI Symbol;Acc:MGI:96074]	-2.48353	7.46988e-09	2.96572e-07
ENSMUSG00000082044	Snrpert	small nuclear ribonucleoprotein E, pseudogene [Source:MGI Symbol;Acc:MGI:3650419]	-2.48683	7.45314e-07	1.57684e-05
ENSMUSG00000030147	Clec4b1	C-type lectin domain family 4, member b1 [Source:MGI Symbol;Acc:MGI:1917060]	-2.48913	0.0118557	0.0446471
ENSMUSG00000043811	Rtn4r	reticulon 4 receptor [Source:MGI Symbol;Acc:MGI:2136886]	-2.49346	0.00314154	0.0159047
ENSMUSG00000025905	Oprk1	opioid receptor, kappa 1 [Source:MGI Symbol;Acc:MGI:97439]	-2.49478	0.00904236	0.0362224
ENSMUSG00000048520	Fbxl13	F-box and leucine-rich repeat protein 13 [Source:MGI Symbol;Acc:MGI:2443416]	-2.49624	0.000208888	0.00179061
ENSMUSG00000020798	Spns3	spinster homolog 3 [Source:MGI Symbol;Acc:MGI:1924827]	-2.49636	0.00629669	0.0274444
ENSMUSG00000036192	Rorb	RAR-related orphan receptor beta [Source:MGI Symbol;Acc:MGI:1343464]	-2.49695	0.00474243	0.0220829
ENSMUSG00000053040	Aph1c	aph1 homolog C, gamma secretase subunit [Source:MGI Symbol;Acc:MGI:1915568]	-2.50273	0.00698447	0.0296454
ENSMUSG00000070366	Plpp4	phospholipid phosphatase 4 [Source:MGI Symbol;Acc:MGI:2685936]	-2.50469	1.08337e-05	0.000150474
ENSMUSG00000028488	Sh3gl2	SH3-domain GRB2-like 2 [Source:MGI Symbol;Acc:MGI:700009]	-2.50498	2.14963e-06	3.79236e-05
ENSMUSG00000039611	Tmem246	transmembrane protein 246 [Source:MGI Symbol;Acc:MGI:1914313]	-2.50832	4.26574e-14	5.69008e-12
ENSMUSG00000045667	Smtnl2	smoothelin-like 2 [Source:MGI Symbol;Acc:MGI:2442764]	-2.50934	0.00305671	0.0155831
ENSMUSG00000036502	Tmem255a	transmembrane protein 255A [Source:MGI Symbol;Acc:MGI:3045722]	-2.50972	0.0026876	0.0140756
ENSMUSG00000092741	Mir3074-1	microRNA 3074-1 [Source:MGI Symbol;Acc:MGI:4834247]	-2.51232	0.00102352	0.00647128
ENSMUSG00000050777	Tmem37	transmembrane protein 37 [Source:MGI Symbol;Acc:MGI:2157899]	-2.51429	1.9734e-05	0.000249106
ENSMUSG00000032766	Gng11	guanine nucleotide binding protein (G protein), gamma 11 [Source:MGI Symbol;Acc:MGI:1913316]	-2.51473	6.97568e-09	2.8155e-07
ENSMUSG00000095677	Dynlt1f	dynein light chain Tctex-type 1F [Source:MGI Symbol;Acc:MGI:3780996]	-2.51716	1.5596e-08	5.71486e-07
ENSMUSG00000048489	Depp1	DEPP1 autophagy regulator [Source:MGI Symbol;Acc:MGI:1918730]	-2.5177	0.00121486	0.0073967
ENSMUSG00000089818	Gm15950	predicted gene 15950 [Source:MGI Symbol;Acc:MGI:3802178]	-2.52137	0.00508055	0.0233198
ENSMUSG00000088752	Mir1934	microRNA 1934 [Source:MGI Symbol;Acc:MGI:3836971]	-2.52186	0.00520238	0.0237965
ENSMUSG00000107300	Gm43279	predicted gene 43279 [Source:MGI Symbol;Acc:MGI:5663416]	-2.52462	0.00245657	0.0131329
ENSMUSG00000079103	Tgm7	transglutaminase 7 [Source:MGI Symbol;Acc:MGI:2151164]	-2.52823	0.0054364	0.0246174
ENSMUSG00000097867	Lppos	LIM domain containing preferred translocation partner in lipoma, opposite strand [Source:MGI Symbol;Acc:MGI:1916091]	-2.5298	1.60833e-05	0.000210682
ENSMUSG00000032122	Slc37a2	solute carrier family 37 (glycerol-3-phosphate transporter), member 2 [Source:MGI Symbol;Acc:MGI:1929693]	-2.53214	8.36541e-09	3.28793e-07
ENSMUSG00000078202	Nrarp	Notch-regulated ankyrin repeat protein [Source:MGI Symbol;Acc:MGI:1914372]	-2.53309	2.56789e-09	1.17032e-07
ENSMUSG00000036523	Greb1	gene regulated by estrogen in breast cancer protein [Source:MGI Symbol;Acc:MGI:2149712]	-2.53662	0.0122311	0.0457069
ENSMUSG00000035455	Fignl1	fidgetin-like 1 [Source:MGI Symbol;Acc:MGI:1890648]	-2.54185	0.000528911	0.00380857
ENSMUSG00000061126	Cyp4f39	cytochrome P450, family 4, subfamily f, polypeptide 39 [Source:MGI Symbol;Acc:MGI:2445210]	-2.54215	2.59109e-06	4.46321e-05
ENSMUSG00000086429	Gt(ROSA)26Sor	gene trap ROSA 26, Philippe Soriano [Source:MGI Symbol;Acc:MGI:104735]	-2.55137	4.50529e-09	1.90634e-07
ENSMUSG00000023992	Trem2	triggering receptor expressed on myeloid cells 2 [Source:MGI Symbol;Acc:MGI:1913150]	-2.55433	3.65307e-05	0.000415573
ENSMUSG00000043644	0610009L18Rik	RIKEN cDNA 0610009L18 gene [Source:MGI Symbol;Acc:MGI:1914088]	-2.5579	3.5752e-07	8.40075e-06
ENSMUSG00000075033	Nxpe3	neurexophilin and PC-esterase domain family, member 3 [Source:MGI Symbol;Acc:MGI:2686598]	-2.56069	2.42488e-10	1.48175e-08
ENSMUSG00000071042	Rasgrp3	RAS, guanyl releasing protein 3 [Source:MGI Symbol;Acc:MGI:3028579]	-2.56273	0.000306198	0.00244378
ENSMUSG00000034387	Ssu2	ssu-2 homolog (C. elegans) [Source:MGI Symbol;Acc:MGI:2443733]	-2.56308	0.00619767	0.0271214
ENSMUSG00000109810	Gm45592	predicted gene 45592 [Source:MGI Symbol;Acc:MGI:5791428]	-2.56364	0.00744627	0.0310986
ENSMUSG00000024608	Rps14	ribosomal protein S14 [Source:MGI Symbol;Acc:MGI:98107]	-2.56504	4.3599e-07	9.95586e-06
ENSMUSG00000050520	Cldn8	claudin 8 [Source:MGI Symbol;Acc:MGI:1859286]	-2.56553	0.000161772	0.00143858
ENSMUSG00000074867	Zfp808	zinc finger protein 808 [Source:MGI Symbol;Acc:MGI:3704127]	-2.56671	3.23178e-06	5.38449e-05
ENSMUSG00000079450	Cldn34c1	claudin 34C1 [Source:MGI Symbol;Acc:MGI:1920311]	-2.57281	8.44196e-05	0.000836018
ENSMUSG00000062545	Tlr12	toll-like receptor 12 [Source:MGI Symbol;Acc:MGI:3045221]	-2.57327	0.00993261	0.03901
ENSMUSG00000040471	Ggt6	gamma-glutamyltransferase 6 [Source:MGI Symbol;Acc:MGI:1918772]	-2.57346	1.1248e-06	2.20882e-05
ENSMUSG00000096145	Vkorc1	vitamin K epoxide reductase complex, subunit 1 [Source:MGI Symbol;Acc:MGI:106442]	-2.57645	6.4228e-06	9.61048e-05
ENSMUSG00000025170	Rab40b	Rab40B, member RAS oncogene family [Source:MGI Symbol;Acc:MGI:2183451]	-2.57659	7.6857e-07	1.61666e-05
ENSMUSG00000035189	Ano4	anoctamin 4 [Source:MGI Symbol;Acc:MGI:2443344]	-2.58022	0.00267442	0.0140234
ENSMUSG00000092335	Zfp977	zinc finger protein 977 [Source:MGI Symbol;Acc:MGI:3645327]	-2.58335	0.00125628	0.00761709
ENSMUSG00000021944	Gata4	GATA binding protein 4 [Source:MGI Symbol;Acc:MGI:95664]	-2.58476	0.0101596	0.0396593
ENSMUSG00000056174	Col8a2	collagen, type VIII, alpha 2 [Source:MGI Symbol;Acc:MGI:88464]	-2.58585	0.00114451	0.00706072
ENSMUSG00000081058	Hist2h3c2	histone cluster 2, H3c2 [Source:MGI Symbol;Acc:MGI:2448357]	-2.58775	0.0015103	0.00885538
ENSMUSG00000003469	Phyhip	phytanoyl-CoA hydroxylase interacting protein [Source:MGI Symbol;Acc:MGI:1860417]	-2.59101	0.0066944	0.0287029
ENSMUSG00000097184	4632428C04Rik	RIKEN cDNA 4632428C04 gene [Source:MGI Symbol;Acc:MGI:1921600]	-2.59209	4.62336e-06	7.28756e-05
ENSMUSG00000074603	Gm10729	predicted gene 10729 [Source:MGI Symbol;Acc:MGI:3642905]	-2.59952	0.0117624	0.0444027
ENSMUSG00000067276	Capn6	calpain 6 [Source:MGI Symbol;Acc:MGI:1100850]	-2.61074	0.000462425	0.0034206
ENSMUSG00000037259	Dzank1	double zinc ribbon and ankyrin repeat domains 1 [Source:MGI Symbol;Acc:MGI:2139080]	-2.61904	0.000116976	0.00110205
ENSMUSG00000023966	Rsph9	radial spoke head 9 homolog (Chlamydomonas) [Source:MGI Symbol;Acc:MGI:1922814]	-2.62349	1.66502e-06	3.02524e-05
ENSMUSG00000035403	Crb2	crumbs family member 2 [Source:MGI Symbol;Acc:MGI:2679260]	-2.62419	0.000193303	0.00167739
ENSMUSG00000071532	Gm10335	predicted gene 10335 [Source:MGI Symbol;Acc:MGI:3641693]	-2.6268	0.00526114	0.0240026
ENSMUSG00000078487	Ankrd65	ankyrin repeat domain 65 [Source:MGI Symbol;Acc:MGI:2685285]	-2.62719	0.00103635	0.00652787
ENSMUSG00000051504	Siglech	sialic acid binding Ig-like lectin H [Source:MGI Symbol;Acc:MGI:2443256]	-2.63044	1.44773e-06	2.70226e-05
ENSMUSG00000028386	Slc46a2	solute carrier family 46, member 2 [Source:MGI Symbol;Acc:MGI:1353616]	-2.63137	3.26909e-05	0.000379992
ENSMUSG00000031216	Stard8	START domain containing 8 [Source:MGI Symbol;Acc:MGI:2448556]	-2.64139	0.000238803	0.00200002
ENSMUSG00000105814	Mir703	microRNA 703 [Source:MGI Symbol;Acc:MGI:3629657]	-2.64314	0.00103702	0.00652827
ENSMUSG00000085069	Gm13111	predicted gene 13111 [Source:MGI Symbol;Acc:MGI:3651882]	-2.65182	0.00153573	0.00897079
ENSMUSG00000055093	Gm8430	predicted pseudogene 8430 [Source:MGI Symbol;Acc:MGI:3645406]	-2.65267	0.000459839	0.00340421
ENSMUSG00000008682	Rpl10	ribosomal protein L10 [Source:MGI Symbol;Acc:MGI:105943]	-2.65449	1.26326e-10	8.34898e-09
ENSMUSG00000016262	Sertad4	SERTA domain containing 4 [Source:MGI Symbol;Acc:MGI:2443496]	-2.65801	0.00115247	0.00709784
ENSMUSG00000097326	A330048O09Rik	RIKEN cDNA A330048O09 gene [Source:MGI Symbol;Acc:MGI:2443792]	-2.66634	0.00211663	0.0116692
ENSMUSG00000047146	Tet1	tet methylcytosine dioxygenase 1 [Source:MGI Symbol;Acc:MGI:1098693]	-2.6683	0.000710609	0.00482174
ENSMUSG00000027071	P2rx3	purinergic receptor P2X, ligand-gated ion channel, 3 [Source:MGI Symbol;Acc:MGI:1097160]	-2.67198	0.00296608	0.0152314
ENSMUSG00000085891	Gm14634	predicted gene 14634 [Source:MGI Symbol;Acc:MGI:3705147]	-2.67404	0.000756047	0.00505789
ENSMUSG00000023070	Rgn	regucalcin [Source:MGI Symbol;Acc:MGI:108024]	-2.67476	0.000606084	0.0042279
ENSMUSG00000055976	Cldn23	claudin 23 [Source:MGI Symbol;Acc:MGI:1919158]	-2.68022	9.62466e-08	2.7507e-06
ENSMUSG00000016756	Cmah	cytidine monophospho-N-acetylneuraminic acid hydroxylase [Source:MGI Symbol;Acc:MGI:103227]	-2.68699	0.00797006	0.0328225
ENSMUSG00000053675	Tgm5	transglutaminase 5 [Source:MGI Symbol;Acc:MGI:1921426]	-2.68838	4.50314e-05	0.000493541
ENSMUSG00000010830	Kdelr3	KDEL (Lys-Asp-Glu-Leu) endoplasmic reticulum protein retention receptor 3 [Source:MGI Symbol;Acc:MGI:2145953]	-2.68856	1.02518e-05	0.000143578
ENSMUSG00000000216	Scnn1g	sodium channel, nonvoltage-gated 1 gamma [Source:MGI Symbol;Acc:MGI:104695]	-2.69222	1.21182e-07	3.31372e-06
ENSMUSG00000037152	Ndufc1	NADH:ubiquinone oxidoreductase subunit C1 [Source:MGI Symbol;Acc:MGI:1913627]	-2.69412	3.95253e-11	2.9113e-09
ENSMUSG00000020492	Ska2	spindle and kinetochore associated complex subunit 2 [Source:MGI Symbol;Acc:MGI:1913390]	-2.69623	4.60528e-08	1.46219e-06
ENSMUSG00000070802	Pnmal2	PNMA-like 2 [Source:MGI Symbol;Acc:MGI:3645856]	-2.69961	0.00957218	0.0378527
ENSMUSG00000006642	Tcf23	transcription factor 23 [Source:MGI Symbol;Acc:MGI:1934960]	-2.70286	6.23161e-05	0.000644248
ENSMUSG00000034892	Rps29	ribosomal protein S29 [Source:MGI Symbol;Acc:MGI:107681]	-2.70713	5.11042e-23	3.28811e-20
ENSMUSG00000085382	Gm13861	predicted gene 13861 [Source:MGI Symbol;Acc:MGI:3649466]	-2.70903	0.00287245	0.0148728
ENSMUSG00000037686	Aspg	asparaginase [Source:MGI Symbol;Acc:MGI:2144822]	-2.71358	0.00813999	0.0333528
ENSMUSG00000084850	Gm12092	predicted gene 12092 [Source:MGI Symbol;Acc:MGI:3650092]	-2.71725	0.00291485	0.0150425
ENSMUSG00000048782	Insc	INSC spindle orientation adaptor protein [Source:MGI Symbol;Acc:MGI:1917942]	-2.72536	0.000609305	0.00424766
ENSMUSG00000029847	Slc23a4	solute carrier family 23 member 4 [Source:MGI Symbol;Acc:MGI:1917272]	-2.7294	0.00934372	0.0371845
ENSMUSG00000090733	Rps27	ribosomal protein S27 [Source:MGI Symbol;Acc:MGI:1888676]	-2.7449	2.38736e-10	1.46702e-08
ENSMUSG00000097383	1500026H17Rik	RIKEN cDNA 1500026H17 gene [Source:MGI Symbol;Acc:MGI:1916252]	-2.74533	0.000283566	0.00229666
ENSMUSG00000103640	Gm31406	predicted gene, 31406 [Source:MGI Symbol;Acc:MGI:5590565]	-2.74573	0.00207348	0.0114863
ENSMUSG00000089797	Gm16118	predicted gene 16118 [Source:MGI Symbol;Acc:MGI:3801926]	-2.7486	0.00659931	0.0284242
ENSMUSG00000099146	0610031O16Rik	RIKEN cDNA 0610031O16 gene [Source:MGI Symbol;Acc:MGI:1915619]	-2.75508	0.00360448	0.0177714
ENSMUSG00000030865	Chp2	calcineurin-like EF hand protein 2 [Source:MGI Symbol;Acc:MGI:1917511]	-2.75621	0.00344371	0.0171215
ENSMUSG00000032394	Igdcc3	immunoglobulin superfamily, DCC subclass, member 3 [Source:MGI Symbol;Acc:MGI:1202390]	-2.75772	0.00059627	0.00417722
ENSMUSG00000038583	Pln	phospholamban [Source:MGI Symbol;Acc:MGI:97622]	-2.77294	0.000162686	0.00144437
ENSMUSG00000061171	Slc38a11	solute carrier family 38, member 11 [Source:MGI Symbol;Acc:MGI:2443383]	-2.81908	0.00545958	0.0246927
ENSMUSG00000072949	Acot1	acyl-CoA thioesterase 1 [Source:MGI Symbol;Acc:MGI:1349396]	-2.82277	1.43042e-05	0.000191037
ENSMUSG00000025154	Arhgap19	Rho GTPase activating protein 19 [Source:MGI Symbol;Acc:MGI:1918335]	-2.82637	0.000146567	0.00132656
ENSMUSG00000096039	D830030K20Rik	RIKEN cDNA D830030K20 gene [Source:MGI Symbol;Acc:MGI:2443830]	-2.82687	0.00244589	0.0131015
ENSMUSG00000045318	Adra2c	adrenergic receptor, alpha 2c [Source:MGI Symbol;Acc:MGI:87936]	-2.83309	9.7116e-05	0.000940858
ENSMUSG00000089679	Gm16299	predicted gene 16299 [Source:MGI Symbol;Acc:MGI:3826539]	-2.83611	0.0120645	0.0452234
ENSMUSG00000050511	Oprd1	opioid receptor, delta 1 [Source:MGI Symbol;Acc:MGI:97438]	-2.83847	1.3003e-05	0.000176384
ENSMUSG00000030905	Crym	crystallin, mu [Source:MGI Symbol;Acc:MGI:102675]	-2.84126	0.00391235	0.0189729
ENSMUSG00000097494	4933406C10Rik	RIKEN cDNA 4933406C10 gene [Source:MGI Symbol;Acc:MGI:1921326]	-2.84255	7.19995e-09	2.89002e-07
ENSMUSG00000083083	Gm15382	predicted gene 15382 [Source:MGI Symbol;Acc:MGI:3705661]	-2.84666	0.00625135	0.0272963
ENSMUSG00000021643	Serf1	small EDRK-rich factor 1 [Source:MGI Symbol;Acc:MGI:1337114]	-2.85473	9.6443e-08	2.7507e-06
ENSMUSG00000064326	Siva1	SIVA1, apoptosis-inducing factor [Source:MGI Symbol;Acc:MGI:1353606]	-2.85589	1.33973e-09	6.6913e-08
ENSMUSG00000069085	Dytn	dystrotelin [Source:MGI Symbol;Acc:MGI:2685061]	-2.85599	0.0124291	0.0462649
ENSMUSG00000074865	Zfp934	zinc finger protein 934 [Source:MGI Symbol;Acc:MGI:1924367]	-2.86459	2.83833e-05	0.000336173
ENSMUSG00000057103	Nat8f1	N-acetyltransferase 8 (GCN5-related) family member 1 [Source:MGI Symbol;Acc:MGI:1913366]	-2.87183	0.00103124	0.00651251
ENSMUSG00000043252	Tmem64	transmembrane protein 64 [Source:MGI Symbol;Acc:MGI:2140359]	-2.87305	1.67002e-10	1.06823e-08
ENSMUSG00000002057	Foxn1	forkhead box N1 [Source:MGI Symbol;Acc:MGI:102949]	-2.89215	0.00799528	0.0328743
ENSMUSG00000060063	Alox5ap	arachidonate 5-lipoxygenase activating protein [Source:MGI Symbol;Acc:MGI:107505]	-2.89655	1.40995e-06	2.6453e-05
ENSMUSG00000030889	Vwa3a	von Willebrand factor A domain containing 3A [Source:MGI Symbol;Acc:MGI:3041229]	-2.89828	0.00796238	0.0328032
ENSMUSG00000021572	Cep72	centrosomal protein 72 [Source:MGI Symbol;Acc:MGI:1921720]	-2.90252	8.26961e-05	0.000822275
ENSMUSG00000035811	Ugt2b35	UDP glucuronosyltransferase 2 family, polypeptide B35 [Source:MGI Symbol;Acc:MGI:3576100]	-2.90704	0.0014891	0.0087721
ENSMUSG00000031258	Xkrx	X-linked Kx blood group related, X-linked [Source:MGI Symbol;Acc:MGI:3584011]	-2.9111	9.30761e-08	2.66859e-06
ENSMUSG00000056966	Gjc3	gap junction protein, gamma 3 [Source:MGI Symbol;Acc:MGI:2153041]	-2.91112	0.0117912	0.0444576
ENSMUSG00000022881	Rfc4	replication factor C (activator 1) 4 [Source:MGI Symbol;Acc:MGI:2146571]	-2.91221	8.44156e-10	4.40734e-08
ENSMUSG00000036098	Myrf	myelin regulatory factor [Source:MGI Symbol;Acc:MGI:2684944]	-2.9256	0.000875644	0.00571127
ENSMUSG00000061848	Gm5805	predicted gene 5805 [Source:MGI Symbol;Acc:MGI:3644633]	-2.92608	3.18267e-05	0.000371725
ENSMUSG00000088179	Gm23106	predicted gene, 23106 [Source:MGI Symbol;Acc:MGI:5452883]	-2.92817	0.0109012	0.0419113
ENSMUSG00000032034	Kcnj5	potassium inwardly-rectifying channel, subfamily J, member 5 [Source:MGI Symbol;Acc:MGI:104755]	-2.9287	0.0124365	0.0462768
ENSMUSG00000029844	Hoxa1	homeobox A1 [Source:MGI Symbol;Acc:MGI:96170]	-2.92992	0.00910603	0.0364042
ENSMUSG00000000318	Clec10a	C-type lectin domain family 10, member A [Source:MGI Symbol;Acc:MGI:96975]	-2.93742	2.42216e-05	0.000295358
ENSMUSG00000104710	Gm31243	predicted gene, 31243 [Source:MGI Symbol;Acc:MGI:5590402]	-2.94295	0.0087605	0.0353132
ENSMUSG00000089253	Gm25716	predicted gene, 25716 [Source:MGI Symbol;Acc:MGI:5455493]	-2.95087	0.010741	0.0414263
ENSMUSG00000074635	3110070M22Rik	RIKEN cDNA 3110070M22 gene [Source:MGI Symbol;Acc:MGI:1914554]	-2.95379	0.000186455	0.00162118
ENSMUSG00000106350	Gm4869	predicted gene 4869 [Source:MGI Symbol;Acc:MGI:3646257]	-2.95809	8.57168e-06	0.000123772
ENSMUSG00000052957	Gas1	growth arrest specific 1 [Source:MGI Symbol;Acc:MGI:95655]	-2.959	0.0106164	0.0410689
ENSMUSG00000109508	Gm44956	predicted gene 44956 [Source:MGI Symbol;Acc:MGI:5753532]	-2.96426	1.88493e-05	0.000240016
ENSMUSG00000096606	Tpbgl	trophoblast glycoprotein-like [Source:MGI Symbol;Acc:MGI:3646425]	-2.96896	0.000179393	0.00156725
ENSMUSG00000027574	Nkain4	Na+/K+ transporting ATPase interacting 4 [Source:MGI Symbol;Acc:MGI:1915372]	-2.97786	0.000298391	0.00239821
ENSMUSG00000026961	Lrrc26	leucine rich repeat containing 26 [Source:MGI Symbol;Acc:MGI:2385129]	-2.98296	2.72756e-05	0.000325878
ENSMUSG00000037379	Spon2	spondin 2, extracellular matrix protein [Source:MGI Symbol;Acc:MGI:1923724]	-2.9842	5.45717e-11	3.91646e-09
ENSMUSG00000020182	Ddc	dopa decarboxylase [Source:MGI Symbol;Acc:MGI:94876]	-2.99151	0.000643518	0.00444649
ENSMUSG00000079641	Rpl39	ribosomal protein L39 [Source:MGI Symbol;Acc:MGI:1914498]	-2.99953	1.52632e-10	9.79514e-09
ENSMUSG00000040978	Gm11992	predicted gene 11992 [Source:MGI Symbol;Acc:MGI:3651127]	-2.99974	0.00013308	0.00122168
ENSMUSG00000033450	Tagap	T cell activation Rho GTPase activating protein [Source:MGI Symbol;Acc:MGI:3615484]	-3.01221	1.65286e-05	0.000215325
ENSMUSG00000036446	Lum	lumican [Source:MGI Symbol;Acc:MGI:109347]	-3.01384	5.90077e-11	4.19108e-09
ENSMUSG00000001815	Evx2	even-skipped homeobox 2 [Source:MGI Symbol;Acc:MGI:95462]	-3.01596	0.00361901	0.0178189
ENSMUSG00000020878	Lrrc46	leucine rich repeat containing 46 [Source:MGI Symbol;Acc:MGI:1916547]	-3.01599	0.00461657	0.0215887
ENSMUSG00000083833	Gm13841	predicted gene 13841 [Source:MGI Symbol;Acc:MGI:3650890]	-3.02574	0.00714491	0.0301508
ENSMUSG00000031698	Mylk3	myosin light chain kinase 3 [Source:MGI Symbol;Acc:MGI:2443063]	-3.02674	0.0117822	0.0444547
ENSMUSG00000071332	E230015B07Rik	RIKEN cDNA E230015B07 gene [Source:MGI Symbol;Acc:MGI:2443140]	-3.03847	4.52552e-05	0.000495002
ENSMUSG00000051515	Fam181b	family with sequence similarity 181, member B [Source:MGI Symbol;Acc:MGI:1930951]	-3.03996	6.513e-05	0.000667972
ENSMUSG00000097934	6720483E21Rik	RIKEN cDNA 6720483E21 gene [Source:MGI Symbol;Acc:MGI:1924991]	-3.04381	0.00106488	0.00666724
ENSMUSG00000021612	Slc6a18	solute carrier family 6 (neurotransmitter transporter), member 18 [Source:MGI Symbol;Acc:MGI:1336892]	-3.07202	1.80438e-05	0.000232466
ENSMUSG00000024500	Ppp2r2b	protein phosphatase 2, regulatory subunit B, beta [Source:MGI Symbol;Acc:MGI:1920180]	-3.0767	1.4142e-06	2.65099e-05
ENSMUSG00000068122	Agtr2	angiotensin II receptor, type 2 [Source:MGI Symbol;Acc:MGI:87966]	-3.08743	0.00965445	0.0381298
ENSMUSG00000044164	Rnf182	ring finger protein 182 [Source:MGI Symbol;Acc:MGI:3045355]	-3.08751	0.00753346	0.0313868
ENSMUSG00000052133	Sema5b	sema domain, seven thrombospondin repeats (type 1 and type 1-like), transmembrane domain (TM) and short cytoplasmic domain, (semaphorin) 5B [Source:MGI Symbol;Acc:MGI:107555]	-3.09187	0.00322426	0.0162296
ENSMUSG00000110679	Rpl10-ps5	ribosomal protein L10, pseudogene 5 [Source:MGI Symbol;Acc:MGI:3781583]	-3.09428	0.00157186	0.00912821
ENSMUSG00000079355	Ackr4	atypical chemokine receptor 4 [Source:MGI Symbol;Acc:MGI:2181676]	-3.09474	0.000541104	0.00386836
ENSMUSG00000074228	Gm10645	predicted gene 10645 [Source:MGI Symbol;Acc:MGI:3704313]	-3.10604	0.0100782	0.0394049
ENSMUSG00000047976	Kcna1	potassium voltage-gated channel, shaker-related subfamily, member 1 [Source:MGI Symbol;Acc:MGI:96654]	-3.14112	0.00206603	0.0114551
ENSMUSG00000057068	Fam47e	family with sequence similarity 47, member E [Source:MGI Symbol;Acc:MGI:2686227]	-3.14439	0.00806193	0.0331011
ENSMUSG00000084950	Gm5577	predicted gene 5577 [Source:MGI Symbol;Acc:MGI:3648213]	-3.15007	8.02021e-07	1.67414e-05
ENSMUSG00000087249	Gm16062	predicted gene 16062 [Source:MGI Symbol;Acc:MGI:3802162]	-3.15229	0.00310168	0.015754
ENSMUSG00000038508	Gdf15	growth differentiation factor 15 [Source:MGI Symbol;Acc:MGI:1346047]	-3.15255	0.00918183	0.036667
ENSMUSG00000075420	Smim6	small integral membrane protein 6 [Source:MGI Symbol;Acc:MGI:1915778]	-3.15696	1.46442e-07	3.89254e-06
ENSMUSG00000073448	Gm10509	predicted gene 10509 [Source:MGI Symbol;Acc:MGI:3796835]	-3.1615	6.97531e-05	0.000707426
ENSMUSG00000073295	Nudt11	nudix (nucleoside diphosphate linked moiety X)-type motif 11 [Source:MGI Symbol;Acc:MGI:1930957]	-3.18761	1.08538e-11	9.13224e-10
ENSMUSG00000096006	Gm21596	predicted gene, 21596 [Source:MGI Symbol;Acc:MGI:5434951]	-3.21332	0.00211403	0.0116637
ENSMUSG00000044217	Aqp5	aquaporin 5 [Source:MGI Symbol;Acc:MGI:106215]	-3.2215	0.000128147	0.00118685
ENSMUSG00000041673	Lrrc18	leucine rich repeat containing 18 [Source:MGI Symbol;Acc:MGI:1914830]	-3.22453	0.00407407	0.0196007
ENSMUSG00000027654	Fam83d	family with sequence similarity 83, member D [Source:MGI Symbol;Acc:MGI:1919128]	-3.23577	0.00170548	0.00975144
ENSMUSG00000010086	Rnf112	ring finger protein 112 [Source:MGI Symbol;Acc:MGI:106611]	-3.24093	0.00193668	0.0108856
ENSMUSG00000026220	Slc16a14	solute carrier family 16 (monocarboxylic acid transporters), member 14 [Source:MGI Symbol;Acc:MGI:1919031]	-3.25222	5.13607e-06	7.92361e-05
ENSMUSG00000061808	Ttr	transthyretin [Source:MGI Symbol;Acc:MGI:98865]	-3.25337	1.80245e-07	4.62797e-06
ENSMUSG00000001739	Cldn15	claudin 15 [Source:MGI Symbol;Acc:MGI:1913103]	-3.27927	1.26856e-05	0.000173011
ENSMUSG00000022940	Pigp	phosphatidylinositol glycan anchor biosynthesis, class P [Source:MGI Symbol;Acc:MGI:1860433]	-3.29328	4.62013e-12	4.26456e-10
ENSMUSG00000033715	Akr1c14	aldo-keto reductase family 1, member C14 [Source:MGI Symbol;Acc:MGI:2145458]	-3.29934	0.000155508	0.00139422
ENSMUSG00000105444	Gm10727	predicted gene 10727 [Source:MGI Symbol;Acc:MGI:3642187]	-3.30463	0.00714685	0.0301532
ENSMUSG00000025909	Sntg1	syntrophin, gamma 1 [Source:MGI Symbol;Acc:MGI:1918346]	-3.30849	0.00408336	0.0196368
ENSMUSG00000025922	Gm5045	predicted gene 5045 [Source:MGI Symbol;Acc:MGI:3647181]	-3.32457	0.00495672	0.0228786
ENSMUSG00000056643	Chst13	carbohydrate (chondroitin 4) sulfotransferase 13 [Source:MGI Symbol;Acc:MGI:1919047]	-3.33338	0.00729879	0.030648
ENSMUSG00000031027	Stk33	serine/threonine kinase 33 [Source:MGI Symbol;Acc:MGI:2152419]	-3.36934	0.00454182	0.0213349
ENSMUSG00000064065	Ipcef1	interaction protein for cytohesin exchange factors 1 [Source:MGI Symbol;Acc:MGI:2444159]	-3.37409	1.4322e-07	3.8255e-06
ENSMUSG00000030046	Bmp10	bone morphogenetic protein 10 [Source:MGI Symbol;Acc:MGI:1338820]	-3.37695	2.18276e-07	5.4885e-06
ENSMUSG00000107902	Gm32592	predicted gene, 32592 [Source:MGI Symbol;Acc:MGI:5591751]	-3.40655	0.00903255	0.0361964
ENSMUSG00000057751	Megf6	multiple EGF-like-domains 6 [Source:MGI Symbol;Acc:MGI:1919351]	-3.41751	1.24803e-06	2.3949e-05
ENSMUSG00000031344	Gabrq	gamma-aminobutyric acid (GABA) A receptor, subunit theta [Source:MGI Symbol;Acc:MGI:1888498]	-3.41813	0.000253186	0.00208929
ENSMUSG00000048442	Smim5	small integral membrane protein 5 [Source:MGI Symbol;Acc:MGI:1913778]	-3.4204	2.5586e-09	1.16852e-07
ENSMUSG00000029695	Aass	aminoadipate-semialdehyde synthase [Source:MGI Symbol;Acc:MGI:1353573]	-3.42748	0.00950121	0.0376401
ENSMUSG00000085705	Gm16046	predicted gene 16046 [Source:MGI Symbol;Acc:MGI:3802093]	-3.43619	0.00380374	0.0185687
ENSMUSG00000095427	Rps2-ps6	ribosomal protein S2, pseudogene 6 [Source:MGI Symbol;Acc:MGI:3644876]	-3.44126	0.00638716	0.0277451
ENSMUSG00000103755	Gm37805	predicted gene, 37805 [Source:MGI Symbol;Acc:MGI:5611033]	-3.45897	0.00685857	0.0292472
ENSMUSG00000021278	Amn	amnionless [Source:MGI Symbol;Acc:MGI:1934943]	-3.46279	1.82183e-09	8.72085e-08
ENSMUSG00000070324	Fbxw22	F-box and WD-40 domain protein 22 [Source:MGI Symbol;Acc:MGI:3643290]	-3.46412	9.26852e-07	1.87046e-05
ENSMUSG00000103715	4933431K14Rik	RIKEN cDNA 4933431K14 gene [Source:MGI Symbol;Acc:MGI:1918545]	-3.466	1.76347e-07	4.54428e-06
ENSMUSG00000029861	Fam131b	family with sequence similarity 131, member B [Source:MGI Symbol;Acc:MGI:1923406]	-3.4661	0.00744868	0.0311028
ENSMUSG00000047507	Baiap3	BAI1-associated protein 3 [Source:MGI Symbol;Acc:MGI:2685783]	-3.47012	2.36531e-09	1.08934e-07
ENSMUSG00000090223	Pcp4	Purkinje cell protein 4 [Source:MGI Symbol;Acc:MGI:97509]	-3.47086	6.85483e-11	4.76052e-09
ENSMUSG00000041361	Myzap	myocardial zonula adherens protein [Source:MGI Symbol;Acc:MGI:2142908]	-3.49128	1.3973e-14	2.07135e-12
ENSMUSG00000036186	Fam69b	family with sequence similarity 69, member B [Source:MGI Symbol;Acc:MGI:1927576]	-3.51325	5.24616e-07	1.17587e-05
ENSMUSG00000027070	Lrp2	low density lipoprotein receptor-related protein 2 [Source:MGI Symbol;Acc:MGI:95794]	-3.52949	0.00146142	0.00863121
ENSMUSG00000038233	Fam198a	family with sequence similarity 198, member A [Source:MGI Symbol;Acc:MGI:3041196]	-3.54858	0.000141789	0.00128917
ENSMUSG00000026023	Cdk15	cyclin-dependent kinase 15 [Source:MGI Symbol;Acc:MGI:3583944]	-3.55134	3.16537e-05	0.000370496
ENSMUSG00000047115	Fam221a	family with sequence similarity 221, member A [Source:MGI Symbol;Acc:MGI:2442161]	-3.55233	5.42266e-10	2.95825e-08
ENSMUSG00000025993	Slc40a1	solute carrier family 40 (iron-regulated transporter), member 1 [Source:MGI Symbol;Acc:MGI:1315204]	-3.58066	6.54969e-11	4.59234e-09
ENSMUSG00000097115	1810019N24Rik	RIKEN cDNA 1810019N24 gene [Source:MGI Symbol;Acc:MGI:1916336]	-3.58445	0.00825036	0.0337229
ENSMUSG00000046178	Nxph1	neurexophilin 1 [Source:MGI Symbol;Acc:MGI:107492]	-3.5845	0.00260365	0.0137247
ENSMUSG00000029678	Hyal5	hyaluronoglucosaminidase 5 [Source:MGI Symbol;Acc:MGI:1921718]	-3.61524	4.7104e-05	0.000512151
ENSMUSG00000030365	Clec2i	C-type lectin domain family 2, member i [Source:MGI Symbol;Acc:MGI:2136650]	-3.62347	0.00311297	0.0157881
ENSMUSG00000028020	Glrb	glycine receptor, beta subunit [Source:MGI Symbol;Acc:MGI:95751]	-3.63751	0.00121437	0.00739575
ENSMUSG00000026154	Sdhaf4	succinate dehydrogenase complex assembly factor 4 [Source:MGI Symbol;Acc:MGI:1915252]	-3.6759	1.52501e-08	5.60689e-07
ENSMUSG00000099270	Gm27454	predicted gene, 27454 [Source:MGI Symbol;Acc:MGI:5530836]	-3.68015	0.00862702	0.0349038
ENSMUSG00000086316	Nbdy	negative regulator of P-body association [Source:MGI Symbol;Acc:MGI:1917373]	-3.68379	1.87409e-18	6.40589e-16
ENSMUSG00000063919	Srrm4	serine/arginine repetitive matrix 4 [Source:MGI Symbol;Acc:MGI:1916205]	-3.74518	6.89095e-05	0.000700169
ENSMUSG00000035187	Nkx6-1	NK6 homeobox 1 [Source:MGI Symbol;Acc:MGI:1206039]	-3.76387	0.0125634	0.0465824
ENSMUSG00000040138	Ndp	Norrie disease (pseudoglioma) (human) [Source:MGI Symbol;Acc:MGI:102570]	-3.80279	0.00262728	0.0138259
ENSMUSG00000100775	Gm29107	predicted gene 29107 [Source:MGI Symbol;Acc:MGI:5579813]	-3.82711	0.0125451	0.0465383
ENSMUSG00000040229	Gpr34	G protein-coupled receptor 34 [Source:MGI Symbol;Acc:MGI:1346334]	-3.85329	0.013284	0.0487584
ENSMUSG00000079364	Gm3558	predicted gene 3558 [Source:MGI Symbol;Acc:MGI:3781735]	-3.88298	0.0119612	0.0449313
ENSMUSG00000086054	Hnf1aos1	HNF1 homeobox A, opposite strand 1 [Source:MGI Symbol;Acc:MGI:3652225]	-3.90838	0.0124857	0.046399
ENSMUSG00000037579	Kcnh3	potassium voltage-gated channel, subfamily H (eag-related), member 3 [Source:MGI Symbol;Acc:MGI:1341723]	-3.90919	0.00257597	0.0136116
ENSMUSG00000070687	Htr1d	5-hydroxytryptamine (serotonin) receptor 1D [Source:MGI Symbol;Acc:MGI:96276]	-3.93468	1.30142e-11	1.06629e-09
ENSMUSG00000038725	Pkhd1l1	polycystic kidney and hepatic disease 1-like 1 [Source:MGI Symbol;Acc:MGI:2183153]	-3.95135	0.00161829	0.00935813
ENSMUSG00000031517	Gpm6a	glycoprotein m6a [Source:MGI Symbol;Acc:MGI:107671]	-4.00284	0.000723686	0.00489075
ENSMUSG00000011171	Vipr2	vasoactive intestinal peptide receptor 2 [Source:MGI Symbol;Acc:MGI:107166]	-4.00528	0.00127718	0.00772537
ENSMUSG00000038600	Atp6v0a4	ATPase, H+ transporting, lysosomal V0 subunit A4 [Source:MGI Symbol;Acc:MGI:2153480]	-4.07032	1.11773e-05	0.000154462
ENSMUSG00000022129	Dct	dopachrome tautomerase [Source:MGI Symbol;Acc:MGI:102563]	-4.14658	0.0115099	0.0436606
ENSMUSG00000064330	Pde6h	phosphodiesterase 6H, cGMP-specific, cone, gamma [Source:MGI Symbol;Acc:MGI:1925850]	-4.18605	0.00722713	0.0304274
ENSMUSG00000011463	Cpb1	carboxypeptidase B1 (tissue) [Source:MGI Symbol;Acc:MGI:1923953]	-4.23068	3.61762e-09	1.58595e-07
ENSMUSG00000021872	Rnase10	ribonuclease, RNase A family, 10 (non-active) [Source:MGI Symbol;Acc:MGI:1922269]	-4.23629	0.0131741	0.0484525
ENSMUSG00000109564	Muc16	mucin 16 [Source:MGI Symbol;Acc:MGI:1920982]	-4.23653	0.00392258	0.0190033
ENSMUSG00000027015	Cybrd1	cytochrome b reductase 1 [Source:MGI Symbol;Acc:MGI:2654575]	-4.2422	0.000904896	0.00587229
ENSMUSG00000026051	1500015O10Rik	RIKEN cDNA 1500015O10 gene [Source:MGI Symbol;Acc:MGI:1926146]	-4.25979	2.1433e-07	5.40795e-06
ENSMUSG00000041012	Cmtm8	CKLF-like MARVEL transmembrane domain containing 8 [Source:MGI Symbol;Acc:MGI:2447167]	-4.29555	0.00207942	0.0115143
ENSMUSG00000034881	Tbxa2r	thromboxane A2 receptor [Source:MGI Symbol;Acc:MGI:98496]	-4.29802	0.000380522	0.002928
ENSMUSG00000035916	Ptprq	protein tyrosine phosphatase, receptor type, Q [Source:MGI Symbol;Acc:MGI:1096349]	-4.34312	0.0115592	0.0437868
ENSMUSG00000096842	Gm10736	predicted gene 10736 [Source:MGI Symbol;Acc:MGI:3704412]	-4.37163	8.98963e-32	2.45821e-28
ENSMUSG00000024245	Tmem178	transmembrane protein 178 [Source:MGI Symbol;Acc:MGI:1915277]	-4.37873	6.28334e-05	0.000647759
ENSMUSG00000021974	Fgf9	fibroblast growth factor 9 [Source:MGI Symbol;Acc:MGI:104723]	-4.44444	0.00015006	0.00135202
ENSMUSG00000097756	A730056A06Rik	RIKEN cDNA A730056A06 gene [Source:MGI Symbol;Acc:MGI:2442718]	-4.50431	1.48621e-06	2.7623e-05
ENSMUSG00000026012	Cd28	CD28 antigen [Source:MGI Symbol;Acc:MGI:88327]	-4.51999	3.98594e-05	0.000446932
ENSMUSG00000002791	Pdxk-ps	pyridoxal (pyridoxine, vitamin B6) kinase, pseudogene [Source:MGI Symbol;Acc:MGI:1933201]	-4.57381	0.0100561	0.0393537
ENSMUSG00000022818	Cyp2ab1	cytochrome P450, family 2, subfamily ab, polypeptide 1 [Source:MGI Symbol;Acc:MGI:3644957]	-4.596	0.00788931	0.0325819
ENSMUSG00000028003	Lrat	lecithin-retinol acyltransferase (phosphatidylcholine-retinol-O-acyltransferase) [Source:MGI Symbol;Acc:MGI:1891259]	-4.6057	0.00629172	0.0274444
ENSMUSG00000086233	Gm11816	predicted gene 11816 [Source:MGI Symbol;Acc:MGI:3650294]	-4.61922	1.16621e-05	0.000160655
ENSMUSG00000039097	Rln1	relaxin 1 [Source:MGI Symbol;Acc:MGI:97931]	-4.71879	0.00342246	0.0170313
ENSMUSG00000004347	Pde1c	phosphodiesterase 1C [Source:MGI Symbol;Acc:MGI:108413]	-4.72092	0.00486137	0.0225026
ENSMUSG00000059305	Vpreb1	pre-B lymphocyte gene 1 [Source:MGI Symbol;Acc:MGI:98936]	-4.84225	0.0102336	0.0398914
ENSMUSG00000021055	Esr2	estrogen receptor 2 (beta) [Source:MGI Symbol;Acc:MGI:109392]	-4.86632	8.83308e-08	2.54588e-06
ENSMUSG00000024600	Slc27a6	solute carrier family 27 (fatty acid transporter), member 6 [Source:MGI Symbol;Acc:MGI:3036230]	-4.88399	0.00574541	0.0256247
ENSMUSG00000086291	Gm15513	predicted gene 15513 [Source:MGI Symbol;Acc:MGI:3782961]	-4.94968	0.000169452	0.00149477
ENSMUSG00000028871	Rspo1	R-spondin 1 [Source:MGI Symbol;Acc:MGI:2183426]	-4.95309	0.000562049	0.0040024
ENSMUSG00000084184	Gm13474	predicted gene 13474 [Source:MGI Symbol;Acc:MGI:3652316]	-4.98418	0.0112624	0.0429597
ENSMUSG00000060212	Pcnx2	pecanex homolog 2 [Source:MGI Symbol;Acc:MGI:2445010]	-5.02749	4.01246e-06	6.49715e-05
ENSMUSG00000019874	Fabp7	fatty acid binding protein 7, brain [Source:MGI Symbol;Acc:MGI:101916]	-5.03545	0.000224937	0.00190874
ENSMUSG00000050035	Fhl4	four and a half LIM domains 4 [Source:MGI Symbol;Acc:MGI:1338765]	-5.15453	0.000386903	0.00296043
ENSMUSG00000039059	Hrh3	histamine receptor H3 [Source:MGI Symbol;Acc:MGI:2139279]	-5.16212	2.59798e-19	1.01488e-16
ENSMUSG00000096852	Cyp2d12	cytochrome P450, family 2, subfamily d, polypeptide 12 [Source:MGI Symbol;Acc:MGI:88604]	-5.24797	0.00437218	0.0207295
ENSMUSG00000097702	Gm26739	predicted gene, 26739 [Source:MGI Symbol;Acc:MGI:5477233]	-5.3929	0.000307793	0.00245471
ENSMUSG00000101156	Gm29114	predicted gene 29114 [Source:MGI Symbol;Acc:MGI:5579820]	-5.46006	0.00486002	0.0225026
ENSMUSG00000061654	Spry3	sprouty RTK signaling antagonist 3 [Source:NCBI gene;Acc:236576]	-5.58688	0.000528195	0.00380468
ENSMUSG00000030382	Slc27a5	solute carrier family 27 (fatty acid transporter), member 5 [Source:MGI Symbol;Acc:MGI:1347100]	-5.64149	0.00539323	0.0244624
ENSMUSG00000078505	Gm436	predicted gene 436 [Source:MGI Symbol;Acc:MGI:2685282]	-5.6942	3.21791e-08	1.06017e-06
ENSMUSG00000086671	Gm13618	predicted gene 13618 [Source:MGI Symbol;Acc:MGI:3650299]	-5.69662	0.00838084	0.0341414
ENSMUSG00000098486	Gm27385	predicted gene, 27385 [Source:MGI Symbol;Acc:MGI:5530767]	-5.71421	0.00215599	0.0118621
ENSMUSG00000040583	Cyp2b13	cytochrome P450, family 2, subfamily b, polypeptide 13 [Source:MGI Symbol;Acc:MGI:88599]	-5.97243	0.0027104	0.0141747
ENSMUSG00000025105	Bnc1	basonuclin 1 [Source:MGI Symbol;Acc:MGI:1097164]	-6.15517	0.000593035	0.00415942
ENSMUSG00000087644	Gm14703	predicted gene 14703 [Source:MGI Symbol;Acc:MGI:3705165]	-6.17719	0.00512427	0.0234762
ENSMUSG00000044748	Defb1	defensin beta 1 [Source:MGI Symbol;Acc:MGI:1096878]	-6.19909	1.34802e-12	1.35896e-10
ENSMUSG00000109243	Gm45867	predicted gene 45867 [Source:MGI Symbol;Acc:MGI:5804982]	-6.22806	0.000578732	0.00408419
ENSMUSG00000102796	Gm37711	predicted gene, 37711 [Source:MGI Symbol;Acc:MGI:5610939]	-6.40495	3.01277e-15	5.27258e-13
ENSMUSG00000028004	Npy2r	neuropeptide Y receptor Y2 [Source:MGI Symbol;Acc:MGI:108418]	-6.49503	0.000569624	0.00404187
ENSMUSG00000071553	Cpa2	carboxypeptidase A2, pancreatic [Source:MGI Symbol;Acc:MGI:3617840]	-6.89841	2.44184e-05	0.000297426
ENSMUSG00000085360	Arhgap27os2	Rho GTPase activating protein 27, opposite strand 2 [Source:MGI Symbol;Acc:MGI:3650160]	-7.16629	0.000224063	0.00190206
ENSMUSG00000053765	Oas1f	2'-5' oligoadenylate synthetase 1F [Source:MGI Symbol;Acc:MGI:2180855]	-7.64703	0.0031557	0.0159579
ENSMUSG00000085139	A730046J19Rik	RIKEN cDNA A730046J19 gene [Source:MGI Symbol;Acc:MGI:2442684]	-7.99485	0.000796285	0.00528345
ENSMUSG00000015090	Ptgds	prostaglandin D2 synthase (brain) [Source:MGI Symbol;Acc:MGI:99261]	-8.24911	0.000902092	0.00585758
ENSMUSG00000087247	Alkal1	ALK and LTK ligand 1 [Source:MGI Symbol;Acc:MGI:3645495]	-8.53078	0.000577784	0.00408256
ENSMUSG00000096003	Gm3500	predicted gene 3500 [Source:MGI Symbol;Acc:MGI:3781677]	-9.90669	0.0102311	0.0398906
ENSMUSG00000043110	Lrrn4	leucine rich repeat neuronal 4 [Source:MGI Symbol;Acc:MGI:2445154]	-10.1091	4.33961e-06	6.90424e-05
ENSMUSG00000050425	Mrgprb2	MAS-related GPR, member B2 [Source:MGI Symbol;Acc:MGI:2441674]	-10.1731	0.00245037	0.0131172
ENSMUSG00000035930	Chst4	carbohydrate (chondroitin 6/keratan) sulfotransferase 4 [Source:MGI Symbol;Acc:MGI:1349479]	-10.3281	7.05186e-10	3.72624e-08
ENSMUSG00000029522	Pla2g1b	phospholipase A2, group IB, pancreas [Source:MGI Symbol;Acc:MGI:101842]	-10.3424	0.00296593	0.0152314
ENSMUSG00000090785	Gm17116	predicted gene 17116 [Source:MGI Symbol;Acc:MGI:4937943]	-10.3972	0.00565979	0.0253561
ENSMUSG00000046699	Slitrk4	SLIT and NTRK-like family, member 4 [Source:MGI Symbol;Acc:MGI:2442509]	-10.5611	0.0114469	0.0434973
ENSMUSG00000089683	4930570N18Rik	RIKEN cDNA 4930570N18 gene [Source:MGI Symbol;Acc:MGI:1925300]	-10.7639	0.0128392	0.0474533
ENSMUSG00000020469	Myl7	myosin, light polypeptide 7, regulatory [Source:MGI Symbol;Acc:MGI:107495]	-10.9703	0.00135238	0.00810316
ENSMUSG00000053729	Spinkl	serine protease inhibitor, Kazal type-like [Source:MGI Symbol;Acc:MGI:1924674]	-11.1387	0.00358618	0.0177051
ENSMUSG00000108783	Gm36546	predicted gene, 36546 [Source:MGI Symbol;Acc:MGI:5595705]	-11.16	0.00562279	0.0252264
ENSMUSG00000056089	Gm5468	predicted gene 5468 [Source:MGI Symbol;Acc:MGI:3648948]	-11.3007	0.00800354	0.0328922
ENSMUSG00000025091	Pnliprp2	pancreatic lipase-related protein 2 [Source:MGI Symbol;Acc:MGI:1336202]	-11.7263	0.00350186	0.0173554
ENSMUSG00000039913	Pak7	p21 (RAC1) activated kinase 7 [Source:MGI Symbol;Acc:MGI:1920334]	-12.0129	0.00572341	0.025569
ENSMUSG00000040205	Cuzd1	CUB and zona pellucida-like domains 1 [Source:MGI Symbol;Acc:MGI:1202881]	-12.2399	0.00811293	0.0332731
ENSMUSG00000042353	Frem3	Fras1 related extracellular matrix protein 3 [Source:MGI Symbol;Acc:MGI:2685641]	-13.0993	0.00759314	0.0315961
ENSMUSG00000065922	n-R5-8s1	nuclear encoded rRNA 5.8S 1 [Source:MGI Symbol;Acc:MGI:4421735]	-13.3223	0.00368793	0.0180868
ENSMUSG00000046160	Olig1	oligodendrocyte transcription factor 1 [Source:MGI Symbol;Acc:MGI:1355334]	-13.968	0.00303346	0.0155083
ENSMUSG00000104075	5430433H01Rik	RIKEN cDNA 5430433H01 gene [Source:MGI Symbol;Acc:MGI:1918620]	-14.6094	0.000876032	0.00571209
ENSMUSG00000043621	Ubxn10	UBX domain protein 10 [Source:MGI Symbol;Acc:MGI:2443123]	-15.2528	0.000729297	0.00491804
ENSMUSG00000042372	Dmrt3	doublesex and mab-3 related transcription factor 3 [Source:MGI Symbol;Acc:MGI:2449470]	-15.3442	0.00287582	0.0148832
ENSMUSG00000107288	Gm42903	predicted gene 42903 [Source:MGI Symbol;Acc:MGI:5663040]	-15.4364	0.00845141	0.0343401
ENSMUSG00000101848	4933417E11Rik	RIKEN cDNA 4933417E11 gene [Source:MGI Symbol;Acc:MGI:1918384]	-16.5465	0.000751501	0.00503363
ENSMUSG00000097703	Gm26623	predicted gene, 26623 [Source:MGI Symbol;Acc:MGI:5477117]	-17.153	0.000308015	0.00245559
ENSMUSG00000095217	Hist1h2bn	histone cluster 1, H2bn [Source:MGI Symbol;Acc:MGI:2448407]	-18.1819	0.000964387	0.0061705
ENSMUSG00000102548	Gm16701	predicted gene, 16701 [Source:MGI Symbol;Acc:MGI:4439625]	-18.5454	0.000578702	0.00408419
ENSMUSG00000022759	Lrrc74b	leucine rich repeat containing 74B [Source:MGI Symbol;Acc:MGI:1921935]	-19.0966	0.000238153	0.0019961
ENSMUSG00000063903	Klk1	kallikrein 1 [Source:MGI Symbol;Acc:MGI:102850]	-19.314	0.000228602	0.00193234
ENSMUSG00000076532	Igkv4-91	immunoglobulin kappa chain variable 4-91 [Source:MGI Symbol;Acc:MGI:3642277]	-20.0934	0.00279176	0.01451
ENSMUSG00000030954	Gp2	glycoprotein 2 (zymogen granule membrane) [Source:MGI Symbol;Acc:MGI:1914383]	-20.4193	0.000270051	0.0022027
ENSMUSG00000065878	Snord34	small nucleolar RNA, C/D box 34 [Source:MGI Symbol;Acc:MGI:1351325]	-22.0344	0.000212491	0.00181722
ENSMUSG00000040467	4921522P10Rik	RIKEN cDNA 4921522P10 gene [Source:MGI Symbol;Acc:MGI:1913969]	-22.1056	0.000113037	0.00107148
ENSMUSG00000084174	Sycn	syncollin [Source:MGI Symbol;Acc:MGI:1915666]	-23.3021	0.000287427	0.00232106
ENSMUSG00000026818	Cel	carboxyl ester lipase [Source:MGI Symbol;Acc:MGI:88374]	-32.3968	1.02307e-13	1.25032e-11
ENSMUSG00000023140	Reg2	regenerating islet-derived 2 [Source:MGI Symbol;Acc:MGI:97896]	-39.2784	2.3978e-06	4.16965e-05
ENSMUSG00000049350	Zg16	zymogen granule protein 16 [Source:MGI Symbol;Acc:MGI:1916286]	-40.4181	5.44516e-07	1.20865e-05
ENSMUSG00000054446	Cpa1	carboxypeptidase A1, pancreatic [Source:MGI Symbol;Acc:MGI:88478]	-42.6621	4.89115e-13	5.32332e-11
ENSMUSG00000001670	Tat	tyrosine aminotransferase [Source:MGI Symbol;Acc:MGI:98487]	-47.506	4.93045e-05	0.000532897
ENSMUSG00000023433	Cela3b	chymotrypsin-like elastase family, member 3B [Source:MGI Symbol;Acc:MGI:1915118]	-49.0661	1.48735e-07	3.93436e-06
ENSMUSG00000035896	Rnase1	ribonuclease, RNase A family, 1 (pancreatic) [Source:MGI Symbol;Acc:MGI:97919]	-55.0587	3.55127e-08	1.15435e-06
ENSMUSG00000024225	Clps	colipase, pancreatic [Source:MGI Symbol;Acc:MGI:88421]	-61.3019	7.12924e-08	2.11901e-06
ENSMUSG00000036938	Try5	trypsin 5 [Source:MGI Symbol;Acc:MGI:102756]	-70.6599	4.20789e-08	1.34973e-06
ENSMUSG00000001225	Slc26a3	solute carrier family 26, member 3 [Source:MGI Symbol;Acc:MGI:107181]	-76.5989	4.38505e-06	6.96134e-05
ENSMUSG00000054106	Try4	trypsin 4 [Source:MGI Symbol;Acc:MGI:102757]	-129.13	3.15272e-10	1.859e-08
ENSMUSG00000058579	Cela2a	chymotrypsin-like elastase family, member 2A [Source:MGI Symbol;Acc:MGI:95316]	-160.79	1.38146e-11	1.12345e-09
ENSMUSG00000042179	Pnliprp1	pancreatic lipase related protein 1 [Source:MGI Symbol;Acc:MGI:97723]	-201.646	1.53711e-12	1.52845e-10
ENSMUSG00000029882	2210010C04Rik	RIKEN cDNA 2210010C04 gene [Source:MGI Symbol;Acc:MGI:1914623]	-245.04	1.38687e-13	1.68552e-11
ENSMUSG00000057163	Prss2	protease, serine 2 [Source:MGI Symbol;Acc:MGI:102759]	-279.981	1.35131e-14	2.06722e-12
ENSMUSG00000046008	Pnlip	pancreatic lipase [Source:MGI Symbol;Acc:MGI:97722]	-493.998	3.63406e-17	9.46414e-15
ENSMUSG00000031957	Ctrb1	chymotrypsinogen B1 [Source:MGI Symbol;Acc:MGI:88559]	-555.684	1.25416e-17	3.47291e-15

## Sheet: REACTOME (WT FliC vs TLR5 FliC)
Pathway Name	Pathway Id	Source Name	Organism	Pathway uploaded gene count	Proportion (%)	Genes in InnateDB for this entity	Pathway p-value	Pathway p-value (corrected)	Gene Symbols
Immune System	17702	REACTOME	10090	119	13.4615	884	7.08633e-13	3.00106e-10	Adcy7; Aim2; Asb1; Asb4; B2m; Birc3; Cd14; Cd200r2; Cd274; Cd28; Cd40; Cdh1; Crtam; Csf2; Csf2rb; Csf2rb2; Ddx58; Defb1; Dtx3l; Egfr; Fcgr1; Fcna; Fgf1; Fgf23; Fgf9; Fgr; Flnb; Fyb; Gbp2; H2-D1; H2-K1; H2-Q10; H2-Q7; Hbegf; Hc; Hck; Icam1; Ifi205; Ifih1; Ifit1; Ifitm1; Ifitm2; Ikbke; Il1a; Il1b; Il1r2; Il1rn; Il2ra; Il2rg; Irak3; Irf1; Irf7; Irf9; Isg15; Itgav; Lbp; Lcp2; Lyn; Malt1; Map3k8; Mapk…
Interferon gamma signaling	18614	REACTOME	10090	20	46.5116	43	1.44603e-12	4.08263e-10	B2m; Fcgr1; Gbp2; H2-D1; H2-K1; H2-Q10; H2-Q7; Icam1; Irf1; Irf7; Irf9; Mt2; Oas1a; Oas2; Oas3; Oasl1; Pml; Ptpn2; Socs1; Sp100;
Cytokine Signaling in Immune system	17370	REACTOME	10090	44	22.6804	194	1.96377e-12	4.15828e-10	B2m; Csf2; Csf2rb; Csf2rb2; Fcgr1; Flnb; Gbp2; H2-D1; H2-K1; H2-Q10; H2-Q7; Icam1; Ifit1; Il1a; Il1b; Il1r2; Il1rn; Il2ra; Il2rg; Irak3; Irf1; Irf7; Irf9; Isg15; Lyn; Map3k8; Mt2; Myd88; Nfkb1; Nfkb2; Nod2; Oas1a; Oas2; Oas3; Oasl1; Pml; Ptpn2; Ripk2; Rps27a; Socs1; Sp100; Stat5a; Ube2l6; Usp18;
Interferon Signaling	18616	REACTOME	10090	25	34.7222	72	6.70655e-12	1.13609e-09	B2m; Fcgr1; Flnb; Gbp2; H2-D1; H2-K1; H2-Q10; H2-Q7; Icam1; Ifit1; Irf1; Irf7; Irf9; Isg15; Mt2; Oas1a; Oas2; Oas3; Oasl1; Pml; Ptpn2; Socs1; Sp100; Ube2l6; Usp18;
Chemokine receptors bind chemokines	19018	REACTOME	10090	22	37.931	58	1.64447e-11	2.32145e-09	Ccl11; Ccl19; Ccl20; Ccl22; Ccl3; Ccl4; Ccl7; Ccr4; Ccrl1; Ccrl2; Cx3cl1; Cxcl10; Cxcl11; Cxcl1; Cxcl13; Cxcl16; Cxcl2; Cxcl3; Cxcl5; Cxcl9; Cxcr2; Cxcr5;
Class A/1 (Rhodopsin-like receptors)	17050	REACTOME	10090	50	18.0505	277	4.28969e-10	5.19052e-08	Adora1; Adra2c; Agtr2; Bdkrb1; Bdkrb2; Ccl11; Ccl19; Ccl20; Ccl22; Ccl3; Ccl4; Ccl7; Ccl9; Ccr4; Ccrl1; Ccrl2; Chrm3; Cx3cl1; Cxcl10; Cxcl11; Cxcl1; Cxcl13; Cxcl16; Cxcl2; Cxcl3; Cxcl5; Cxcl9; Cxcr2; Cxcr5; Ffar2; Fpr1; Fpr2; Galr2; Gpr55; Hc; Hrh3; Htr1d; Mc2r; Niacr1; Npy2r; Opn1sw; Oprd1; Oprk1; P2ry2; Ppyr1; Saa1; Saa2; Saa3; Tbxa2r; Tshr;
Peptide ligand-binding receptors	18683	REACTOME	10090	38	20.9945	181	7.26395e-10	6.83619e-08	Agtr2; Bdkrb1; Bdkrb2; Ccl11; Ccl19; Ccl20; Ccl22; Ccl3; Ccl4; Ccl7; Ccl9; Ccr4; Ccrl1; Ccrl2; Cx3cl1; Cxcl10; Cxcl11; Cxcl1; Cxcl13; Cxcl16; Cxcl2; Cxcl3; Cxcl5; Cxcl9; Cxcr2; Cxcr5; Fpr1; Fpr2; Galr2; Hc; Mc2r; Npy2r; Oprd1; Oprk1; Ppyr1; Saa1; Saa2; Saa3;
TRAF6 mediated NF-kB activation	16640	REACTOME	10090	11	52.381	21	3.65666e-08	2.58099e-06	Ddx58; Ifih1; Myd88; Nfkb1; Nfkb2; Nfkbia; Nfkbib; Saa1; Saa2; Saa3; Trim25;
Innate Immune System	16733	REACTOME	10090	64	14.2222	450	3.51671e-08	2.70787e-06	Adcy7; Aim2; B2m; Birc3; Cd14; Cd28; Ddx58; Defb1; Egfr; Fcgr1; Fcna; Fgf1; Fgf23; Fgf9; Fgr; Hbegf; Hc; Hck; Ifi205; Ifih1; Ikbke; Irak3; Irf1; Irf7; Lbp; Lcp2; Lyn; Malt1; Mapk11; Mefv; Mnda; Mndal; Myd88; Myo10; Nfkb1; Nfkb2; Nfkbia; Nfkbib; Nlrc5; Nlrp3; Nod2; Pde1c; Ppapdc1a; Prss2; Rasgrp1; Ripk1; Ripk2; Rps27a; Rps6ka1; Rps6ka3; Saa1; Saa2; Saa3; Socs1; Tlr12; Tmem173; Tnfaip3; Trem1; Trem…
RIG-I/MDA5 mediated induction of IFN-alpha/beta pathways	19497	REACTOME	10090	18	31.0345	58	4.61786e-08	3.00872e-06	Ddx58; Ifih1; Ikbke; Irf1; Irf7; Myd88; Nfkb1; Nfkb2; Nfkbia; Nfkbib; Nlrc5; Ripk1; Rps27a; Saa1; Saa2; Saa3; Tnfaip3; Trim25;
RIP-mediated NFkB activation via ZBP1	19053	REACTOME	10090	10	55.5556	18	7.46582e-08	4.51682e-06	Myd88; Nfkb1; Nfkb2; Nfkbia; Nfkbib; Ripk1; Saa1; Saa2; Saa3; Zbp1;
G alpha (i) signalling events	18914	REACTOME	10090	38	17.757	214	9.02462e-08	5.0959e-06	Adcy7; Adora1; Adra2c; Agtr2; Bdkrb1; Bdkrb2; Ccl19; Ccl20; Ccl9; Ccr4; Cxcl10; Cxcl11; Cxcl1; Cxcl13; Cxcl16; Cxcl2; Cxcl3; Cxcl5; Cxcl9; Cxcr2; Cxcr5; Fpr1; Fpr2; Galr2; Gpr55; Hc; Hrh3; Htr1d; Niacr1; Npy2r; Opn1sw; Oprd1; Oprk1; Ppyr1; Rgs20; Saa1; Saa2; Saa3;
ZBP1(DAI) mediated induction of type I IFNs	17701	REACTOME	10090	11	42.3077	26	5.77461e-07	2.87712e-05	Myd88; Nfkb1; Nfkb2; Nfkbia; Nfkbib; Ripk1; Saa1; Saa2; Saa3; Tmem173; Zbp1;
GPCR ligand binding	18571	REACTOME	10090	53	13.9842	379	9.71586e-07	4.57185e-05	Adm; Adora1; Adra2c; Agtr2; Bdkrb1; Bdkrb2; Ccl11; Ccl19; Ccl20; Ccl22; Ccl3; Ccl4; Ccl7; Ccl9; Ccr4; Ccrl1; Ccrl2; Chrm3; Cx3cl1; Cxcl10; Cxcl11; Cxcl1; Cxcl13; Cxcl16; Cxcl2; Cxcl3; Cxcl5; Cxcl9; Cxcr2; Cxcr5; Ffar2; Fpr1; Fpr2; Galr2; Gng11; Gng4; Gpr55; Hc; Hrh3; Htr1d; Mc2r; Niacr1; Npy2r; Opn1sw; Oprd1; Oprk1; P2ry2; Ppyr1; Saa1; Saa2; Saa3; Tbxa2r; Tshr;
TAK1 activates NFkB by phosphorylation and activation of IKKs complex	19654	REACTOME	10090	11	39.2857	28	1.4084e-06	5.96456e-05	Myd88; Nfkb1; Nfkb2; Nfkbia; Nfkbib; Nod2; Ripk2; Rps27a; Saa1; Saa2; Saa3;
Cytosolic sensors of pathogen-associated DNA	18853	REACTOME	10090	17	26.1538	65	1.64286e-06	6.6262e-05	Ifi205; Irf7; Mnda; Mndal; Myd88; Nfkb1; Nfkb2; Nfkbia; Nfkbib; Ripk1; Rps27a; Saa1; Saa2; Saa3; Tmem173; Trim56; Zbp1;
Activated TLR4 signalling	19167	REACTOME	10090	21	21.2121	99	4.10609e-06	0.000144911	Birc3; Cd14; Ikbke; Irak3; Irf7; Mapk11; Myd88; Nfkb1; Nfkb2; Nfkbia; Nfkbib; Nod2; Ripk1; Ripk2; Rps27a; Rps6ka1; Rps6ka3; Saa1; Saa2; Saa3; Socs1;
DEx/H-box helicases activate type I IFN and inflammatory cytokines production	18727	REACTOME	10090	7	58.3333	12	4.89661e-06	0.000165897	Irf7; Myd88; Nfkb1; Nfkb2; Saa1; Saa2; Saa3;
Toll Like Receptor 4 (TLR4) Cascade	19911	REACTOME	10090	22	20.1835	109	5.7599e-06	0.00018764	Birc3; Cd14; Ikbke; Irak3; Irf7; Lbp; Mapk11; Myd88; Nfkb1; Nfkb2; Nfkbia; Nfkbib; Nod2; Ripk1; Ripk2; Rps27a; Rps6ka1; Rps6ka3; Saa1; Saa2; Saa3; Socs1;
MyD88-independent cascade	19392	REACTOME	10090	19	21.3483	89	1.06575e-05	0.000291191	Birc3; Cd14; Ikbke; Irf7; Mapk11; Myd88; Nfkb1; Nfkb2; Nfkbia; Nfkbib; Nod2; Ripk1; Ripk2; Rps27a; Rps6ka1; Rps6ka3; Saa1; Saa2; Saa3;
TRIF-mediated TLR3/TLR4 signaling	19584	REACTOME	10090	19	21.3483	89	1.06575e-05	0.000291191	Birc3; Cd14; Ikbke; Irf7; Mapk11; Myd88; Nfkb1; Nfkb2; Nfkbia; Nfkbib; Nod2; Ripk1; Ripk2; Rps27a; Rps6ka1; Rps6ka3; Saa1; Saa2; Saa3;
Toll Like Receptor 3 (TLR3) Cascade	16686	REACTOME	10090	19	21.3483	89	1.06575e-05	0.000291191	Birc3; Cd14; Ikbke; Irf7; Mapk11; Myd88; Nfkb1; Nfkb2; Nfkbia; Nfkbib; Nod2; Ripk1; Ripk2; Rps27a; Rps6ka1; Rps6ka3; Saa1; Saa2; Saa3;
Signaling by GPCR	17023	REACTOME	10090	71	11.526	616	1.95018e-05	0.000471942	Adcy7; Adm; Adora1; Adra2c; Agtr2; Bdkrb1; Bdkrb2; Ccl11; Ccl19; Ccl20; Ccl22; Ccl3; Ccl4; Ccl7; Ccl9; Ccr4; Ccrl1; Ccrl2; Chrm3; Csf2; Csf2rb; Csf2rb2; Cx3cl1; Cxcl10; Cxcl11; Cxcl1; Cxcl13; Cxcl16; Cxcl2; Cxcl3; Cxcl5; Cxcl9; Cxcr2; Cxcr5; Egfr; Ffar2; Fpr1; Fpr2; Galr2; Gng11; Gng4; Gpr55; Hbegf; Hc; Hrh3; Htr1d; Il2ra; Il2rg; Mc2r; Mmp10; Niacr1; Npy2r; Olfr56; Opn1sw; Oprd1; Oprk1; P2ry2; Pd…
Toll-Like Receptors Cascades	18742	REACTOME	10090	23	18.1102	127	2.31623e-05	0.000544958	Birc3; Cd14; Ikbke; Irak3; Irf7; Lbp; Mapk11; Myd88; Nfkb1; Nfkb2; Nfkbia; Nfkbib; Nod2; Ripk1; Ripk2; Rps27a; Rps6ka1; Rps6ka3; Saa1; Saa2; Saa3; Socs1; Tlr12;
MyD88:Mal cascade initiated on plasma membrane	19563	REACTOME	10090	17	20.9877	81	3.89366e-05	0.00076696	Cd14; Irak3; Mapk11; Myd88; Nfkb1; Nfkb2; Nfkbia; Nfkbib; Nod2; Ripk2; Rps27a; Rps6ka1; Rps6ka3; Saa1; Saa2; Saa3; Socs1;
Toll Like Receptor 2 (TLR2) Cascade	16707	REACTOME	10090	17	20.9877	81	3.89366e-05	0.00076696	Cd14; Irak3; Mapk11; Myd88; Nfkb1; Nfkb2; Nfkbia; Nfkbib; Nod2; Ripk2; Rps27a; Rps6ka1; Rps6ka3; Saa1; Saa2; Saa3; Socs1;
Toll Like Receptor TLR1:TLR2 Cascade	17466	REACTOME	10090	17	20.9877	81	3.89366e-05	0.00076696	Cd14; Irak3; Mapk11; Myd88; Nfkb1; Nfkb2; Nfkbia; Nfkbib; Nod2; Ripk2; Rps27a; Rps6ka1; Rps6ka3; Saa1; Saa2; Saa3; Socs1;
Toll Like Receptor TLR6:TLR2 Cascade	17784	REACTOME	10090	17	20.9877	81	3.89366e-05	0.00076696	Cd14; Irak3; Mapk11; Myd88; Nfkb1; Nfkb2; Nfkbia; Nfkbib; Nod2; Ripk2; Rps27a; Rps6ka1; Rps6ka3; Saa1; Saa2; Saa3; Socs1;
Immunoregulatory interactions between a Lymphoid and a non-Lymphoid cell	17324	REACTOME	10090	12	26.6667	45	4.55686e-05	0.000877196	B2m; Cd200r2; Cd40; Cdh1; Crtam; H2-D1; H2-K1; H2-Q10; H2-Q7; Icam1; Ifitm1; Ifitm2;
Endosomal/Vacuolar pathway	18069	REACTOME	10090	5	62.5	8	8.07978e-05	0.00145608	B2m; H2-D1; H2-K1; H2-Q10; H2-Q7;
Interleukin-1 signaling	19331	REACTOME	10090	11	26.1905	42	0.000112877	0.00195116	Il1a; Il1b; Il1r2; Il1rn; Irak3; Map3k8; Myd88; Nfkb1; Nod2; Ripk2; Rps27a;
MyD88 cascade initiated on plasma membrane	17213	REACTOME	10090	15	20	75	0.000194701	0.00289319	Mapk11; Myd88; Nfkb1; Nfkb2; Nfkbia; Nfkbib; Nod2; Ripk2; Rps27a; Rps6ka1; Rps6ka3; Saa1; Saa2; Saa3; Tlr12;
Toll Like Receptor 10 (TLR10) Cascade	19899	REACTOME	10090	15	20	75	0.000194701	0.00289319	Mapk11; Myd88; Nfkb1; Nfkb2; Nfkbia; Nfkbib; Nod2; Ripk2; Rps27a; Rps6ka1; Rps6ka3; Saa1; Saa2; Saa3; Tlr12;
Toll Like Receptor 5 (TLR5) Cascade	17772	REACTOME	10090	15	20	75	0.000194701	0.00289319	Mapk11; Myd88; Nfkb1; Nfkb2; Nfkbia; Nfkbib; Nod2; Ripk2; Rps27a; Rps6ka1; Rps6ka3; Saa1; Saa2; Saa3; Tlr12;
Antigen Presentation: Folding, assembly and peptide loading of class I MHC	19905	REACTOME	10090	7	36.8421	19	0.000201048	0.002936	B2m; H2-D1; H2-K1; H2-Q10; H2-Q7; Tap1; Tap2;
Signaling by Interleukins	18761	REACTOME	10090	18	18	100	0.000190927	0.00299473	Csf2; Csf2rb; Csf2rb2; Il1a; Il1b; Il1r2; Il1rn; Il2ra; Il2rg; Irak3; Map3k8; Myd88; Nfkb1; Nfkb2; Nod2; Ripk2; Rps27a; Stat5a;
MyD88 dependent cascade initiated on endosome	18829	REACTOME	10090	15	19.4805	77	0.000264077	0.00360763	Irf7; Mapk11; Myd88; Nfkb1; Nfkb2; Nfkbia; Nfkbib; Nod2; Ripk2; Rps27a; Rps6ka1; Rps6ka3; Saa1; Saa2; Saa3;
Toll Like Receptor 7/8 (TLR7/8) Cascade	19531	REACTOME	10090	15	19.4805	77	0.000264077	0.00360763	Irf7; Mapk11; Myd88; Nfkb1; Nfkb2; Nfkbia; Nfkbib; Nod2; Ripk2; Rps27a; Rps6ka1; Rps6ka3; Saa1; Saa2; Saa3;
Multifunctional anion exchangers	16949	REACTOME	10090	4	66.6667	6	0.000329038	0.00435462	Slc26a1; Slc26a3; Slc26a4; Slc26a9;
Digestion of dietary lipid	19134	REACTOME	10090	3	100	3	0.000350299	0.00442841	Cel; Clps; Pnlip;
Formyl peptide receptors bind formyl peptides and many other ligands	19764	REACTOME	10090	6	40	15	0.000348292	0.00446974	Ccl9; Fpr1; Fpr2; Saa1; Saa2; Saa3;
Toll Like Receptor 9 (TLR9) Cascade	18230	REACTOME	10090	15	18.75	80	0.000407711	0.0050048	Irf7; Mapk11; Myd88; Nfkb1; Nfkb2; Nfkbia; Nfkbib; Nod2; Ripk2; Rps27a; Rps6ka1; Rps6ka3; Saa1; Saa2; Saa3;
Hemostasis	16941	REACTOME	10090	47	11.5479	407	0.000503487	0.00609219	A2m; Adra2c; Alb; Angpt4; Cd244; Cd48; Cd9; Ceacam1; Csf2; Csf2rb; Csf2rb2; Ehd1; F10; F13a1; Fgr; Hist2h3c2; Il2ra; Il2rg; Irf1; Irf7; Itga2; Lcp2; Lefty1; Lrp8; Lyn; Maff; Mpl; Nfe2; Nos2; Olr1; Pik3r5; Plat; Plaur; Plek; Procr; Rac2; Rasgrp1; Selp; Serpinb2; Sh2b2; Slc7a11; Srgn; Tbxa2r; Tgfb1; Timp1; Trem1; Vav2;
GPVI-mediated activation cascade	18392	REACTOME	10090	10	23.8095	42	0.000532408	0.0063514	Csf2; Csf2rb; Csf2rb2; Il2ra; Il2rg; Lcp2; Lyn; Pik3r5; Rac2; Vav2;
Degradation of the extracellular matrix	19757	REACTOME	10090	17	17	100	0.00057215	0.0066385	A2m; Adam8; Bcan; Cdh1; Col17a1; Col4a3; Col4a4; Col8a2; Ctrb1; Klk1; Mmp10; Mmp11; Mmp13; Mmp7; Mmp8; Prss2; Timp1;
TRAF6 mediated IRF7 activation	17894	REACTOME	10090	7	31.8182	22	0.000564604	0.00664194	Ddx58; Ifih1; Ikbke; Irf1; Irf7; Myd88; Trim25;
TRAF6 mediated induction of NFkB and MAP kinases upon TLR7/8 or 9 activation	16690	REACTOME	10090	14	18.6667	75	0.000660355	0.00755838	Mapk11; Myd88; Nfkb1; Nfkb2; Nfkbia; Nfkbib; Nod2; Ripk2; Rps27a; Rps6ka1; Rps6ka3; Saa1; Saa2; Saa3;
Activation of Matrix Metalloproteinases	17578	REACTOME	10090	9	24.3243	37	0.000851756	0.00961916	Ctrb1; Klk1; Mmp10; Mmp11; Mmp13; Mmp7; Mmp8; Prss2; Timp1;
TRAF3-dependent IRF activation pathway	19595	REACTOME	10090	5	41.6667	12	0.000900018	0.0100305	Ddx58; Ifih1; Ikbke; Irf7; Trim25;
Metal ion SLC transporters	19686	REACTOME	10090	7	29.1667	24	0.00101211	0.0109905	Cp; Slc39a1; Slc39a14; Slc39a4; Slc39a6; Slc40a1; Slc41a2;
Extracellular matrix organization	17713	REACTOME	10090	28	12.963	216	0.0012402	0.0132969	A2m; Adam8; Bcan; Bmp10; Cdh1; Ceacam1; Col17a1; Col27a1; Col4a3; Col4a4; Col8a2; Ctrb1; Icam1; Itga2; Itgav; Itgb6; Klk1; Lum; Mmp10; Mmp11; Mmp13; Mmp7; Mmp8; Prss2; Sdc4; Tgfb1; Timp1; Ttr;
Signal Transduction	19426	REACTOME	10090	133	8.92617	1490	0.00156583	0.0163735	A2m; Adcy7; Adm; Adora1; Adra2c; Agtr2; Akr1b8; Aph1c; Arap1; Arhgap19; Arhgap28; Arhgap8; Atp6v0a4; Bambi; Bdkrb1; Bdkrb2; Bdnf; Ccl11; Ccl19; Ccl20; Ccl22; Ccl3; Ccl4; Ccl7; Ccl9; Ccr4; Ccrl1; Ccrl2; Cd28; Chek1; Chrm3; Clps; Col4a3; Col4a4; Csf2; Csf2rb; Csf2rb2; Cx3cl1; Cxcl10; Cxcl11; Cxcl1; Cxcl13; Cxcl16; Cxcl2; Cxcl3; Cxcl5; Cxcl9; Cxcr2; Cxcr5; Dll1; Dner; Egfr; Fes; Ffar2; Fgf1; Fgf23; …
GPCR downstream signaling	16814	REACTOME	10090	55	10.4962	524	0.00173162	0.0176709	Adcy7; Adm; Adora1; Adra2c; Agtr2; Bdkrb1; Bdkrb2; Ccl19; Ccl20; Ccl9; Ccr4; Chrm3; Csf2; Csf2rb; Csf2rb2; Cxcl10; Cxcl11; Cxcl1; Cxcl13; Cxcl16; Cxcl2; Cxcl3; Cxcl5; Cxcl9; Cxcr2; Cxcr5; Ffar2; Fpr1; Fpr2; Galr2; Gpr55; Hc; Hrh3; Htr1d; Il2ra; Il2rg; Mc2r; Niacr1; Npy2r; Olfr56; Opn1sw; Oprd1; Oprk1; P2ry2; Pik3r5; Ppyr1; Rac2; Rgs20; Saa1; Saa2; Saa3; Tbxa2r; Tshr; Vav2; Vipr2;
Diseases associated with visual transduction	19427	REACTOME	10090	13	17.3333	75	0.00206365	0.0203245	Akr1b8; Clps; Lrat; Lrp2; Lrp8; Opn1sw; Pnlip; Rdh10; Rgs9; Rgs9bp; Sdc4; Stra6; Ttr;
Visual phototransduction	19178	REACTOME	10090	13	17.3333	75	0.00206365	0.0203245	Akr1b8; Clps; Lrat; Lrp2; Lrp8; Opn1sw; Pnlip; Rdh10; Rgs9; Rgs9bp; Sdc4; Stra6; Ttr;
Negative regulators of RIG-I/MDA5 signaling	17668	REACTOME	10090	7	25.9259	27	0.00215705	0.0210003	Ddx58; Ifih1; Ikbke; Nlrc5; Rps27a; Tnfaip3; Trim25;
Zinc influx into cells by the SLC39 gene family	17681	REACTOME	10090	4	44.4444	9	0.00232708	0.0223981	Slc39a1; Slc39a14; Slc39a4; Slc39a6;
Platelet activation, signaling and aggregation	17716	REACTOME	10090	24	12.9032	186	0.00286242	0.0263529	A2m; Adra2c; Alb; Cd9; Csf2; Csf2rb; Csf2rb2; F13a1; Il2ra; Il2rg; Lcp2; Lefty1; Lyn; Mpl; Pik3r5; Plek; Rac2; Rasgrp1; Selp; Srgn; Tbxa2r; Tgfb1; Timp1; Vav2;
p75NTR signals via NF-kB	18772	REACTOME	10090	5	33.3333	15	0.00285646	0.026587	Myd88; Nfkb1; Nfkbia; Ripk2; Rps27a;
Acyl chain remodeling of DAG and TAG	16900	REACTOME	10090	3	60	5	0.00314406	0.0286346	Dgat2; Pnpla2; Pnpla3;
NF-kB activation through FADD/RIP-1 pathway mediated by caspase-8 and -10	18945	REACTOME	10090	4	40	10	0.00366339	0.032662	Ddx58; Ifih1; Ripk1; Trim25;
O-linked glycosylation of mucins	17201	REACTOME	10090	8	21.0526	38	0.00434181	0.0379125	B3gnt3; Galnt3; Galnt4; Gcnt4; Muc1; Muc20; St3gal1; St6gal1;
Transfer of LPS from LBP carrier to CD14	19652	REACTOME	10090	2	100	2	0.00497674	0.0430133	Cd14; Lbp;
Termination of O-glycan biosynthesis	17379	REACTOME	10090	4	36.3636	11	0.00543835	0.0460628	Muc1; Muc20; St3gal1; St6gal1;
Assembly of collagen fibrils and other multimeric structures	16675	REACTOME	10090	8	20	40	0.00602861	0.0486308	Col17a1; Col27a1; Col4a3; Col4a4; Col8a2; Mmp10; Mmp13; Mmp7;
Retinoid metabolism and transport	16979	REACTOME	10090	8	20	40	0.00602861	0.0486308	Akr1b8; Clps; Lrat; Lrp2; Lrp8; Pnlip; Sdc4; Ttr;
Interleukin-1 processing	18808	REACTOME	10090	3	50	6	0.00595909	0.0499737	Il1b; Nfkb1; Nfkb2;
Antigen processing-Cross presentation	18791	REACTOME	10090	12	15.7895	76	0.00659421	0.0526915	B2m; Fcgr1; H2-D1; H2-K1; H2-Q10; H2-Q7; Itgav; Psmb8; Psmb9; Rps27a; Tap1; Tap2;
G beta:gamma signalling through PI3Kgamma	19520	REACTOME	10090	6	24	25	0.00671732	0.0531735	Csf2; Csf2rb; Csf2rb2; Il2ra; Il2rg; Pik3r5;
IRF3-mediated induction of type I IFN	18717	REACTOME	10090	5	27.7778	18	0.00682897	0.0535568	Ifi205; Mnda; Mndal; Tmem173; Zbp1;
Transport of glucose and other sugars, bile salts and organic acids, metal ions and amine compounds	16992	REACTOME	10090	13	15.1163	86	0.0069612	0.054093	Cp; Slc13a3; Slc14a1; Slc22a3; Slc2a10; Slc39a1; Slc39a14; Slc39a4; Slc39a6; Slc40a1; Slc41a2; Slc6a14; Slc6a18;
FCGR activation	18177	REACTOME	10090	4	33.3333	12	0.00770752	0.0593479	Fcgr1; Fgr; Hck; Lyn;
Collagen degradation	19760	REACTOME	10090	9	17.6471	51	0.00861075	0.0651188	Col17a1; Col4a3; Col4a4; Col8a2; Mmp10; Mmp11; Mmp13; Mmp7; Mmp8;
Transmembrane transport of small molecules	18857	REACTOME	10090	51	9.84556	518	0.00896753	0.0672168	2310016M24Rik; Abcb1b; Adcy7; Alb; Ano4; Aqp5; Atp6v0a4; BC006779; Clcn1; Cox16; Cp; Cybrd1; Fxyd4; Gabra1; Gabrq; Gckr; Glrb; Gm10053; Gng11; Gng4; Hk2; Lcn2; Mcoln2; Mlkl; Plat; Pln; Ripk1; Rps27a; Scnn1g; Slc13a3; Slc14a1; Slc15a3; Slc22a17; Slc22a3; Slc26a1; Slc26a3; Slc26a4; Slc26a9; Slc2a10; Slc36a2; Slc39a1; Slc39a14; Slc39a4; Slc39a6; Slc40a1; Slc41a2; Slc5a8; Slc6a14; Slc6a18; Slc7a11; m…
Nucleotide-binding domain, leucine rich repeat containing receptor (NLR) signaling pathways	19142	REACTOME	10090	8	18.6047	43	0.00943598	0.0701077	Aim2; Mapk11; Mefv; Nlrp3; Nod2; Ripk2; Rps27a; Tnfaip3;
FCERI mediated NF-kB activation	17306	REACTOME	10090	6	22.2222	27	0.00995564	0.0714612	Lyn; Malt1; Nfkb1; Nfkbia; Rasgrp1; Rps27a;
Scavenging by Class B Receptors	19704	REACTOME	10090	3	42.8571	7	0.00988476	0.0715589	Saa1; Saa2; Saa3;
Adaptive Immune System	19062	REACTOME	10090	48	9.91736	484	0.00973081	0.0716695	Asb1; Asb4; B2m; Cd200r2; Cd274; Cd28; Cd40; Cdh1; Crtam; Dtx3l; Egfr; Fcgr1; Fgf1; Fgf23; Fgf9; Fyb; H2-D1; H2-K1; H2-Q10; H2-Q7; Hbegf; Icam1; Ifitm1; Ifitm2; Itgav; Lcp2; Lyn; Malt1; Map3k8; Nfkb1; Nfkbia; Nfkbib; Nfkbie; Pak3; Pdcd1lg2; Pik3ap1; Psmb8; Psmb9; Rap1gap; Rasgrp1; Ripk2; Rnf182; Rnf19b; Rps27a; Sh3gl2; Socs1; Tap1; Tap2;
Antiviral mechanism by IFN-stimulated genes	17667	REACTOME	10090	5	25	20	0.0109897	0.0769276	Flnb; Ifit1; Isg15; Ube2l6; Usp18;
ISG15 antiviral mechanism	17669	REACTOME	10090	5	25	20	0.0109897	0.0769276	Flnb; Ifit1; Isg15; Ube2l6; Usp18;
STING mediated induction of host immune responses	18937	REACTOME	10090	5	25	20	0.0109897	0.0769276	Ifi205; Mnda; Mndal; Tmem173; Zbp1;
G-protein beta:gamma signalling	19369	REACTOME	10090	6	21.4286	28	0.0119334	0.0828489	Csf2; Csf2rb; Csf2rb2; Il2ra; Il2rg; Pik3r5;
O-linked glycosylation	19927	REACTOME	10090	8	17.3913	46	0.0141038	0.095567	B3gnt3; Galnt3; Galnt4; Gcnt4; Muc1; Muc20; St3gal1; St6gal1;
ER-Phagosome pathway	17848	REACTOME	10090	10	15.3846	65	0.0150118	0.0993362	B2m; H2-D1; H2-K1; H2-Q10; H2-Q7; Psmb8; Psmb9; Rps27a; Tap1; Tap2;
EGFR Transactivation by Gastrin	17232	REACTOME	10090	3	37.5	8	0.0149943	0.100001	Egfr; Hbegf; Mmp10;
Retinoid cycle disease events	19377	REACTOME	10090	3	37.5	8	0.0149943	0.100001	Opn1sw; Stra6; Ttr;
Formation of the ternary complex, and subsequently, the 43S complex	19793	REACTOME	10090	8	17.0213	47	0.0159798	0.104921	Eif3a; Eif3j2; Gm9846; Rps11; Rps14; Rps27; Rps27a; Rps29;
Interleukin receptor SHC signaling	18490	REACTOME	10090	5	22.7273	22	0.0166088	0.108213	Csf2; Csf2rb; Csf2rb2; Il2ra; Il2rg;
The canonical retinoid cycle in rods (twilight vision)	18930	REACTOME	10090	4	26.6667	15	0.017944	0.114275	Lrat; Rdh10; Stra6; Ttr;
Interleukin-3, 5 and GM-CSF signaling	19407	REACTOME	10090	7	17.9487	39	0.017914	0.115825	Csf2; Csf2rb; Csf2rb2; Il2ra; Il2rg; Rps27a; Stat5a;
Dissolution of Fibrin Clot	18912	REACTOME	10090	3	33.3333	9	0.0213279	0.133813	Plat; Plaur; Serpinb2;
Integrin cell surface interactions	18764	REACTOME	10090	9	15.2542	59	0.021584	0.134424	Cdh1; Col4a3; Col4a4; Col8a2; Icam1; Itga2; Itgav; Itgb6; Lum;
Zinc transporters	18577	REACTOME	10090	4	25	16	0.0226198	0.139846	Slc39a1; Slc39a14; Slc39a4; Slc39a6;
SLC-mediated transmembrane transport	17032	REACTOME	10090	24	10.7623	223	0.0249592	0.151003	Alb; Cp; Gckr; Hk2; Slc13a3; Slc14a1; Slc15a3; Slc22a3; Slc26a1; Slc26a3; Slc26a4; Slc26a9; Slc2a10; Slc36a2; Slc39a1; Slc39a14; Slc39a4; Slc39a6; Slc40a1; Slc41a2; Slc5a8; Slc6a14; Slc6a18; Slc7a11;
Formation of apoptosome	19364	REACTOME	10090	2	50	4	0.0271319	0.161836	Apaf1; Gm10053;
FGFR3 ligand binding and activation	16780	REACTOME	10090	3	30	10	0.0288983	0.166509	Fgf1; Fgf23; Fgf9;
FGFR3c ligand binding and activation	17703	REACTOME	10090	3	30	10	0.0288983	0.166509	Fgf1; Fgf23; Fgf9;
Signaling by FGFR3 mutants	19408	REACTOME	10090	3	30	10	0.0288983	0.166509	Fgf1; Fgf23; Fgf9;
Signaling by activated point mutants of FGFR3	19409	REACTOME	10090	3	30	10	0.0288983	0.166509	Fgf1; Fgf23; Fgf9;
TCR signaling	19711	REACTOME	10090	8	15.3846	52	0.0281222	0.16657	Fyb; Lcp2; Malt1; Nfkb1; Nfkbia; Pak3; Ripk2; Rps27a;
Defective B3GAT3 causes JDSSDHD	17861	REACTOME	10090	13	12.2642	106	0.0353109	0.167086	B3gnt3; Bcan; Has3; Hexb; Hs3st1; Hs3st3b1; Hs6st1; Lum; Lyve1; Ogn; Sdc4; Slc26a1; St3gal1;
Defective B4GALT1 causes B4GALT1-CDG (CDG-2d)	19245	REACTOME	10090	13	12.2642	106	0.0353109	0.167086	B3gnt3; Bcan; Has3; Hexb; Hs3st1; Hs3st3b1; Hs6st1; Lum; Lyve1; Ogn; Sdc4; Slc26a1; St3gal1;
Defective B4GALT7 causes EDS, progeroid type	17791	REACTOME	10090	13	12.2642	106	0.0353109	0.167086	B3gnt3; Bcan; Has3; Hexb; Hs3st1; Hs3st3b1; Hs6st1; Lum; Lyve1; Ogn; Sdc4; Slc26a1; St3gal1;
Defective CHST14 causes EDS, musculocontractural type	19017	REACTOME	10090	13	12.2642	106	0.0353109	0.167086	B3gnt3; Bcan; Has3; Hexb; Hs3st1; Hs3st3b1; Hs6st1; Lum; Lyve1; Ogn; Sdc4; Slc26a1; St3gal1;
Defective CHST3 causes SEDCJD	19031	REACTOME	10090	13	12.2642	106	0.0353109	0.167086	B3gnt3; Bcan; Has3; Hexb; Hs3st1; Hs3st3b1; Hs6st1; Lum; Lyve1; Ogn; Sdc4; Slc26a1; St3gal1;
Defective CHST6 causes MCDC1	19716	REACTOME	10090	13	12.2642	106	0.0353109	0.167086	B3gnt3; Bcan; Has3; Hexb; Hs3st1; Hs3st3b1; Hs6st1; Lum; Lyve1; Ogn; Sdc4; Slc26a1; St3gal1;
Defective CHSY1 causes TPBS	17859	REACTOME	10090	13	12.2642	106	0.0353109	0.167086	B3gnt3; Bcan; Has3; Hexb; Hs3st1; Hs3st3b1; Hs6st1; Lum; Lyve1; Ogn; Sdc4; Slc26a1; St3gal1;
Defective EXT1 causes exostoses 1, TRPS2 and CHDS	19490	REACTOME	10090	13	12.2642	106	0.0353109	0.167086	B3gnt3; Bcan; Has3; Hexb; Hs3st1; Hs3st3b1; Hs6st1; Lum; Lyve1; Ogn; Sdc4; Slc26a1; St3gal1;
Defective EXT2 causes exostoses 2	19903	REACTOME	10090	13	12.2642	106	0.0353109	0.167086	B3gnt3; Bcan; Has3; Hexb; Hs3st1; Hs3st3b1; Hs6st1; Lum; Lyve1; Ogn; Sdc4; Slc26a1; St3gal1;
Defective PAPSS2 causes SEMD-PA	19463	REACTOME	10090	13	12.2642	106	0.0353109	0.167086	B3gnt3; Bcan; Has3; Hexb; Hs3st1; Hs3st3b1; Hs6st1; Lum; Lyve1; Ogn; Sdc4; Slc26a1; St3gal1;
Defective SLC26A2 causes chondrodysplasias	19918	REACTOME	10090	13	12.2642	106	0.0353109	0.167086	B3gnt3; Bcan; Has3; Hexb; Hs3st1; Hs3st3b1; Hs6st1; Lum; Lyve1; Ogn; Sdc4; Slc26a1; St3gal1;
Diseases associated with glycosaminoglycan metabolism	17949	REACTOME	10090	13	12.2642	106	0.0353109	0.167086	B3gnt3; Bcan; Has3; Hexb; Hs3st1; Hs3st3b1; Hs6st1; Lum; Lyve1; Ogn; Sdc4; Slc26a1; St3gal1;
Diseases of glycosylation	17808	REACTOME	10090	13	12.2642	106	0.0353109	0.167086	B3gnt3; Bcan; Has3; Hexb; Hs3st1; Hs3st3b1; Hs6st1; Lum; Lyve1; Ogn; Sdc4; Slc26a1; St3gal1;
Glycosaminoglycan metabolism	16666	REACTOME	10090	13	12.2642	106	0.0353109	0.167086	B3gnt3; Bcan; Has3; Hexb; Hs3st1; Hs3st3b1; Hs6st1; Lum; Lyve1; Ogn; Sdc4; Slc26a1; St3gal1;
MPS I - Hurler syndrome	17707	REACTOME	10090	13	12.2642	106	0.0353109	0.167086	B3gnt3; Bcan; Has3; Hexb; Hs3st1; Hs3st3b1; Hs6st1; Lum; Lyve1; Ogn; Sdc4; Slc26a1; St3gal1;
MPS II - Hunter syndrome	17928	REACTOME	10090	13	12.2642	106	0.0353109	0.167086	B3gnt3; Bcan; Has3; Hexb; Hs3st1; Hs3st3b1; Hs6st1; Lum; Lyve1; Ogn; Sdc4; Slc26a1; St3gal1;
MPS IIIA - Sanfilippo syndrome A	19358	REACTOME	10090	13	12.2642	106	0.0353109	0.167086	B3gnt3; Bcan; Has3; Hexb; Hs3st1; Hs3st3b1; Hs6st1; Lum; Lyve1; Ogn; Sdc4; Slc26a1; St3gal1;
MPS IIIB - Sanfilippo syndrome B	19355	REACTOME	10090	13	12.2642	106	0.0353109	0.167086	B3gnt3; Bcan; Has3; Hexb; Hs3st1; Hs3st3b1; Hs6st1; Lum; Lyve1; Ogn; Sdc4; Slc26a1; St3gal1;
MPS IIIC - Sanfilippo syndrome C	17652	REACTOME	10090	13	12.2642	106	0.0353109	0.167086	B3gnt3; Bcan; Has3; Hexb; Hs3st1; Hs3st3b1; Hs6st1; Lum; Lyve1; Ogn; Sdc4; Slc26a1; St3gal1;
MPS IIID - Sanfilippo syndrome D	17761	REACTOME	10090	13	12.2642	106	0.0353109	0.167086	B3gnt3; Bcan; Has3; Hexb; Hs3st1; Hs3st3b1; Hs6st1; Lum; Lyve1; Ogn; Sdc4; Slc26a1; St3gal1;
MPS IV - Morquio syndrome A	17376	REACTOME	10090	13	12.2642	106	0.0353109	0.167086	B3gnt3; Bcan; Has3; Hexb; Hs3st1; Hs3st3b1; Hs6st1; Lum; Lyve1; Ogn; Sdc4; Slc26a1; St3gal1;
MPS IV - Morquio syndrome B	17124	REACTOME	10090	13	12.2642	106	0.0353109	0.167086	B3gnt3; Bcan; Has3; Hexb; Hs3st1; Hs3st3b1; Hs6st1; Lum; Lyve1; Ogn; Sdc4; Slc26a1; St3gal1;
MPS IX - Natowicz syndrome	18442	REACTOME	10090	13	12.2642	106	0.0353109	0.167086	B3gnt3; Bcan; Has3; Hexb; Hs3st1; Hs3st3b1; Hs6st1; Lum; Lyve1; Ogn; Sdc4; Slc26a1; St3gal1;
MPS VI - Maroteaux-Lamy syndrome	19188	REACTOME	10090	13	12.2642	106	0.0353109	0.167086	B3gnt3; Bcan; Has3; Hexb; Hs3st1; Hs3st3b1; Hs6st1; Lum; Lyve1; Ogn; Sdc4; Slc26a1; St3gal1;
MPS VII - Sly syndrome	18978	REACTOME	10090	13	12.2642	106	0.0353109	0.167086	B3gnt3; Bcan; Has3; Hexb; Hs3st1; Hs3st3b1; Hs6st1; Lum; Lyve1; Ogn; Sdc4; Slc26a1; St3gal1;
Mucopolysaccharidoses	19617	REACTOME	10090	13	12.2642	106	0.0353109	0.167086	B3gnt3; Bcan; Has3; Hexb; Hs3st1; Hs3st3b1; Hs6st1; Lum; Lyve1; Ogn; Sdc4; Slc26a1; St3gal1;
Non-integrin membrane-ECM interactions	19127	REACTOME	10090	7	16.2791	43	0.0294566	0.16858	Col4a3; Col4a4; Itga2; Itgav; Sdc4; Tgfb1; Ttr;
Orphan transporters	17390	REACTOME	10090	11	12.9412	85	0.0360025	0.169412	2310016M24Rik; Ano4; BC006779; Cox16; Gabra1; Gabrq; Gm10053; Lcn2; Plat; Slc22a17; mt-Co2;
Activation of the mRNA upon binding of the cap-binding complex and eIFs, and subsequent binding to 43S	17072	REACTOME	10090	8	14.5455	55	0.0378738	0.171546	Eif3a; Eif3j2; Gm9846; Rps11; Rps14; Rps27; Rps27a; Rps29;
Advanced glycosylation endproduct receptor signaling	18134	REACTOME	10090	3	27.2727	11	0.0376958	0.171658	Saa1; Saa2; Saa3;
FGFR1c ligand binding and activation	18610	REACTOME	10090	3	27.2727	11	0.0376958	0.171658	Fgf1; Fgf23; Fgf9;
FGFR2c ligand binding and activation	19394	REACTOME	10090	3	27.2727	11	0.0376958	0.171658	Fgf1; Fgf23; Fgf9;
Keratan sulfate degradation	17086	REACTOME	10090	3	27.2727	11	0.0376958	0.171658	Hexb; Lum; Ogn;
Signaling by activated point mutants of FGFR1	18690	REACTOME	10090	3	27.2727	11	0.0376958	0.171658	Fgf1; Fgf23; Fgf9;
Binding and Uptake of Ligands by Scavenger Receptors	17757	REACTOME	10090	6	16.6667	36	0.0383336	0.172705	Alb; Hp; Msr1; Saa1; Saa2; Saa3;
Transport of inorganic cations/anions and amino acids/oligopeptides	17285	REACTOME	10090	10	13.3333	75	0.0371518	0.173854	Slc15a3; Slc26a1; Slc26a3; Slc26a4; Slc26a9; Slc36a2; Slc5a8; Slc6a14; Slc6a18; Slc7a11;
Histidine catabolism	17566	REACTOME	10090	2	40	5	0.0431238	0.189253	Hal; Hdc;
RSK activation	19707	REACTOME	10090	2	40	5	0.0431238	0.189253	Rps6ka1; Rps6ka3;
Synthesis of 5-eicosatetraenoic acids	19138	REACTOME	10090	2	40	5	0.0431238	0.189253	Alox5; Alox5ap;
Ribosomal scanning and start codon recognition	19448	REACTOME	10090	8	14.8148	54	0.034403	0.190453	Eif3a; Eif3j2; Gm9846; Rps11; Rps14; Rps27; Rps27a; Rps29;
Translation initiation complex formation	17714	REACTOME	10090	8	14.8148	54	0.034403	0.190453	Eif3a; Eif3j2; Gm9846; Rps11; Rps14; Rps27; Rps27a; Rps29;
NOD1/2 Signaling Pathway	18766	REACTOME	10090	5	17.8571	28	0.0438007	0.191233	Mapk11; Nod2; Ripk2; Rps27a; Tnfaip3;
Activation of IRF3/IRF7 mediated by TBK1/IKK epsilon	19666	REACTOME	10090	4	22.2222	18	0.0340105	0.192046	Cd14; Ikbke; Irf7; Rps27a;
Regulation of innate immune responses to cytosolic DNA	19157	REACTOME	10090	4	22.2222	18	0.0340105	0.192046	Rps27a; Tmem173; Trim56; Zbp1;
Platelet degranulation	16641	REACTOME	10090	10	13.5135	74	0.0342704	0.192232	A2m; Alb; Cd9; F13a1; Lefty1; Plek; Selp; Srgn; Tgfb1; Timp1;
IKK complex recruitment mediated by RIP1	19198	REACTOME	10090	4	20	20	0.0481894	0.203067	Birc3; Cd14; Ripk1; Rps27a;
Response to elevated platelet cytosolic Ca2+	19315	REACTOME	10090	10	12.8205	78	0.0467911	0.203242	A2m; Alb; Cd9; F13a1; Lefty1; Plek; Selp; Srgn; Tgfb1; Timp1;
FGFR4 ligand binding and activation	17910	REACTOME	10090	3	25	12	0.0476919	0.204015	Fgf1; Fgf23; Fgf9;
NF-kB is activated and signals survival	19100	REACTOME	10090	3	25	12	0.0476919	0.204015	Nfkb1; Nfkbia; Rps27a;
p75NTR recruits signalling complexes	18360	REACTOME	10090	3	25	12	0.0476919	0.204015	Myd88; Ripk2; Rps27a;
ECM proteoglycans	19126	REACTOME	10090	7	14.5833	48	0.0498265	0.207897	Bcan; Col4a3; Col4a4; Itga2; Itgav; Itgb6; Tgfb1;
Potassium Channels	18295	REACTOME	10090	10	12.6582	79	0.0503466	0.209037	Gng4; Hcn3; Kcna1; Kcnab1; Kcnf1; Kcnh3; Kcnh7; Kcnj11; Kcnj14; Kcnj5;
Signaling by SCF-KIT	17280	REACTOME	10090	13	11.6071	112	0.0515012	0.212788	Cd28; Chek1; Egfr; Fes; Fgf1; Fgf23; Fgf9; Hbegf; Lyn; Ptpru; Sh2b2; Socs1; Stat5a;
Interleukin-2 signaling	17042	REACTOME	10090	6	15.3846	39	0.0538135	0.219135	Csf2; Csf2rb; Csf2rb2; Il2ra; Il2rg; Stat5a;
Formation of a pool of free 40S subunits	18890	REACTOME	10090	11	12.0879	91	0.0548288	0.221143	Eif3a; Eif3j2; Gm9846; Rpl10; Rpl37a; Rpl39; Rps11; Rps14; Rps27; Rps27a; Rps29;
Syndecan interactions	16738	REACTOME	10090	4	19.0476	21	0.056327	0.225042	Itga2; Itgav; Sdc4; Tgfb1;
activated TAK1 mediates p38 MAPK activation	18054	REACTOME	10090	4	19.0476	21	0.056327	0.225042	Mapk11; Nod2; Ripk2; Rps27a;
Death Receptor Signalling	18343	REACTOME	10090	3	23.0769	13	0.0588433	0.229679	Fas; Ripk1; Tnf;
Extrinsic Pathway for Apoptosis	19114	REACTOME	10090	3	23.0769	13	0.0588433	0.229679	Fas; Ripk1; Tnf;
FGFR1 ligand binding and activation	19799	REACTOME	10090	3	23.0769	13	0.0588433	0.229679	Fgf1; Fgf23; Fgf9;
Hyaluronan metabolism	18216	REACTOME	10090	3	23.0769	13	0.0588433	0.229679	Has3; Hexb; Lyve1;
Iron uptake and transport	17954	REACTOME	10090	6	15	40	0.0597038	0.230909	Atp6v0a4; Cp; Cybrd1; Lcn2; Slc22a17; Slc40a1;
Lipid digestion, mobilization, and transport	18099	REACTOME	10090	6	15	40	0.0597038	0.230909	A2m; Alb; Amn; Cel; Clps; Pnlip;
Activation of caspases through apoptosome-mediated cleavage	17371	REACTOME	10090	2	33.3333	6	0.0617062	0.232289	Apaf1; Gm10053;
Cytochrome c-mediated apoptotic response	17887	REACTOME	10090	2	33.3333	6	0.0617062	0.232289	Apaf1; Gm10053;
FGFR3b ligand binding and activation	18877	REACTOME	10090	2	33.3333	6	0.0617062	0.232289	Fgf1; Fgf9;
Synthesis of 15-eicosatetraenoic acid derivatives	19583	REACTOME	10090	2	33.3333	6	0.0617062	0.232289	Alox8; Gpx2;
Synthesis of Lipoxins (LX)	18447	REACTOME	10090	2	33.3333	6	0.0617062	0.232289	Alox5; Alox5ap;
TNF signaling	17842	REACTOME	10090	2	33.3333	6	0.0617062	0.232289	Ripk1; Tnf;
Keratan sulfate/keratin metabolism	19318	REACTOME	10090	5	16.129	31	0.063772	0.239004	B3gnt3; Hexb; Lum; Ogn; St3gal1;
Cell surface interactions at the vascular wall	17646	REACTOME	10090	10	12.0482	83	0.0663497	0.245407	Angpt4; Cd244; Cd48; Ceacam1; Lyn; Olr1; Procr; Selp; Slc7a11; Trem1;
Activated point mutants of FGFR2	18688	REACTOME	10090	3	21.4286	14	0.071095	0.258444	Fgf1; Fgf23; Fgf9;
FGFR2 ligand binding and activation	17835	REACTOME	10090	3	21.4286	14	0.071095	0.258444	Fgf1; Fgf23; Fgf9;
HDL-mediated lipid transport	17602	REACTOME	10090	3	21.4286	14	0.071095	0.258444	A2m; Alb; Amn;
Signaling by FGFR2 mutants	18687	REACTOME	10090	3	21.4286	14	0.071095	0.258444	Fgf1; Fgf23; Fgf9;
Laminin interactions	18048	REACTOME	10090	4	17.3913	23	0.0746545	0.269074	Col4a3; Col4a4; Itga2; Itgav;
Arachidonic acid metabolism	19749	REACTOME	10090	7	13.2075	53	0.0774141	0.277838	Alox5; Alox5ap; Alox8; Gpx2; Ptgds; Ptges; Tbxas1;
Signaling by FGFR1 mutants	18940	REACTOME	10090	4	16.6667	24	0.0848124	0.292017	Fgf1; Fgf23; Fgf9; Stat5a;
Inflammasomes	18382	REACTOME	10090	3	20	15	0.0843828	0.292919	Aim2; Mefv; Nlrp3;
Interferon alpha/beta signaling	19567	REACTOME	10090	3	20	15	0.0843828	0.292919	Irf9; Socs1; Usp18;
Regulation of KIT signaling	17223	REACTOME	10090	3	20	15	0.0843828	0.292919	Lyn; Sh2b2; Socs1;
TRAF6 mediated IRF7 activation in TLR7/8 or 9 signaling	17899	REACTOME	10090	3	20	15	0.0843828	0.292919	Irf7; Myd88; Rps27a;
CREB phosphorylation	17951	REACTOME	10090	2	28.5714	7	0.0824347	0.293371	Rps6ka1; Rps6ka3;
Sema4D mediated inhibition of cell attachment and migration	19365	REACTOME	10090	2	28.5714	7	0.0824347	0.293371	Rnd1; Sema4d;
Collagen formation	16672	REACTOME	10090	8	12.3077	65	0.085653	0.293717	Col17a1; Col27a1; Col4a3; Col4a4; Col8a2; Mmp10; Mmp13; Mmp7;
Downstream signaling events of B Cell Receptor (BCR)	19848	REACTOME	10090	15	10.4167	144	0.0828947	0.293773	Cd28; Egfr; Fgf1; Fgf23; Fgf9; Hbegf; Malt1; Nfkb1; Nfkbia; Nfkbib; Nfkbie; Psmb8; Psmb9; Rasgrp1; Rps27a;
Activation of NF-kappaB in B cells	18316	REACTOME	10090	8	12.1212	66	0.0917819	0.313465	Malt1; Nfkb1; Nfkbia; Nfkbib; Nfkbie; Psmb8; Psmb9; Rps27a;
Signaling by the B Cell Receptor (BCR)	16805	REACTOME	10090	17	9.94152	171	0.0951431	0.323639	Cd28; Egfr; Fgf1; Fgf23; Fgf9; Hbegf; Lyn; Malt1; Nfkb1; Nfkbia; Nfkbib; Nfkbie; Pik3ap1; Psmb8; Psmb9; Rasgrp1; Rps27a;
L13a-mediated translational silencing of Ceruloplasmin expression	19353	REACTOME	10090	11	10.8911	101	0.0988865	0.324639	Eif3a; Eif3j2; Gm9846; Rpl10; Rpl37a; Rpl39; Rps11; Rps14; Rps27; Rps27a; Rps29;
p75 NTR receptor-mediated signalling	19484	REACTOME	10090	9	11.5385	78	0.0974407	0.32493	Aph1c; Bdnf; Myd88; Nfkb1; Nfkbia; Ripk2; Rps27a; Rtn4r; Vav2;
Common Pathway	19351	REACTOME	10090	3	18.75	16	0.0986358	0.325076	F10; F13a1; Procr;
Synthesis of Prostaglandins (PG) and Thromboxanes (TX)	19671	REACTOME	10090	3	18.75	16	0.0986358	0.325076	Ptgds; Ptges; Tbxas1;
Downstream TCR signaling	17143	REACTOME	10090	5	14.2857	35	0.0970938	0.326343	Malt1; Nfkb1; Nfkbia; Ripk2; Rps27a;
Voltage gated Potassium channels	19298	REACTOME	10090	5	14.2857	35	0.0970938	0.326343	Kcna1; Kcnab1; Kcnf1; Kcnh3; Kcnh7;
Apoptotic factor-mediated response	19713	REACTOME	10090	2	25	8	0.104915	0.335332	Apaf1; Gm10053;
Regulation of IFNG signaling	18132	REACTOME	10090	2	25	8	0.104915	0.335332	Ptpn2; Socs1;
Scavenging of heme from plasma	17752	REACTOME	10090	2	25	8	0.104915	0.335332	Alb; Hp;
Signaling by Leptin	17034	REACTOME	10090	2	25	8	0.104915	0.335332	Lep; Stat5a;
CD28 co-stimulation	18479	REACTOME	10090	4	15.3846	26	0.107007	0.336932	Cd28; Lyn; Map3k8; Pak3;
HS-GAG biosynthesis	18384	REACTOME	10090	4	15.3846	26	0.107007	0.336932	Hs3st1; Hs3st3b1; Hs6st1; Sdc4;
Keratan sulfate biosynthesis	16756	REACTOME	10090	4	15.3846	26	0.107007	0.336932	B3gnt3; Lum; Ogn; St3gal1;
Signaling by NOTCH2	18361	REACTOME	10090	4	15.3846	26	0.107007	0.336932	Aph1c; Dll1; Gzmb; Rps27a;
DAP12 interactions	19893	REACTOME	10090	14	10.1449	138	0.107714	0.337902	Adcy7; B2m; Cd28; Egfr; Fgf1; Fgf23; Fgf9; Hbegf; Lcp2; Pde1c; Trem1; Trem2; Treml4; Vav2;
GTP hydrolysis and joining of the 60S ribosomal subunit	19753	REACTOME	10090	11	10.7843	102	0.104197	0.340752	Eif3a; Eif3j2; Gm9846; Rpl10; Rpl37a; Rpl39; Rps11; Rps14; Rps27; Rps27a; Rps29;
Eukaryotic Translation Termination	17591	REACTOME	10090	9	11.25	80	0.10976	0.341789	Gm9846; Rpl10; Rpl37a; Rpl39; Rps11; Rps14; Rps27; Rps27a; Rps29;
Peptide chain elongation	16999	REACTOME	10090	9	11.25	80	0.10976	0.341789	Gm9846; Rpl10; Rpl37a; Rpl39; Rps11; Rps14; Rps27; Rps27a; Rps29;
Signal transduction by L1	18862	REACTOME	10090	3	17.6471	17	0.113778	0.350437	Egfr; Itgav; Vav2;
Detoxification of Reactive Oxygen Species	17514	REACTOME	10090	4	14.8148	27	0.118989	0.365157	Gm10053; Gpx2; Sod2; Txnrd1;
Semaphorin interactions	19281	REACTOME	10090	7	11.8644	59	0.120208	0.367567	Cd72; Fes; Pak3; Rac2; Rnd1; Sema4d; Trem2;
Eukaryotic Translation Elongation	18743	REACTOME	10090	9	10.8434	83	0.129787	0.381699	Gm9846; Rpl10; Rpl37a; Rpl39; Rps11; Rps14; Rps27; Rps27a; Rps29;
Costimulation by the CD28 family	18551	REACTOME	10090	6	12.2449	49	0.129012	0.382075	Cd274; Cd28; Lyn; Map3k8; Pak3; Pdcd1lg2;
Activation, myristolyation of BID and translocation to mitochondria	17017	REACTOME	10090	2	22.2222	9	0.128797	0.382775	Bid; Gzmb;
Highly calcium permeable nicotinic acetylcholine receptors	19321	REACTOME	10090	2	22.2222	9	0.128797	0.382775	Chrna2; Chrnb4;
IRF3 mediated activation of type 1 IFN	17552	REACTOME	10090	2	22.2222	9	0.128797	0.382775	Tmem173; Zbp1;
Phenylalanine and tyrosine catabolism	17419	REACTOME	10090	2	22.2222	9	0.128797	0.382775	Pcbd1; Tat;
Platelet sensitization by LDL	18352	REACTOME	10090	2	22.2222	9	0.128797	0.382775	Fgr; Lrp8;
Purine catabolism	19865	REACTOME	10090	2	22.2222	9	0.128797	0.382775	Gda; Nt5c1a;
Regulated proteolysis of p75NTR	19393	REACTOME	10090	2	22.2222	9	0.128797	0.382775	Aph1c; Nfkb1;
TRIF-mediated programmed cell death	18879	REACTOME	10090	2	22.2222	9	0.128797	0.382775	Cd14; Ripk1;
Other semaphorin interactions	19680	REACTOME	10090	3	16.6667	18	0.129732	0.382867	Cd72; Sema4d; Trem2;
Activated NOTCH1 Transmits Signal to the Nucleus	18344	REACTOME	10090	4	14.2857	28	0.13152	0.385458	Aph1c; Dll1; Dner; Rps27a;
Cap-dependent Translation Initiation	18051	REACTOME	10090	11	10.1852	108	0.139465	0.404543	Eif3a; Eif3j2; Gm9846; Rpl10; Rpl37a; Rpl39; Rps11; Rps14; Rps27; Rps27a; Rps29;
Eukaryotic Translation Initiation	18327	REACTOME	10090	11	10.1852	108	0.139465	0.404543	Eif3a; Eif3j2; Gm9846; Rpl10; Rpl37a; Rpl39; Rps11; Rps14; Rps27; Rps27a; Rps29;
Neuronal System	19094	REACTOME	10090	20	9.13242	219	0.141044	0.407728	Adcy7; Cacng4; Chrna2; Chrnb4; Gabra1; Gabrq; Glul; Gng4; Hcn3; Kcna1; Kcnab1; Kcnf1; Kcnh3; Kcnh7; Kcnj11; Kcnj14; Kcnj5; Rps6ka1; Rps6ka3; Stxbp1;
FGFR ligand binding and activation	18197	REACTOME	10090	3	15.7895	19	0.146416	0.410644	Fgf1; Fgf23; Fgf9;
JNK (c-Jun kinases) phosphorylation and activation mediated by activated human TAK1	17212	REACTOME	10090	3	15.7895	19	0.146416	0.410644	Nod2; Ripk2; Rps27a;
Ligand-gated ion channel transport	17872	REACTOME	10090	3	15.7895	19	0.146416	0.410644	Gabra1; Gabrq; Glrb;
NOTCH2 Activation and Transmission of Signal to the Nucleus	18364	REACTOME	10090	3	15.7895	19	0.146416	0.410644	Aph1c; Dll1; Rps27a;
Sema4D induced cell migration and growth-cone collapse	18251	REACTOME	10090	3	15.7895	19	0.146416	0.410644	Rac2; Rnd1; Sema4d;
Amino acid transport across the plasma membrane	19386	REACTOME	10090	4	13.7931	29	0.144567	0.412285	Slc36a2; Slc6a14; Slc6a18; Slc7a11;
Inwardly rectifying K+ channels	16765	REACTOME	10090	4	13.7931	29	0.144567	0.412285	Gng4; Kcnj11; Kcnj14; Kcnj5;
Anchoring fibril formation	17683	REACTOME	10090	2	20	10	0.153771	0.414791	Col4a3; Col4a4;
Caspase-8 activation by cleavage	17934	REACTOME	10090	2	20	10	0.153771	0.414791	Fas; Ripk1;
Dimerization of procaspase-8	16903	REACTOME	10090	2	20	10	0.153771	0.414791	Fas; Ripk1;
Highly calcium permeable postsynaptic nicotinic acetylcholine receptors	19316	REACTOME	10090	2	20	10	0.153771	0.414791	Chrna2; Chrnb4;
Hyaluronan uptake and degradation	18218	REACTOME	10090	2	20	10	0.153771	0.414791	Hexb; Lyve1;
Interleukin-7 signaling	18807	REACTOME	10090	2	20	10	0.153771	0.414791	Il2rg; Stat5a;
Regulation by c-FLIP	18474	REACTOME	10090	2	20	10	0.153771	0.414791	Fas; Ripk1;
Synthesis of pyrophosphates in the cytosol	18173	REACTOME	10090	2	20	10	0.153771	0.414791	Nudt10; Nudt11;
Nonsense Mediated Decay (NMD) independent of the Exon Junction Complex (EJC)	17898	REACTOME	10090	9	10.5882	85	0.144138	0.415253	Gm9846; Rpl10; Rpl37a; Rpl39; Rps11; Rps14; Rps27; Rps27a; Rps29;
Fc epsilon receptor (FCERI) signaling	18703	REACTOME	10090	14	9.58904	146	0.149194	0.417054	Cd28; Egfr; Fgf1; Fgf23; Fgf9; Hbegf; Lcp2; Lyn; Malt1; Nfkb1; Nfkbia; Rasgrp1; Rps27a; Vav2;
ERK/MAPK targets	17265	REACTOME	10090	3	15	20	0.16375	0.438913	Mapk11; Rps6ka1; Rps6ka3;
Amine ligand-binding receptors	17058	REACTOME	10090	4	12.9032	31	0.17207	0.456876	Adra2c; Chrm3; Hrh3; Htr1d;
Molecules associated with elastic fibres	17317	REACTOME	10090	4	12.9032	31	0.17207	0.456876	Bmp10; Itgav; Itgb6; Tgfb1;
Transcriptional regulation of white adipocyte differentiation	16682	REACTOME	10090	7	10.7692	65	0.172807	0.4574	Adipoq; Angptl4; BC006779; Klf5; Lep; Tgfb1; Tnf;
Circadian Clock	16967	REACTOME	10090	5	11.9048	42	0.171994	0.459555	BC006779; Bhlhe41; Ccrn4l; Hif1a; Rps27a;
CD28 dependent Vav1 pathway	18446	REACTOME	10090	2	18.1818	11	0.179566	0.463697	Cd28; Pak3;
Formation of Senescence-Associated Heterochromatin Foci (SAHF)	19125	REACTOME	10090	2	18.1818	11	0.179566	0.463697	Hmga1-rs1; Hmga1;
Gamma-carboxylation, transport, and amino-terminal cleavage of proteins	18184	REACTOME	10090	2	18.1818	11	0.179566	0.463697	F10; VKORC1;
Presynaptic nicotinic acetylcholine receptors	18010	REACTOME	10090	2	18.1818	11	0.179566	0.463697	Chrna2; Chrnb4;
SLBP independent Processing of Histone Pre-mRNAs	17239	REACTOME	10090	2	18.1818	11	0.179566	0.463697	Gm8186; Snrpe;
Signaling by NOTCH4	18594	REACTOME	10090	2	18.1818	11	0.179566	0.463697	Aph1c; Dll1;
Tryptophan catabolism	18222	REACTOME	10090	2	18.1818	11	0.179566	0.463697	Ido1; Ido2;
Sema4D in semaphorin signaling	18833	REACTOME	10090	3	14.2857	21	0.181654	0.466246	Rac2; Rnd1; Sema4d;
Formation of Fibrin Clot (Clotting Cascade)	17977	REACTOME	10090	4	12.5	32	0.186452	0.474249	A2m; F10; F13a1; Procr;
Latent infection of Homo sapiens with Mycobacterium tuberculosis	17474	REACTOME	10090	4	12.5	32	0.186452	0.474249	Atp6v0a4; Camp; Ltf; Nos2;
Phagosomal maturation (early endosomal stage)	17472	REACTOME	10090	4	12.5	32	0.186452	0.474249	Atp6v0a4; Camp; Ltf; Nos2;
Class I MHC mediated antigen processing & presentation	16844	REACTOME	10090	18	8.867	203	0.187224	0.474786	Asb1; Asb4; B2m; Dtx3l; Fcgr1; H2-D1; H2-K1; H2-Q10; H2-Q7; Itgav; Psmb8; Psmb9; Rnf182; Rnf19b; Rps27a; Socs1; Tap1; Tap2;
MAP kinase activation in TLR cascade	17697	REACTOME	10090	6	10.9091	55	0.18991	0.480161	Mapk11; Nod2; Ripk2; Rps27a; Rps6ka1; Rps6ka3;
L1CAM interactions	19011	REACTOME	10090	8	10.1266	79	0.192576	0.484012	Egfr; Ezr; Itga2; Itgav; Rps6ka1; Rps6ka3; Sh3gl2; Vav2;
Fcgamma receptor (FCGR) dependent phagocytosis	18964	REACTOME	10090	7	10.4478	67	0.192252	0.484634	Fcgr1; Fgr; Hck; Lyn; Myo10; Ppapdc1a; Vav2;
Acetylcholine Binding And Downstream Events	19319	REACTOME	10090	2	16.6667	12	0.205941	0.495545	Chrna2; Chrnb4;
Activation of Nicotinic Acetylcholine Receptors	19314	REACTOME	10090	2	16.6667	12	0.205941	0.495545	Chrna2; Chrnb4;
Activation of Rac	19710	REACTOME	10090	2	16.6667	12	0.205941	0.495545	Pak3; Pak7;
CS/DS degradation	17551	REACTOME	10090	2	16.6667	12	0.205941	0.495545	Bcan; Hexb;
Constitutive Signaling by NOTCH1 HD Domain Mutants	16741	REACTOME	10090	2	16.6667	12	0.205941	0.495545	Dll1; Rps27a;
Postsynaptic nicotinic acetylcholine receptors	19320	REACTOME	10090	2	16.6667	12	0.205941	0.495545	Chrna2; Chrnb4;
Pyrimidine catabolism	18757	REACTOME	10090	2	16.6667	12	0.205941	0.495545	Nt5c1a; Upp1;
Reversible hydration of carbon dioxide	18815	REACTOME	10090	2	16.6667	12	0.205941	0.495545	Car12; Car4;
SLBP Dependent Processing of Replication-Dependent Histone Pre-mRNAs	19144	REACTOME	10090	2	16.6667	12	0.205941	0.495545	Gm8186; Snrpe;
Signaling by NOTCH3	18362	REACTOME	10090	2	16.6667	12	0.205941	0.495545	Aph1c; Dll1;
The NLRP3 inflammasome	18131	REACTOME	10090	2	16.6667	12	0.205941	0.495545	Mefv; Nlrp3;
Adrenaline,noradrenaline inhibits insulin secretion	19883	REACTOME	10090	3	13.6364	22	0.200049	0.498357	Adra2c; Gng11; Gng4;
Generation of second messenger molecules	19597	REACTOME	10090	3	13.6364	22	0.200049	0.498357	Fyb; Lcp2; Pak3;
Gastrin-CREB signalling pathway via PKC and MAPK	17282	REACTOME	10090	16	8.88889	180	0.201848	0.501365	Bdkrb1; Bdkrb2; Ccl9; Chrm3; Egfr; Ffar2; Fpr2; Hbegf; Mmp10; P2ry2; Rps6ka1; Rps6ka3; Saa1; Saa2; Saa3; Tbxa2r;
Heparan sulfate/heparin (HS-GAG) metabolism	18385	REACTOME	10090	5	11.1111	45	0.20936	0.502345	Bcan; Hs3st1; Hs3st3b1; Hs6st1; Sdc4;
Rho GTPase cycle	18718	REACTOME	10090	10	9.43396	106	0.214103	0.507969	A2m; Arap1; Arhgap19; Arhgap28; Arhgap8; Rac2; Rhof; Stard8; Tagap; Vav2;
Signaling by Rho GTPases	18142	REACTOME	10090	10	9.43396	106	0.214103	0.507969	A2m; Arap1; Arhgap19; Arhgap28; Arhgap8; Rac2; Rhof; Stard8; Tagap; Vav2;
DAP12 signaling	19896	REACTOME	10090	12	9.16031	131	0.213625	0.509691	Adcy7; B2m; Cd28; Egfr; Fgf1; Fgf23; Fgf9; Hbegf; Lcp2; Pde1c; Trem2; Vav2;
Signaling by FGFR mutants	18938	REACTOME	10090	4	11.7647	34	0.21629	0.511726	Fgf1; Fgf23; Fgf9; Stat5a;
Nuclear Events (kinase and transcription factor activation)	19872	REACTOME	10090	3	13.0435	23	0.218858	0.516359	Mapk11; Rps6ka1; Rps6ka3;
Signaling by PDGF	19066	REACTOME	10090	13	8.96552	145	0.223327	0.525438	Adcy7; Cd28; Col4a3; Col4a4; Egfr; Fgf1; Fgf23; Fgf9; Hbegf; Pde1c; Plat; Stat5a; Thbs4;
GABA A receptor activation	16973	REACTOME	10090	2	15.3846	13	0.232686	0.537016	Gabra1; Gabrq;
Platelet Adhesion to exposed collagen	18062	REACTOME	10090	2	15.3846	13	0.232686	0.537016	Itga2; Lyn;
Regulation of IFNA signaling	19564	REACTOME	10090	2	15.3846	13	0.232686	0.537016	Socs1; Usp18;
Synthesis of Leukotrienes (LT) and Eoxins (EX)	19815	REACTOME	10090	2	15.3846	13	0.232686	0.537016	Alox5; Alox5ap;
Signalling by NGF	19028	REACTOME	10090	21	8.36653	251	0.238052	0.540563	Adcy7; Aph1c; Bdnf; Cd28; Egfr; Fgf1; Fgf23; Fgf9; Hbegf; Mapk11; Myd88; Nfkb1; Nfkbia; Pde1c; Ripk2; Rps27a; Rps6ka1; Rps6ka3; Rtn4r; Sh3gl2; Vav2;
Elastic fibre formation	17313	REACTOME	10090	4	11.4286	35	0.23167	0.540564	Bmp10; Itgav; Itgb6; Tgfb1;
Recycling pathway of L1	17026	REACTOME	10090	4	11.4286	35	0.23167	0.540564	Ezr; Rps6ka1; Rps6ka3; Sh3gl2;
Downregulation of TGF-beta receptor signaling	16796	REACTOME	10090	3	12.5	24	0.238008	0.541915	Bambi; Rps27a; Tgfb1;
Lipoprotein metabolism	18821	REACTOME	10090	3	12.5	24	0.238008	0.541915	A2m; Alb; Amn;
SHC-mediated cascade	19103	REACTOME	10090	3	12.5	24	0.238008	0.541915	Fgf1; Fgf23; Fgf9;
Phospholipase C-mediated cascade	18632	REACTOME	10090	5	10.6383	47	0.235601	0.542267	Adcy7; Fgf1; Fgf23; Fgf9; Pde1c;
Amyloids	17227	REACTOME	10090	8	9.52381	84	0.240235	0.544061	B2m; Hist2h3c2; Ltf; Saa1; Saa2; Saa3; Snca; Ttr;
Collagen biosynthesis and modifying enzymes	17549	REACTOME	10090	5	10.4167	48	0.249053	0.562527	Col17a1; Col27a1; Col4a3; Col4a4; Col8a2;
Nonsense Mediated Decay (NMD) enhanced by the Exon Junction Complex (EJC)	17890	REACTOME	10090	9	9.09091	99	0.263729	0.571301	Gm9846; Rpl10; Rpl37a; Rpl39; Rps11; Rps14; Rps27; Rps27a; Rps29;
Nonsense-Mediated Decay (NMD)	17718	REACTOME	10090	9	9.09091	99	0.263729	0.571301	Gm9846; Rpl10; Rpl37a; Rpl39; Rps11; Rps14; Rps27; Rps27a; Rps29;
Ion channel transport	18602	REACTOME	10090	12	8.75912	137	0.259905	0.571792	Ano4; Clcn1; Fxyd4; Gabra1; Gabrq; Glrb; Mcoln2; Mlkl; Pln; Ripk1; Rps27a; Scnn1g;
Gap-filling DNA repair synthesis and ligation in GG-NER	17521	REACTOME	10090	2	14.2857	14	0.259618	0.572646	Apex1; Rfc4;
Gap-filling DNA repair synthesis and ligation in TC-NER	16850	REACTOME	10090	2	14.2857	14	0.259618	0.572646	Apex1; Rfc4;
Nucleotide-like (purinergic) receptors	17525	REACTOME	10090	2	14.2857	14	0.259618	0.572646	Adora1; P2ry2;
PD-1 signaling	16683	REACTOME	10090	2	14.2857	14	0.259618	0.572646	Cd274; Pdcd1lg2;
Rap1 signalling	18575	REACTOME	10090	2	14.2857	14	0.259618	0.572646	Rap1gap; Rasgrp1;
SEMA3A-Plexin repulsion signaling by inhibiting Integrin adhesion	16647	REACTOME	10090	2	14.2857	14	0.259618	0.572646	Fes; Rnd1;
Intrinsic Pathway for Apoptosis	19928	REACTOME	10090	4	10.8108	37	0.263165	0.57301	Apaf1; Bid; Gm10053; Gzmb;
Negative regulation of FGFR signaling	17897	REACTOME	10090	4	10.8108	37	0.263165	0.57301	Fgf1; Fgf23; Fgf9; Rps27a;
TRP channels	19615	REACTOME	10090	3	12	25	0.257426	0.578355	Mcoln2; Mlkl; Ripk1;
EGFR downregulation	16790	REACTOME	10090	3	11.5385	26	0.277046	0.595579	Egfr; Rps27a; Sh3gl2;
G alpha (z) signalling events	18603	REACTOME	10090	3	11.5385	26	0.277046	0.595579	Adcy7; Adra2c; Rgs20;
SRP-dependent cotranslational protein targeting to membrane	18716	REACTOME	10090	9	8.91089	101	0.282967	0.606767	Gm9846; Rpl10; Rpl37a; Rpl39; Rps11; Rps14; Rps27; Rps27a; Rps29;
Metabolism of polyamines	19102	REACTOME	10090	2	13.3333	15	0.286577	0.606827	Odc1; Smox;
Sema3A PAK dependent Axon repulsion	17510	REACTOME	10090	2	13.3333	15	0.286577	0.606827	Fes; Pak3;
TRAF6 mediated induction of TAK1 complex	17663	REACTOME	10090	2	13.3333	15	0.286577	0.606827	Cd14; Rps27a;
Regulation of insulin secretion	17869	REACTOME	10090	6	9.52381	63	0.284195	0.607861	Adra2c; Chrm3; Gng11; Gng4; Kcnj11; Stxbp1;
Synthesis of substrates in N-glycan biosythesis	17051	REACTOME	10090	5	9.80392	51	0.290452	0.613499	Gfpt1; Gmppb; Mvd; St3gal1; St6gal1;
FBXW7 Mutants and NOTCH1 in Cancer	18598	REACTOME	10090	5	9.61538	52	0.304524	0.627572	Aph1c; Dll1; Dner; Hif1a; Rps27a;
GABA receptor activation	18865	REACTOME	10090	5	9.61538	52	0.304524	0.627572	Adcy7; Gabra1; Gabrq; Gng4; Kcnj5;
Signaling by NOTCH1	18341	REACTOME	10090	5	9.61538	52	0.304524	0.627572	Aph1c; Dll1; Dner; Hif1a; Rps27a;
Signaling by NOTCH1 HD Domain Mutants in Cancer	18595	REACTOME	10090	5	9.61538	52	0.304524	0.627572	Aph1c; Dll1; Dner; Hif1a; Rps27a;
Signaling by NOTCH1 HD+PEST Domain Mutants in Cancer	18599	REACTOME	10090	5	9.61538	52	0.304524	0.627572	Aph1c; Dll1; Dner; Hif1a; Rps27a;
Signaling by NOTCH1 PEST Domain Mutants in Cancer	18596	REACTOME	10090	5	9.61538	52	0.304524	0.627572	Aph1c; Dll1; Dner; Hif1a; Rps27a;
Signaling by NOTCH1 in Cancer	18593	REACTOME	10090	5	9.61538	52	0.304524	0.627572	Aph1c; Dll1; Dner; Hif1a; Rps27a;
Signaling by NOTCH1 t(7;9)(NOTCH1:M1580_K2555) Translocation Mutant	18363	REACTOME	10090	5	9.61538	52	0.304524	0.627572	Aph1c; Dll1; Dner; Hif1a; Rps27a;
BMAL1:CLOCK,NPAS2 activates circadian gene expression	19569	REACTOME	10090	2	12.5	16	0.313426	0.638153	Bhlhe41; Ccrn4l;
CD28 dependent PI3K/Akt signaling	16868	REACTOME	10090	2	12.5	16	0.313426	0.638153	Cd28; Map3k8;
Lagging Strand Synthesis	19396	REACTOME	10090	2	12.5	16	0.313426	0.638153	Apex1; Rfc4;
NRIF signals cell death from the nucleus	19538	REACTOME	10090	2	12.5	16	0.313426	0.638153	Aph1c; Rps27a;
TGF-beta receptor signaling in EMT (epithelial to mesenchymal transition)	18453	REACTOME	10090	2	12.5	16	0.313426	0.638153	Rps27a; Tgfb1;
MAPK targets/ Nuclear events mediated by MAP kinases	17019	REACTOME	10090	3	10.7143	28	0.316637	0.643146	Mapk11; Rps6ka1; Rps6ka3;
Respiratory electron transport	17425	REACTOME	10090	7	8.86076	79	0.323218	0.650276	2310016M24Rik; Cox16; Etfb; Gm10053; Ndufc1; mt-Co2; mt-Nd6;
Inositol phosphate metabolism	19443	REACTOME	10090	4	9.7561	41	0.328081	0.656937	Nudt10; Nudt11; Plch1; Pld4;
Na+/Cl- dependent neurotransmitter transporters	17944	REACTOME	10090	2	11.7647	17	0.340045	0.674516	Slc6a14; Slc6a18;
Recycling of bile acids and salts	17186	REACTOME	10090	2	11.7647	17	0.340045	0.674516	Alb; Slc27a5;
Glycogen storage diseases	18944	REACTOME	10090	18	7.89474	228	0.345238	0.680038	Amy1; B3gnt3; Bcan; Gale; Gckr; Has3; Hexb; Hk2; Hs3st1; Hs3st3b1; Hs6st1; Lum; Lyve1; Ogn; Rps27a; Sdc4; Slc26a1; St3gal1;
Metabolism of carbohydrates	19819	REACTOME	10090	18	7.89474	228	0.345238	0.680038	Amy1; B3gnt3; Bcan; Gale; Gckr; Has3; Hexb; Hk2; Hs3st1; Hs3st3b1; Hs6st1; Lum; Lyve1; Ogn; Rps27a; Sdc4; Slc26a1; St3gal1;
Myoclonic epilepsy of Lafora	19721	REACTOME	10090	18	7.89474	228	0.345238	0.680038	Amy1; B3gnt3; Bcan; Gale; Gckr; Has3; Hexb; Hk2; Hs3st1; Hs3st3b1; Hs6st1; Lum; Lyve1; Ogn; Rps27a; Sdc4; Slc26a1; St3gal1;
EGFR interacts with phospholipase C-gamma	17745	REACTOME	10090	3	10	30	0.356313	0.693787	Adcy7; Egfr; Pde1c;
Glucagon signaling in metabolic regulation	17036	REACTOME	10090	3	10	30	0.356313	0.693787	Adcy7; Gng11; Gng4;
TGF-beta receptor signaling activates SMADs	17790	REACTOME	10090	3	10	30	0.356313	0.693787	Bambi; Rps27a; Tgfb1;
Post-translational protein modification	17765	REACTOME	10090	15	7.89474	190	0.36457	0.706614	B3gnt3; F10; Galnt3; Galnt4; Gcnt4; Gfpt1; Gmppb; Muc1; Muc20; Mvd; Pigp; Plaur; St3gal1; St6gal1; VKORC1;
Defensins	16669	REACTOME	10090	2	11.1111	18	0.366335	0.7068	Defb1; Prss2;
Telomere C-strand (Lagging Strand) Synthesis	18161	REACTOME	10090	2	11.1111	18	0.366335	0.7068	Apex1; Rfc4;
Signaling by NOTCH	19616	REACTOME	10090	6	8.57143	70	0.373297	0.718596	Aph1c; Dll1; Dner; Gzmb; Hif1a; Rps27a;
FCERI mediated Ca+2 mobilization	18706	REACTOME	10090	3	9.67742	31	0.376054	0.720628	Lcp2; Lyn; Vav2;
PLCG1 events in ERBB2 signaling	16810	REACTOME	10090	3	9.67742	31	0.376054	0.720628	Adcy7; Egfr; Pde1c;
Role of LAT2/NTAL/LAB on calcium mobilization	18625	REACTOME	10090	7	8.33333	84	0.381902	0.730182	Cd28; Egfr; Fgf1; Fgf23; Fgf9; Hbegf; Lyn;
Translation	17506	REACTOME	10090	11	7.97101	138	0.383207	0.731028	Eif3a; Eif3j2; Gm9846; Rpl10; Rpl37a; Rpl39; Rps11; Rps14; Rps27; Rps27a; Rps29;
Constitutive PI3K/AKT Signaling in Cancer	17916	REACTOME	10090	6	8.4507	71	0.386197	0.733428	Cd28; Egfr; Fgf1; Fgf23; Fgf9; Hbegf;
Signaling by constitutively active EGFR	16964	REACTOME	10090	2	10.5263	19	0.392207	0.739865	Egfr; Rps27a;
Neurotransmitter Receptor Binding And Downstream Transmission In The Postsynaptic Cell	17261	REACTOME	10090	9	8.03571	112	0.393785	0.74119	Adcy7; Chrna2; Chrnb4; Gabra1; Gabrq; Gng4; Kcnj5; Rps6ka1; Rps6ka3;
Extension of Telomeres	19032	REACTOME	10090	2	10	20	0.417591	0.765584	Apex1; Rfc4;
Intrinsic Pathway	17875	REACTOME	10090	2	10	20	0.417591	0.765584	A2m; F10;
Oxygen-dependent proline hydroxylation of Hypoxia-inducible Factor Alpha	17839	REACTOME	10090	2	10	20	0.417591	0.765584	Hif1a; Rps27a;
Role of phospholipids in phagocytosis	17073	REACTOME	10090	2	10	20	0.417591	0.765584	Fcgr1; Ppapdc1a;
Signaling by Leptin	19432	REACTOME	10090	2	10	20	0.417591	0.765584	Lep; Stat5a;
Aquaporin-mediated transport	17852	REACTOME	10090	4	8.69565	46	0.410111	0.766808	Adcy7; Aqp5; Gng11; Gng4;
Constitutive Signaling by NOTCH1 HD+PEST Domain Mutants	19717	REACTOME	10090	3	9.09091	33	0.415114	0.771056	Aph1c; Dll1; Rps27a;
Constitutive Signaling by NOTCH1 PEST Domain Mutants	17915	REACTOME	10090	3	9.09091	33	0.415114	0.771056	Aph1c; Dll1; Rps27a;
Stimuli-sensing channels	16742	REACTOME	10090	7	7.95455	88	0.429139	0.785055	Ano4; Clcn1; Mcoln2; Mlkl; Ripk1; Rps27a; Scnn1g;
Transcriptional Regulation of Adipocyte Differentiation in 3T3-L1 Pre-adipocytes	14802	REACTOME	10090	4	8.33333	48	0.442462	0.785672	BC006779; Klf5; Tgfb1; Tnf;
Axon guidance	18680	REACTOME	10090	20	7.46269	268	0.431612	0.787877	Aph1c; Cd72; Col4a3; Col4a4; Egfr; Ezr; Fes; Itga2; Itgav; Lyn; Pak3; Pak7; Rac2; Rnd1; Rps6ka1; Rps6ka3; Sema4d; Sh3gl2; Trem2; Vav2;
PI-3K cascade	18028	REACTOME	10090	6	8	75	0.437655	0.788711	Cd28; Egfr; Fgf1; Fgf23; Fgf9; Hbegf;
PI3K events in ERBB2 signaling	19422	REACTOME	10090	6	8	75	0.437655	0.788711	Cd28; Egfr; Fgf1; Fgf23; Fgf9; Hbegf;
PI3K events in ERBB4 signaling	18006	REACTOME	10090	6	8	75	0.437655	0.788711	Cd28; Egfr; Fgf1; Fgf23; Fgf9; Hbegf;
PI3K/AKT Signaling in Cancer	18809	REACTOME	10090	6	8	75	0.437655	0.788711	Cd28; Egfr; Fgf1; Fgf23; Fgf9; Hbegf;
PIP3 activates AKT signaling	17613	REACTOME	10090	6	8	75	0.437655	0.788711	Cd28; Egfr; Fgf1; Fgf23; Fgf9; Hbegf;
Metabolism of non-coding RNA	17479	REACTOME	10090	2	9.52381	21	0.442427	0.788917	Gm8186; Snrpe;
snRNP Assembly	18868	REACTOME	10090	2	9.52381	21	0.442427	0.788917	Gm8186; Snrpe;
Platelet Aggregation (Plug Formation)	19588	REACTOME	10090	3	8.82353	34	0.434355	0.79118	Adra2c; Mpl; Rasgrp1;
Integration of energy metabolism	17060	REACTOME	10090	7	7.86517	89	0.4409	0.791191	Adcy7; Adra2c; Chrm3; Gng11; Gng4; Kcnj11; Stxbp1;
Developmental Biology	19101	REACTOME	10090	30	7.33496	409	0.440843	0.792768	Adipoq; Angptl4; Aph1c; BC006779; Cd72; Col4a3; Col4a4; Egfr; Ezr; Fes; Itga2; Itgav; Klf5; Lefty1; Lep; Lyn; Mapk11; Nkx6-1; Pak3; Pak7; Rac2; Rnd1; Rps6ka1; Rps6ka3; Sema4d; Sh3gl2; Tgfb1; Tnf; Trem2; Vav2;
Transmission across Chemical Synapses	19547	REACTOME	10090	12	7.54717	159	0.448721	0.795119	Adcy7; Cacng4; Chrna2; Chrnb4; Gabra1; Gabrq; Glul; Gng4; Kcnj5; Rps6ka1; Rps6ka3; Stxbp1;
Fertilization	19063	REACTOME	10090	2	9.09091	22	0.466665	0.806663	Catsper4; Cd9;
Post-translational modification: synthesis of GPI-anchored proteins	17448	REACTOME	10090	2	9.09091	22	0.466665	0.806663	Pigp; Plaur;
Pyrimidine metabolism	17534	REACTOME	10090	2	9.09091	22	0.466665	0.806663	Nt5c1a; Upp1;
Reproduction	19064	REACTOME	10090	2	9.09091	22	0.466665	0.806663	Catsper4; Cd9;
Biosynthesis of the N-glycan precursor (dolichol lipid-linked oligosaccharide, LLO) and transfer to a nascent protein	17462	REACTOME	10090	5	7.93651	63	0.461322	0.808986	Gfpt1; Gmppb; Mvd; St3gal1; St6gal1;
Disease	16877	REACTOME	10090	63	7.16724	879	0.469152	0.809311	Adcy7; Akr1b8; Amn; Amy1; Aph1c; Atp6v0a4; B2m; B3gnt3; Bambi; Bcan; Camp; Cd28; Clps; Dll1; Dner; Egfr; Fgf1; Fgf23; Fgf9; Fzd2; Gale; Gckr; Has3; Hbegf; Hexb; Hif1a; Hist2h3c2; Hk2; Hs3st1; Hs3st3b1; Hs6st1; Lrat; Lrp2; Lrp8; Ltf; Lum; Lyve1; Nos2; Ogn; Opn1sw; Pde1c; Pnlip; Psmb8; Psmb9; Rdh10; Rgs9; Rgs9bp; Rps27a; Saa1; Saa2; Saa3; Sdc4; Sh3gl2; Slc26a1; Slc52a3; Snca; St3gal1; Stat5a; Stra6…
EPH-ephrin mediated repulsion of cells	18281	REACTOME	10090	3	8.33333	36	0.472088	0.809431	Aph1c; Lyn; Vav2;
FRS2-mediated cascade	19068	REACTOME	10090	3	8.33333	36	0.472088	0.809431	Fgf1; Fgf23; Fgf9;
Growth hormone receptor signaling	19332	REACTOME	10090	3	8.33333	36	0.472088	0.809431	Lyn; Socs1; Stat5a;
PI3K/AKT activation	16822	REACTOME	10090	6	7.69231	78	0.475741	0.812404	Cd28; Egfr; Fgf1; Fgf23; Fgf9; Hbegf;
Apoptosis	16750	REACTOME	10090	11	7.48299	147	0.466178	0.814129	Apaf1; Bid; Cdh1; Fas; Gm10053; Gzmb; Psmb8; Psmb9; Ripk1; Rps27a; Tnf;
Activation of GABAB receptors	17816	REACTOME	10090	3	8.10811	37	0.490523	0.819473	Adcy7; Gng4; Kcnj5;
GABA B receptor activation	18543	REACTOME	10090	3	8.10811	37	0.490523	0.819473	Adcy7; Gng4; Kcnj5;
A tetrasaccharide linker sequence is required for GAG synthesis	18169	REACTOME	10090	2	8.69565	23	0.490265	0.822287	Bcan; Sdc4;
CaM pathway	17926	REACTOME	10090	2	8.69565	23	0.490265	0.822287	Adcy7; Pde1c;
Calmodulin induced events	19381	REACTOME	10090	2	8.69565	23	0.490265	0.822287	Adcy7; Pde1c;
GRB2 events in ERBB2 signaling	19431	REACTOME	10090	2	8.69565	23	0.490265	0.822287	Egfr; Hbegf;
Inactivation, recovery and regulation of the phototransduction cascade	19180	REACTOME	10090	2	8.69565	23	0.490265	0.822287	Rgs9; Rgs9bp;
PTM: gamma carboxylation, hypusine formation and arylsulfatase activation	18304	REACTOME	10090	2	8.69565	23	0.490265	0.822287	F10; VKORC1;
Processing of Capped Intronless Pre-mRNA	17458	REACTOME	10090	2	8.69565	23	0.490265	0.822287	Gm8186; Snrpe;
The phototransduction cascade	19181	REACTOME	10090	2	8.69565	23	0.490265	0.822287	Rgs9; Rgs9bp;
GAB1 signalosome	19115	REACTOME	10090	6	7.59494	79	0.488277	0.832134	Cd28; Egfr; Fgf1; Fgf23; Fgf9; Hbegf;
Activation of G protein gated Potassium channels	19599	REACTOME	10090	2	8.33333	24	0.513198	0.840771	Gng4; Kcnj5;
CREB phosphorylation through the activation of Ras	17686	REACTOME	10090	2	8.33333	24	0.513198	0.840771	Rps6ka1; Rps6ka3;
G protein gated Potassium channels	17069	REACTOME	10090	2	8.33333	24	0.513198	0.840771	Gng4; Kcnj5;
Inhibition of voltage gated Ca2+ channels via Gbeta/gamma subunits	19521	REACTOME	10090	2	8.33333	24	0.513198	0.840771	Gng4; Kcnj5;
Signaling by Robo receptor	17917	REACTOME	10090	2	8.33333	24	0.513198	0.840771	Pak3; Pak7;
Synthesis of IP3 and IP4 in the cytosol	19445	REACTOME	10090	2	8.33333	24	0.513198	0.840771	Plch1; Pld4;
YAP1- and WWTR1 (TAZ)-stimulated gene expression	19158	REACTOME	10090	2	8.33333	24	0.513198	0.840771	BC006779; Hipk2;
FCERI mediated MAPK activation	19649	REACTOME	10090	3	7.89474	38	0.508635	0.844734	Lcp2; Lyn; Vav2;
Downstream signal transduction	17892	REACTOME	10090	9	7.14286	126	0.535706	0.849706	Adcy7; Cd28; Egfr; Fgf1; Fgf23; Fgf9; Hbegf; Pde1c; Stat5a;
Ubiquitin Mediated Degradation of Phosphorylated Cdc25A	18050	REACTOME	10090	4	7.40741	54	0.535604	0.851137	Chek1; Psmb8; Psmb9; Rps27a;
p53-Independent DNA Damage Response	17397	REACTOME	10090	4	7.40741	54	0.535604	0.851137	Chek1; Psmb8; Psmb9; Rps27a;
p53-Independent G1/S DNA damage checkpoint	16678	REACTOME	10090	4	7.40741	54	0.535604	0.851137	Chek1; Psmb8; Psmb9; Rps27a;
Ca-dependent events	17183	REACTOME	10090	2	8	25	0.535439	0.855692	Adcy7; Pde1c;
Cellular response to hypoxia	17395	REACTOME	10090	2	8	25	0.535439	0.855692	Hif1a; Rps27a;
Regulation of Hypoxia-inducible Factor (HIF) by oxygen	17840	REACTOME	10090	2	8	25	0.535439	0.855692	Hif1a; Rps27a;
SHC1 events in ERBB2 signaling	17288	REACTOME	10090	2	8	25	0.535439	0.855692	Egfr; Hbegf;
VEGFR2 mediated vascular permeability	18650	REACTOME	10090	2	8	25	0.535439	0.855692	Pak3; Vav2;
WNT ligand biogenesis and trafficking	17115	REACTOME	10090	2	8	25	0.535439	0.855692	Wnt10a; Wnt9a;
WNT ligand secretion is abrogated by the PORCN inhibitor LGK974	18926	REACTOME	10090	2	8	25	0.535439	0.855692	Wnt10a; Wnt9a;
Mitochondrial biogenesis	19465	REACTOME	10090	3	7.69231	39	0.526405	0.859085	BC006779; Gm10053; Mapk11;
Vasopressin regulates renal water homeostasis via Aquaporins	18291	REACTOME	10090	3	7.69231	39	0.526405	0.859085	Adcy7; Gng11; Gng4;
NGF signalling via TRKA from the plasma membrane	19284	REACTOME	10090	12	7.05882	170	0.543908	0.859497	Adcy7; Cd28; Egfr; Fgf1; Fgf23; Fgf9; Hbegf; Mapk11; Pde1c; Rps6ka1; Rps6ka3; Sh3gl2;
G alpha (q) signalling events	19293	REACTOME	10090	11	7.05128	156	0.547208	0.8631	Bdkrb1; Bdkrb2; Ccl9; Chrm3; Ffar2; Fpr2; P2ry2; Saa1; Saa2; Saa3; Tbxa2r;
Metabolism of amino acids and derivatives	18120	REACTOME	10090	13	7.10383	183	0.532798	0.86618	Aass; Ddc; Glul; Hal; Hdc; Ido1; Ido2; Odc1; Pcbd1; Psmb8; Psmb9; Smox; Tat;
Signaling by FGFR in disease	17267	REACTOME	10090	10	7.14286	140	0.532425	0.867238	Adcy7; Cd28; Egfr; Fgf1; Fgf23; Fgf9; Hbegf; Pde1c; Rps27a; Stat5a;
DNA strand elongation	16968	REACTOME	10090	2	7.69231	26	0.556972	0.872005	Apex1; Rfc4;
NCAM1 interactions	17538	REACTOME	10090	2	7.69231	26	0.556972	0.872005	Col4a3; Col4a4;
Platelet homeostasis	16899	REACTOME	10090	3	7.31707	41	0.560846	0.876451	Fgr; Lrp8; Nos2;
Cell death signalling via NRAGE, NRIF and NADE	18269	REACTOME	10090	4	7.14286	56	0.564899	0.881159	Aph1c; Bdnf; Rps27a; Vav2;
AUF1 (hnRNP D0) destabilizes mRNA	17381	REACTOME	10090	4	7.01754	57	0.57916	0.890288	Hspa1b; Psmb8; Psmb9; Rps27a;
Regulation of mRNA stability by proteins that bind AU-rich elements	17152	REACTOME	10090	6	6.97674	86	0.572799	0.89184	Hspa1b; Mapk11; Psmb8; Psmb9; Rps27a; Zfp36;
Circadian Clock	14815	REACTOME	10090	3	7.14286	42	0.577487	0.892575	BC006779; Bhlhe41; Rps27a;
Signaling by ERBB2	16809	REACTOME	10090	9	6.87023	131	0.583653	0.893949	Adcy7; Cd28; Egfr; Fgf1; Fgf23; Fgf9; Hbegf; Pde1c; Rps27a;
Signaling by FGFR	19576	REACTOME	10090	9	6.87023	131	0.583653	0.893949	Adcy7; Cd28; Egfr; Fgf1; Fgf23; Fgf9; Hbegf; Pde1c; Rps27a;
Respiratory electron transport, ATP synthesis by chemiosmotic coupling, and heat production by uncoupling proteins.	18412	REACTOME	10090	7	6.93069	101	0.576552	0.894395	2310016M24Rik; Cox16; Etfb; Gm10053; Ndufc1; mt-Co2; mt-Nd6;
Downstream signaling of activated FGFR	17895	REACTOME	10090	8	6.83761	117	0.590076	0.90053	Adcy7; Cd28; Egfr; Fgf1; Fgf23; Fgf9; Hbegf; Pde1c;
DAG and IP3 signaling	19176	REACTOME	10090	2	7.14286	28	0.597873	0.901065	Adcy7; Pde1c;
Regulation of Insulin-like Growth Factor (IGF) transport and uptake by Insulin-like Growth Factor Binding Proteins (IGFBPs)	17786	REACTOME	10090	2	7.14286	28	0.597873	0.901065	Igfals; Klk1;
Striated Muscle Contraction	17352	REACTOME	10090	2	7.14286	28	0.597873	0.901065	Actc1; Mybpc2;
Metabolism of nucleotides	19782	REACTOME	10090	5	6.84932	73	0.594052	0.901723	Gda; Nt5c1a; Nudt16; Txnrd1; Upp1;
Signaling by EGFR	18336	REACTOME	10090	10	6.80272	147	0.595837	0.902816	Adcy7; Cd28; Egfr; Fgf1; Fgf23; Fgf9; Hbegf; Pde1c; Rps27a; Sh3gl2;
Chondroitin sulfate/dermatan sulfate metabolism	17556	REACTOME	10090	3	6.81818	44	0.609556	0.913794	Bcan; Hexb; Sdc4;
Signaling by EGFR in Cancer	19724	REACTOME	10090	10	6.71141	149	0.613209	0.917647	Adcy7; Cd28; Egfr; Fgf1; Fgf23; Fgf9; Hbegf; Pde1c; Rps27a; Sh3gl2;
Global Genomic NER (GG-NER)	17378	REACTOME	10090	2	6.89655	29	0.617235	0.918801	Apex1; Rfc4;
Glucagon-type ligand receptors	16786	REACTOME	10090	2	6.89655	29	0.617235	0.918801	Gng11; Gng4;
Post NMDA receptor activation events	17774	REACTOME	10090	2	6.89655	29	0.617235	0.918801	Rps6ka1; Rps6ka3;
Complement cascade	16925	REACTOME	10090	2	6.66667	30	0.635872	0.933421	Fcna; Hc;
Glycosphingolipid metabolism	17583	REACTOME	10090	2	6.66667	30	0.635872	0.933421	Hexb; Ugcg;
Ion transport by P-type ATPases	19881	REACTOME	10090	2	6.66667	30	0.635872	0.933421	Fxyd4; Pln;
NOTCH1 Intracellular Domain Regulates Transcription	19199	REACTOME	10090	2	6.66667	30	0.635872	0.933421	Hif1a; Rps27a;
PLC-gamma1 signalling	17584	REACTOME	10090	2	6.66667	30	0.635872	0.933421	Adcy7; Pde1c;
Transcriptional activation of mitochondrial biogenesis	18723	REACTOME	10090	2	6.66667	30	0.635872	0.933421	BC006779; Gm10053;
G alpha (12/13) signalling events	18452	REACTOME	10090	3	6.52174	46	0.639958	0.936174	Rac2; Tbxa2r; Vav2;
Nuclear Receptor transcription pathway	16958	REACTOME	10090	3	6.52174	46	0.639958	0.936174	Esr2; Rarb; Rorb;
Glycerophospholipid biosynthesis	19211	REACTOME	10090	5	6.49351	77	0.641789	0.937234	Dgat2; Pla2g1b; Pld4; Pnpla2; Pnpla3;
The citric acid (TCA) cycle and respiratory electron transport	17057	REACTOME	10090	9	6.47482	139	0.655232	0.940646	2310016M24Rik; Adhfe1; Cox16; Crabp2; Etfb; Gm10053; Ndufc1; mt-Co2; mt-Nd6;
Factors involved in megakaryocyte development and platelet production	18141	REACTOME	10090	7	6.42202	109	0.657567	0.940809	Ehd1; Hist2h3c2; Irf1; Irf7; Maff; Nfe2; Sh2b2;
Cellular responses to stress	17198	REACTOME	10090	14	6.54206	214	0.656819	0.941329	Gm10053; Gpx2; Hif1a; Hist2h3c2; Hmga1-rs1; Hmga1; Hspa1b; Mapk11; Nfkb1; Rps27a; Rps6ka1; Rps6ka3; Sod2; Txnrd1;
G1/S DNA Damage Checkpoints	18495	REACTOME	10090	4	6.45161	62	0.646264	0.942143	Chek1; Psmb8; Psmb9; Rps27a;
Cross-presentation of soluble exogenous antigens (endosomes)	18075	REACTOME	10090	3	6.38298	47	0.654523	0.942824	Fcgr1; Psmb8; Psmb9;
Regulation of actin dynamics for phagocytic cup formation	16740	REACTOME	10090	3	6.38298	47	0.654523	0.942824	Fcgr1; Myo10; Vav2;
Glucagon-like Peptide-1 (GLP1) regulates insulin secretion	19611	REACTOME	10090	2	6.45161	31	0.653791	0.944984	Gng11; Gng4;
Purine metabolism	17614	REACTOME	10090	2	6.45161	31	0.653791	0.944984	Gda; Nt5c1a;
Sialic acid metabolism	19921	REACTOME	10090	2	6.45161	31	0.653791	0.944984	St3gal1; St6gal1;
Signaling by ERBB4	17279	REACTOME	10090	9	6.42857	140	0.663669	0.947939	Aph1c; Cd28; Egfr; Fgf1; Fgf23; Fgf9; Hbegf; Rps27a; Stat5a;
Activation of NMDA receptor upon glutamate binding and postsynaptic events	19633	REACTOME	10090	2	6.25	32	0.670999	0.956795	Rps6ka1; Rps6ka3;
Activation of ATR in response to replication stress	19222	REACTOME	10090	2	6.06061	33	0.687508	0.968917	Chek1; Rfc4;
Antigen activates B Cell Receptor (BCR) leading to generation of second messengers	16813	REACTOME	10090	2	6.06061	33	0.687508	0.968917	Lyn; Pik3ap1;
Nuclear signaling by ERBB4	16761	REACTOME	10090	3	6.12245	49	0.68237	0.969744	Aph1c; Hbegf; Stat5a;
Triglyceride Biosynthesis	18053	REACTOME	10090	2	5.88235	34	0.70333	0.987928	Dgat2; Gyk;
Regulation of activated PAK-2p34 by proteasome mediated degradation	18951	REACTOME	10090	3	5.88235	51	0.708513	0.990281	Psmb8; Psmb9; Rps27a;
Regulation of ornithine decarboxylase (ODC)	18779	REACTOME	10090	3	5.88235	51	0.708513	0.990281	Odc1; Psmb8; Psmb9;
Senescence-Associated Secretory Phenotype (SASP)	18860	REACTOME	10090	5	6.0241	83	0.706496	0.990733	Hist2h3c2; Nfkb1; Rps27a; Rps6ka1; Rps6ka3;
Activation of gene expression by SREBF (SREBP)	17082	REACTOME	10090	2	5.71429	35	0.71848	0.999265	BC006779; Mvd;
CDK-mediated phosphorylation and removal of Cdc6	17526	REACTOME	10090	3	5.76923	52	0.720951	0.99942	Psmb8; Psmb9; Rps27a;
AMER1 mutants destabilize the destruction complex	17537	REACTOME	10090	3	4	75	0.907317	1	Psmb8; Psmb9; Rps27a;
APC truncation mutants are not K63 polyubiquitinated	18771	REACTOME	10090	3	4	75	0.907317	1	Psmb8; Psmb9; Rps27a;
APC truncation mutants have impaired AXIN binding	18066	REACTOME	10090	3	4	75	0.907317	1	Psmb8; Psmb9; Rps27a;
APC/C-mediated degradation of cell cycle proteins	17693	REACTOME	10090	4	4.70588	85	0.859801	1	Aurkb; Psmb8; Psmb9; Rps27a;
APC/C:Cdc20 mediated degradation of Securin	18457	REACTOME	10090	3	4.61538	65	0.847181	1	Psmb8; Psmb9; Rps27a;
APC/C:Cdc20 mediated degradation of mitotic proteins	16931	REACTOME	10090	3	4.28571	70	0.880574	1	Psmb8; Psmb9; Rps27a;
APC/C:Cdh1 mediated degradation of Cdc20 and other APC/C:Cdh1 targeted proteins in late mitosis/early G1	18253	REACTOME	10090	4	5.71429	70	0.738018	1	Aurkb; Psmb8; Psmb9; Rps27a;
AXIN missense mutants destabilize the destruction complex	18535	REACTOME	10090	3	4	75	0.907317	1	Psmb8; Psmb9; Rps27a;
AXIN mutants destabilize the destruction complex, activating WNT signaling	17836	REACTOME	10090	3	4	75	0.907317	1	Psmb8; Psmb9; Rps27a;
Activation of APC/C and APC/C:Cdc20 mediated degradation of mitotic proteins	17295	REACTOME	10090	3	4.22535	71	0.886417	1	Psmb8; Psmb9; Rps27a;
Antigen processing: Ubiquitination & Proteasome degradation	18074	REACTOME	10090	9	5.29412	170	0.857089	1	Asb1; Asb4; Dtx3l; Psmb8; Psmb9; Rnf182; Rnf19b; Rps27a; Socs1;
Asparagine N-linked glycosylation	19034	REACTOME	10090	5	4.9505	101	0.849868	1	Gfpt1; Gmppb; Mvd; St3gal1; St6gal1;
Assembly of the pre-replicative complex	19853	REACTOME	10090	3	4.47761	67	0.86141	1	Psmb8; Psmb9; Rps27a;
Asymmetric localization of PCP proteins	19258	REACTOME	10090	3	5	60	0.805968	1	Psmb8; Psmb9; Rps27a;
Autodegradation of Cdh1 by Cdh1:APC/C	18310	REACTOME	10090	3	4.91803	61	0.814893	1	Psmb8; Psmb9; Rps27a;
Autodegradation of the E3 ubiquitin ligase COP1	16703	REACTOME	10090	3	5.66038	53	0.732972	1	Psmb8; Psmb9; Rps27a;
Bile acid and bile salt metabolism	19596	REACTOME	10090	2	5.55556	36	0.732973	1	Alb; Slc27a5;
Biological oxidations	19257	REACTOME	10090	5	3.42466	146	0.980222	1	Cyp2s1; Ggct; Slc26a1; Smox; Tbxas1;
CDT1 association with the CDC6:ORC:origin complex	16983	REACTOME	10090	3	5.08475	59	0.796685	1	Psmb8; Psmb9; Rps27a;
Cell Cycle	17635	REACTOME	10090	16	3.19361	501	0.999959	1	Apex1; Aurkb; Ccdc99; Cep72; Chek1; Gm9846; Hist1h2bn; Hist2h3c2; Oip5; Psmb8; Psmb9; Rec8; Rfc4; Rps27; Rps27a; Ska2;
Cell Cycle Checkpoints	17750	REACTOME	10090	5	4.34783	115	0.916304	1	Chek1; Psmb8; Psmb9; Rfc4; Rps27a;
Cell Cycle, Mitotic	16819	REACTOME	10090	12	2.83688	423	0.999968	1	Apex1; Aurkb; Ccdc99; Cep72; Gm9846; Hist2h3c2; Psmb8; Psmb9; Rfc4; Rps27; Rps27a; Ska2;
Cell junction organization	19461	REACTOME	10090	2	3.27869	61	0.935892	1	Cdh1; Col17a1;
Cell-Cell communication	19700	REACTOME	10090	5	4.90196	102	0.855765	1	Cd2ap; Cdh1; Col17a1; Fyb; Mapk11;
Cellular Senescence	18091	REACTOME	10090	8	5.67376	141	0.787659	1	Hist2h3c2; Hmga1-rs1; Hmga1; Mapk11; Nfkb1; Rps27a; Rps6ka1; Rps6ka3;
Chromatin modifying enzymes	18029	REACTOME	10090	2	1.02564	195	0.999991	1	Hist1h2bn; Hist2h3c2;
Chromatin organization	16838	REACTOME	10090	2	1.02564	195	0.999991	1	Hist1h2bn; Hist2h3c2;
Chromosome Maintenance	16909	REACTOME	10090	4	4.87805	82	0.840214	1	Apex1; Hist2h3c2; Oip5; Rfc4;
Class B/2 (Secretin family receptors)	17048	REACTOME	10090	3	5.26316	57	0.777004	1	Adm; Gng11; Gng4;
Clathrin derived vesicle budding	19013	REACTOME	10090	2	3.57143	56	0.913618	1	Ap4b1; Sh3gl2;
Cleavage of Growing Transcript in the Termination Region	18668	REACTOME	10090	2	5.12821	39	0.772691	1	Gm8186; Snrpe;
Cyclin A:Cdk2-associated events at S phase entry	17275	REACTOME	10090	3	4.54545	66	0.854448	1	Psmb8; Psmb9; Rps27a;
Cyclin E associated events during G1/S transition	19417	REACTOME	10090	3	4.54545	66	0.854448	1	Psmb8; Psmb9; Rps27a;
Cytochrome P450 - arranged by substrate type	16648	REACTOME	10090	2	3.125	64	0.946519	1	Cyp2s1; Tbxas1;
DNA Damage/Telomere Stress Induced Senescence	17409	REACTOME	10090	3	4.6875	64	0.839602	1	Hist2h3c2; Hmga1-rs1; Hmga1;
DNA Repair	18035	REACTOME	10090	3	3.15789	95	0.968249	1	Apex1; Rfc4; Rps27a;
DNA Replication	17107	REACTOME	10090	5	5.05051	99	0.837475	1	Apex1; Psmb8; Psmb9; Rfc4; Rps27a;
DNA Replication Pre-Initiation	19667	REACTOME	10090	3	3.79747	79	0.924674	1	Psmb8; Psmb9; Rps27a;
DNA methylation	19058	REACTOME	10090	2	2.77778	72	0.967263	1	Hist1h2bn; Hist2h3c2;
Defective AMN causes hereditary megaloblastic anemia 1	18315	REACTOME	10090	2	2.77778	72	0.967263	1	Amn; Slc52a3;
Defective BTD causes biotidinase deficiency	18555	REACTOME	10090	2	2.77778	72	0.967263	1	Amn; Slc52a3;
Defective CD320 causes methylmalonic aciduria	18552	REACTOME	10090	2	2.77778	72	0.967263	1	Amn; Slc52a3;
Defective CUBN causes hereditary megaloblastic anemia 1	18560	REACTOME	10090	2	2.77778	72	0.967263	1	Amn; Slc52a3;
Defective GIF causes intrinsic factor deficiency	18319	REACTOME	10090	2	2.77778	72	0.967263	1	Amn; Slc52a3;
Defective HLCS causes multiple carboxylase deficiency	19910	REACTOME	10090	2	2.77778	72	0.967263	1	Amn; Slc52a3;
Defective LMBRD1 causes methylmalonic aciduria and homocystinuria type cblF	16859	REACTOME	10090	2	2.77778	72	0.967263	1	Amn; Slc52a3;
Defective MMAA causes methylmalonic aciduria type cblA	18486	REACTOME	10090	2	2.77778	72	0.967263	1	Amn; Slc52a3;
Defective MMAB causes methylmalonic aciduria type cblB	18557	REACTOME	10090	2	2.77778	72	0.967263	1	Amn; Slc52a3;
Defective MMACHC causes methylmalonic aciduria and homocystinuria type cblC	18487	REACTOME	10090	2	2.77778	72	0.967263	1	Amn; Slc52a3;
Defective MMADHC causes methylmalonic aciduria and homocystinuria type cblD	18489	REACTOME	10090	2	2.77778	72	0.967263	1	Amn; Slc52a3;
Defective MTR causes methylmalonic aciduria and homocystinuria type cblG	18558	REACTOME	10090	2	2.77778	72	0.967263	1	Amn; Slc52a3;
Defective MTRR causes methylmalonic aciduria and homocystinuria type cblE	18559	REACTOME	10090	2	2.77778	72	0.967263	1	Amn; Slc52a3;
Defective MUT causes methylmalonic aciduria mut type	18553	REACTOME	10090	2	2.77778	72	0.967263	1	Amn; Slc52a3;
Defective TCN2 causes hereditary megaloblastic anemia	19702	REACTOME	10090	2	2.77778	72	0.967263	1	Amn; Slc52a3;
Defects in biotin (Btn) metabolism	18554	REACTOME	10090	2	2.77778	72	0.967263	1	Amn; Slc52a3;
Defects in cobalamin (B12) metabolism	19701	REACTOME	10090	2	2.77778	72	0.967263	1	Amn; Slc52a3;
Defects in vitamin and cofactor metabolism	19699	REACTOME	10090	2	2.77778	72	0.967263	1	Amn; Slc52a3;
Degradation of GLI1 by the proteasome	18498	REACTOME	10090	3	5	60	0.805968	1	Psmb8; Psmb9; Rps27a;
Degradation of GLI2 by the proteasome	18318	REACTOME	10090	3	5	60	0.805968	1	Psmb8; Psmb9; Rps27a;
Degradation of beta-catenin by the destruction complex	17332	REACTOME	10090	3	4	75	0.907317	1	Psmb8; Psmb9; Rps27a;
EPH-Ephrin signaling	18408	REACTOME	10090	4	5.55556	72	0.75791	1	Aph1c; Lyn; Pak3; Vav2;
Epigenetic regulation of gene expression	18436	REACTOME	10090	3	2.77778	108	0.984781	1	Hist1h2bn; Hist2h3c2; Tet1;
Fatty acid, triacylglycerol, and ketone body metabolism	16965	REACTOME	10090	6	3.63636	165	0.979169	1	Angptl4; BC006779; Crabp2; Dgat2; Gyk; Txnrd1;
G alpha (s) signalling events	16694	REACTOME	10090	5	5.61798	89	0.762579	1	Adcy7; Adm; Mc2r; Tshr; Vipr2;
G-protein mediated events	19703	REACTOME	10090	2	5	40	0.784737	1	Adcy7; Pde1c;
G1/S Transition	18725	REACTOME	10090	3	2.91262	103	0.979743	1	Psmb8; Psmb9; Rps27a;
G2/M Checkpoints	18178	REACTOME	10090	2	5	40	0.784737	1	Chek1; Rfc4;
G2/M Transition	16797	REACTOME	10090	2	1.88679	106	0.996283	1	Cep72; Rps27a;
GLI3 is processed to GLI3R by the proteasome	18562	REACTOME	10090	3	5	60	0.805968	1	Psmb8; Psmb9; Rps27a;
Gene Expression	19038	REACTOME	10090	27	3.73444	723	0.999971	1	Adar; BC006779; Eif3a; Eif3j2; Esr2; Gm8186; Gm9846; Hipk2; Hist1h2bn; Hist2h3c2; Hspa1b; Mapk11; Psmb8; Psmb9; Rarb; Rorb; Rpl10; Rpl37a; Rpl39; Rps11; Rps14; Rps27; Rps27a; Rps29; Snrpe; Tet1; Zfp36;
Generic Transcription Pathway	19372	REACTOME	10090	6	5	120	0.859599	1	BC006779; Esr2; Hipk2; Rarb; Rorb; Rps27a;
Glucose transport	18697	REACTOME	10090	2	5.26316	38	0.760061	1	Gckr; Hk2;
Golgi Associated Vesicle Biogenesis	17813	REACTOME	10090	2	4	50	0.877347	1	Ap4b1; Sh3gl2;
HATs acetylate histones	17355	REACTOME	10090	2	1.5748	127	0.999078	1	Hist1h2bn; Hist2h3c2;
Hedgehog 'off' state	17041	REACTOME	10090	4	3.7037	108	0.952367	1	Adcy7; Psmb8; Psmb9; Rps27a;
Hedgehog ligand biogenesis	17806	REACTOME	10090	3	4.6875	64	0.839602	1	Psmb8; Psmb9; Rps27a;
Hexose transport	18921	REACTOME	10090	2	5.12821	39	0.772691	1	Gckr; Hk2;
Hh ligand biogenesis disease	18505	REACTOME	10090	3	5.17241	58	0.787033	1	Psmb8; Psmb9; Rps27a;
IGF1R signaling cascade	18472	REACTOME	10090	3	3.7037	81	0.932188	1	Fgf1; Fgf23; Fgf9;
IRE1alpha activates chaperones	17973	REACTOME	10090	2	4.7619	42	0.807155	1	Gfpt1; Kdelr3;
IRS-mediated signalling	19299	REACTOME	10090	3	4.05405	74	0.902446	1	Fgf1; Fgf23; Fgf9;
IRS-related events	19250	REACTOME	10090	3	3.84615	78	0.920638	1	Fgf1; Fgf23; Fgf9;
IRS-related events triggered by IGF1R	18469	REACTOME	10090	3	3.84615	78	0.920638	1	Fgf1; Fgf23; Fgf9;
Insulin receptor signalling cascade	18398	REACTOME	10090	3	3.65854	82	0.935681	1	Fgf1; Fgf23; Fgf9;
Loss of Function of SMAD2/3 in Cancer	19804	REACTOME	10090	3	5.26316	57	0.777004	1	Bambi; Rps27a; Tgfb1;
Loss of Function of SMAD4 in Cancer	17262	REACTOME	10090	3	5.26316	57	0.777004	1	Bambi; Rps27a; Tgfb1;
Loss of Function of TGFBR1 in Cancer	19120	REACTOME	10090	3	5.26316	57	0.777004	1	Bambi; Rps27a; Tgfb1;
Loss of Function of TGFBR2 in Cancer	18004	REACTOME	10090	3	5.26316	57	0.777004	1	Bambi; Rps27a; Tgfb1;
M Phase	17726	REACTOME	10090	9	3.2967	273	0.997751	1	Aurkb; Ccdc99; Gm9846; Hist2h3c2; Psmb8; Psmb9; Rps27; Rps27a; Ska2;
M/G1 Transition	18162	REACTOME	10090	3	3.79747	79	0.924674	1	Psmb8; Psmb9; Rps27a;
Meiosis	19565	REACTOME	10090	3	2.77778	108	0.984781	1	Hist1h2bn; Hist2h3c2; Rec8;
Meiotic Recombination	14380	REACTOME	10090	2	2.40964	83	0.983579	1	Hist1h2bn; Hist2h3c2;
Meiotic Synapsis	14405	REACTOME	10090	3	3.19149	94	0.966439	1	Hist1h2bn; Hist2h3c2; Rec8;
Meiotic synapsis	17515	REACTOME	10090	3	3.19149	94	0.966439	1	Hist1h2bn; Hist2h3c2; Rec8;
Membrane Trafficking	17132	REACTOME	10090	4	2.31214	173	0.99862	1	Ap4b1; Rps27a; Sh3gl2; Tuba8;
Metabolism	17674	REACTOME	10090	91	6.43564	1414	0.855129	1	2310016M24Rik; A2m; Aass; Acer2; Adcy7; Adhfe1; Adra2c; Alas2; Alb; Alox5; Alox5ap; Alox8; Amn; Amy1; Angptl4; B3gnt3; BC006779; Bcan; Brip1; Car12; Car4; Cel; Chrm3; Clps; Cox16; Crabp2; Cyp2s1; Ddc; Dgat2; Etfb; Gale; Gch1; Gckr; Gda; Ggct; Glul; Gm10053; Gng11; Gng4; Gpx2; Gyk; Hal; Has3; Hdc; Hexb; Hk2; Hs3st1; Hs3st3b1; Hs6st1; Ido1; Ido2; Kcnj11; Lrp2; Lum; Lyve1; Mvd; Ndufc1; Nt5c1a; Nudt1…
Metabolism of lipids and lipoproteins	17812	REACTOME	10090	30	5.78035	519	0.899188	1	A2m; Acer2; Alb; Alox5; Alox5ap; Alox8; Amn; Angptl4; BC006779; Cel; Clps; Crabp2; Dgat2; Gpx2; Gyk; Hexb; Lrp2; Mvd; Pik3r5; Pla2g1b; Pld4; Pnlip; Pnpla2; Pnpla3; Ptgds; Ptges; Slc27a5; Tbxas1; Txnrd1; Ugcg;
Metabolism of proteins	17734	REACTOME	10090	30	5.40541	555	0.955537	1	B3gnt3; Eif3a; Eif3j2; F10; Galnt3; Galnt4; Gcnt4; Gfpt1; Gm9846; Gmppb; Igfals; Kdelr3; Klk1; Lep; Muc1; Muc20; Mvd; Pigp; Plaur; Rpl10; Rpl37a; Rpl39; Rps11; Rps14; Rps27; Rps27a; Rps29; St3gal1; St6gal1; VKORC1;
Metabolism of vitamins and cofactors	19001	REACTOME	10090	2	2.77778	72	0.967263	1	Amn; Slc52a3;
Metabolism of water-soluble vitamins and cofactors	19297	REACTOME	10090	2	2.77778	72	0.967263	1	Amn; Slc52a3;
Mitotic Anaphase	19723	REACTOME	10090	8	4.62428	173	0.928801	1	Aurkb; Ccdc99; Gm9846; Psmb8; Psmb9; Rps27; Rps27a; Ska2;
Mitotic G1-G1/S phases	18886	REACTOME	10090	3	2.41935	124	0.99404	1	Psmb8; Psmb9; Rps27a;
Mitotic G2-G2/M phases	18203	REACTOME	10090	2	1.85185	108	0.996741	1	Cep72; Rps27a;
Mitotic Metaphase and Anaphase	18597	REACTOME	10090	8	4.5977	174	0.931422	1	Aurkb; Ccdc99; Gm9846; Psmb8; Psmb9; Rps27; Rps27a; Ska2;
Mitotic Prometaphase	18604	REACTOME	10090	5	4.46429	112	0.904756	1	Aurkb; Ccdc99; Gm9846; Rps27; Ska2;
Mus musculus biological processes	16801	REACTOME	10090	11	5.04587	218	0.910306	1	BC006779; Bhlhe41; Hist1h2bn; Hist2h3c2; Klf5; Lep; Rec8; Rps27a; Stat5a; Tgfb1; Tnf;
Muscle contraction	18180	REACTOME	10090	2	4.7619	42	0.807155	1	Actc1; Mybpc2;
NCAM signaling for neurite out-growth	19725	REACTOME	10090	2	3.92157	51	0.884238	1	Col4a3; Col4a4;
NRAGE signals death through JNK	17436	REACTOME	10090	2	5.26316	38	0.760061	1	Bdnf; Vav2;
Negative epigenetic regulation of rRNA expression	19072	REACTOME	10090	2	2.15054	93	0.991338	1	Hist1h2bn; Hist2h3c2;
NoRC negatively regulates rRNA expression	17691	REACTOME	10090	2	2.32558	86	0.986431	1	Hist1h2bn; Hist2h3c2;
NoRC negatively regulates rRNA expression	16829	REACTOME	10090	2	2.35294	85	0.985539	1	Hist1h2bn; Hist2h3c2;
Nucleotide Excision Repair	17730	REACTOME	10090	2	4.7619	42	0.807155	1	Apex1; Rfc4;
Opioid Signalling	19313	REACTOME	10090	2	3.44828	58	0.923284	1	Adcy7; Pde1c;
Orc1 removal from chromatin	18150	REACTOME	10090	3	4.28571	70	0.880574	1	Psmb8; Psmb9; Rps27a;
Organelle biogenesis and maintenance	16776	REACTOME	10090	4	3.25203	123	0.977805	1	BC006779; Gm10053; Mapk11; Mrps14;
Oxidative Stress Induced Senescence	16762	REACTOME	10090	3	3.40909	88	0.953375	1	Hist2h3c2; Mapk11; Rps27a;
PCP/CE pathway	18163	REACTOME	10090	4	4.87805	82	0.840214	1	Fzd2; Psmb8; Psmb9; Rps27a;
PI3K Cascade	18655	REACTOME	10090	3	4.91803	61	0.814893	1	Fgf1; Fgf23; Fgf9;
PLC beta mediated events	19645	REACTOME	10090	2	5.12821	39	0.772691	1	Adcy7; Pde1c;
PPARA activates gene expression	19083	REACTOME	10090	3	2.94118	102	0.978561	1	Angptl4; BC006779; Txnrd1;
Phase 1 - Functionalization of compounds	16816	REACTOME	10090	3	3.75	80	0.928522	1	Cyp2s1; Smox; Tbxas1;
Phase II conjugation	17330	REACTOME	10090	2	3.1746	63	0.943178	1	Ggct; Slc26a1;
Phospholipid metabolism	19213	REACTOME	10090	6	5	120	0.859599	1	Dgat2; Pik3r5; Pla2g1b; Pld4; Pnpla2; Pnpla3;
Processing of Capped Intron-Containing Pre-mRNA	19662	REACTOME	10090	2	1.90476	105	0.996031	1	Gm8186; Snrpe;
Processing-defective Hh variants abrogate ligand secretion	18009	REACTOME	10090	3	4.6875	64	0.839602	1	Psmb8; Psmb9; Rps27a;
Pyruvate metabolism and Citric Acid (TCA) cycle	18874	REACTOME	10090	2	4.7619	42	0.807155	1	Adhfe1; Crabp2;
RNA Polymerase II Transcription	19676	REACTOME	10090	2	2.17391	92	0.990762	1	Gm8186; Snrpe;
RNA Polymerase II Transcription Termination	18402	REACTOME	10090	2	5.12821	39	0.772691	1	Gm8186; Snrpe;
RNF mutants show enhanced WNT signaling and proliferation	18167	REACTOME	10090	6	3.20856	187	0.992768	1	Fzd2; Hist2h3c2; Psmb8; Psmb9; Rps27a; Wnt9a;
Regulation of APC/C activators between G1/S and early anaphase	18229	REACTOME	10090	3	3.75	80	0.928522	1	Psmb8; Psmb9; Rps27a;
Regulation of Apoptosis	18195	REACTOME	10090	3	4.83871	62	0.823467	1	Psmb8; Psmb9; Rps27a;
Regulation of DNA replication	18076	REACTOME	10090	3	4	75	0.907317	1	Psmb8; Psmb9; Rps27a;
Regulation of PLK1 Activity at G2/M Transition	18880	REACTOME	10090	2	2.63158	76	0.97448	1	Cep72; Rps27a;
Regulation of cholesterol biosynthesis by SREBP (SREBF)	17083	REACTOME	10090	2	4.44444	45	0.83689	1	BC006779; Mvd;
Regulation of lipid metabolism by Peroxisome proliferator-activated receptor alpha (PPARalpha)	17948	REACTOME	10090	3	2.85714	105	0.981925	1	Angptl4; BC006779; Txnrd1;
Regulation of mitotic cell cycle	18373	REACTOME	10090	4	4.70588	85	0.859801	1	Aurkb; Psmb8; Psmb9; Rps27a;
Removal of licensing factors from origins	18754	REACTOME	10090	3	4.16667	72	0.892005	1	Psmb8; Psmb9; Rps27a;
Resolution of Sister Chromatid Cohesion	17085	REACTOME	10090	5	4.7619	105	0.872308	1	Aurkb; Ccdc99; Gm9846; Rps27; Ska2;
S Phase	19854	REACTOME	10090	5	4.2735	117	0.923302	1	Apex1; Psmb8; Psmb9; Rfc4; Rps27a;
S33 mutants of beta-catenin aren't phosphorylated	19677	REACTOME	10090	3	4	75	0.907317	1	Psmb8; Psmb9; Rps27a;
S37 mutants of beta-catenin aren't phosphorylated	18503	REACTOME	10090	3	4	75	0.907317	1	Psmb8; Psmb9; Rps27a;
S45 mutants of beta-catenin aren't phosphorylated	18800	REACTOME	10090	3	4	75	0.907317	1	Psmb8; Psmb9; Rps27a;
SCF(Skp2)-mediated degradation of p27/p21	19632	REACTOME	10090	3	5.17241	58	0.787033	1	Psmb8; Psmb9; Rps27a;
SCF-beta-TrCP mediated degradation of Emi1	17788	REACTOME	10090	3	5.35714	56	0.766591	1	Psmb8; Psmb9; Rps27a;
SMAD2/3 MH2 Domain Mutants in Cancer	18566	REACTOME	10090	3	5.26316	57	0.777004	1	Bambi; Rps27a; Tgfb1;
SMAD2/3 Phosphorylation Motif Mutants in Cancer	16676	REACTOME	10090	3	5.26316	57	0.777004	1	Bambi; Rps27a; Tgfb1;
SMAD4 MH2 Domain Mutants in Cancer	19286	REACTOME	10090	3	5.26316	57	0.777004	1	Bambi; Rps27a; Tgfb1;
Separation of Sister Chromatids	16986	REACTOME	10090	8	4.79042	167	0.911183	1	Aurkb; Ccdc99; Gm9846; Psmb8; Psmb9; Rps27; Rps27a; Ska2;
Signaling by Hedgehog	19238	REACTOME	10090	4	3.27869	122	0.976617	1	Adcy7; Psmb8; Psmb9; Rps27a;
Signaling by Insulin receptor	17037	REACTOME	10090	4	3.84615	104	0.942028	1	Atp6v0a4; Fgf1; Fgf23; Fgf9;
Signaling by TGF-beta Receptor Complex	19738	REACTOME	10090	3	5.26316	57	0.777004	1	Bambi; Rps27a; Tgfb1;
Signaling by TGF-beta Receptor Complex in Cancer	17456	REACTOME	10090	3	5.26316	57	0.777004	1	Bambi; Rps27a; Tgfb1;
Signaling by Type 1 Insulin-like Growth Factor 1 Receptor (IGF1R)	18473	REACTOME	10090	3	3.7037	81	0.932188	1	Fgf1; Fgf23; Fgf9;
Signaling by VEGF	17216	REACTOME	10090	4	4	100	0.929683	1	Itgav; Mapk11; Pak3; Vav2;
Signaling by WNT in cancer	17123	REACTOME	10090	7	3.38164	207	0.99257	1	Fzd2; Hist2h3c2; Psmb8; Psmb9; Rps27a; Wnt10a; Wnt9a;
Signaling by Wnt	16953	REACTOME	10090	7	2.77778	252	0.999215	1	Fzd2; Hist2h3c2; Psmb8; Psmb9; Rps27a; Wnt10a; Wnt9a;
Sphingolipid metabolism	17675	REACTOME	10090	3	4.91803	61	0.814893	1	Acer2; Hexb; Ugcg;
Stabilization of p53	17665	REACTOME	10090	3	5.55556	54	0.744582	1	Psmb8; Psmb9; Rps27a;
Switching of origins to a post-replicative state	17188	REACTOME	10090	3	4.28571	70	0.880574	1	Psmb8; Psmb9; Rps27a;
Synthesis of DNA	16910	REACTOME	10090	5	5.43478	92	0.787414	1	Apex1; Psmb8; Psmb9; Rfc4; Rps27a;
T41 mutants of beta-catenin aren't phosphorylated	17885	REACTOME	10090	3	4	75	0.907317	1	Psmb8; Psmb9; Rps27a;
TCF dependent signaling in response to WNT	18550	REACTOME	10090	6	3.20856	187	0.992768	1	Fzd2; Hist2h3c2; Psmb8; Psmb9; Rps27a; Wnt9a;
TCF7L2 mutants don't bind CTBP	18946	REACTOME	10090	3	4	75	0.907317	1	Psmb8; Psmb9; Rps27a;
TGFBR1 KD Mutants in Cancer	19441	REACTOME	10090	3	5.26316	57	0.777004	1	Bambi; Rps27a; Tgfb1;
TGFBR1 LBD Mutants in Cancer	17527	REACTOME	10090	3	5.26316	57	0.777004	1	Bambi; Rps27a; Tgfb1;
TGFBR2 Kinase Domain Mutants in Cancer	18619	REACTOME	10090	3	5.26316	57	0.777004	1	Bambi; Rps27a; Tgfb1;
TGFBR2 MSI Frameshift Mutants in Cancer	19233	REACTOME	10090	3	5.26316	57	0.777004	1	Bambi; Rps27a; Tgfb1;
Telomere Maintenance	17615	REACTOME	10090	3	4.7619	63	0.831701	1	Apex1; Hist2h3c2; Rfc4;
Transcription-coupled NER (TC-NER)	16729	REACTOME	10090	2	5.40541	37	0.746828	1	Apex1; Rfc4;
Ubiquitin-dependent degradation of Cyclin D	19153	REACTOME	10090	3	5.66038	53	0.732972	1	Psmb8; Psmb9; Rps27a;
Ubiquitin-dependent degradation of Cyclin D1	16945	REACTOME	10090	3	5.66038	53	0.732972	1	Psmb8; Psmb9; Rps27a;
Unfolded Protein Response (UPR)	17157	REACTOME	10090	2	3.38983	59	0.927726	1	Gfpt1; Kdelr3;
VEGFA-VEGFR2 Pathway	18662	REACTOME	10090	4	4.34783	92	0.897676	1	Itgav; Mapk11; Pak3; Vav2;
XAV939 inhibits tankyrase, stabilizing AXIN	19889	REACTOME	10090	6	3.20856	187	0.992768	1	Fzd2; Hist2h3c2; Psmb8; Psmb9; Rps27a; Wnt9a;
XBP1(S) activates chaperone genes	19156	REACTOME	10090	2	4.87805	41	0.796218	1	Gfpt1; Kdelr3;
beta-catenin independent WNT signaling	17380	REACTOME	10090	4	3.7037	108	0.952367	1	Fzd2; Psmb8; Psmb9; Rps27a;
degradation of AXIN	19239	REACTOME	10090	3	5.35714	56	0.766591	1	Psmb8; Psmb9; Rps27a;
degradation of DVL	17219	REACTOME	10090	3	5.17241	58	0.787033	1	Psmb8; Psmb9; Rps27a;
deletions in the AMER1 gene destabilize the destruction complex	16911	REACTOME	10090	3	4	75	0.907317	1	Psmb8; Psmb9; Rps27a;
deletions in the AXIN genes in hepatocellular carcinoma result in elevated WNT signaling	18337	REACTOME	10090	3	4	75	0.907317	1	Psmb8; Psmb9; Rps27a;
mRNA Splicing	16998	REACTOME	10090	2	1.9802	101	0.994845	1	Gm8186; Snrpe;
mRNA Splicing - Major Pathway	19218	REACTOME	10090	2	1.9802	101	0.994845	1	Gm8186; Snrpe;
mRNA Splicing - Minor Pathway	17309	REACTOME	10090	2	5.12821	39	0.772691	1	Gm8186; Snrpe;
misspliced GSK3beta mutants stabilize beta-catenin	18935	REACTOME	10090	3	4	75	0.907317	1	Psmb8; Psmb9; Rps27a;
misspliced LRP5 mutants have enhanced beta-catenin-dependent signaling	18155	REACTOME	10090	6	3.20856	187	0.992768	1	Fzd2; Hist2h3c2; Psmb8; Psmb9; Rps27a; Wnt9a;
p53-Dependent G1 DNA Damage Response	17485	REACTOME	10090	3	5.08475	59	0.796685	1	Psmb8; Psmb9; Rps27a;
p53-Dependent G1/S DNA damage checkpoint	17516	REACTOME	10090	3	5.08475	59	0.796685	1	Psmb8; Psmb9; Rps27a;
phosphorylation site mutants of CTNNB1 are not targeted to the proteasome by the destruction complex	18209	REACTOME	10090	3	4	75	0.907317	1	Psmb8; Psmb9; Rps27a;
trans-Golgi Network Vesicle Budding	18801	REACTOME	10090	2	3.57143	56	0.913618	1	Ap4b1; Sh3gl2;
truncated APC mutants destabilize the destruction complex	19510	REACTOME	10090	3	4	75	0.907317	1	Psmb8; Psmb9; Rps27a;
truncations of AMER1 destabilize the destruction complex	19104	REACTOME	10090	3	4	75	0.907317	1	Psmb8; Psmb9; Rps27a;

## Sheet: INOH (WT FliC vs TLR5 FliC)
Pathway Name	Pathway Id	Source Name	Organism	Pathway uploaded gene count	Proportion (%)	Genes in InnateDB for this entity	Pathway p-value	Pathway p-value (corrected)	Gene Symbols
TNFR1 signaling pathway	16213	INOH	10090	9	36	25	3.00752e-05	0.000670359	Apaf1; Gm10053; Nfkb1; Nfkbia; Nfkbib; Nfkbie; Ripk1; Ripk2; Tnf;
JAK STAT pathway and regulation	16126	INOH	10090	29	14.2157	204	0.000218605	0.00308597	Csf2; Csf2rb; Csf3; Csf3r; Cxcr2; Egfr; Ikbke; Il10; Il13ra1; Il17ra; Il18r1; Il1a; Il1b; Il1r2; Il2ra; Il2rg; Il4ra; Lif; Map3k8; Mapk11; Mpl; Pak3; Ripk1; Ripk2; Rps6ka1; Rps6ka3; Socs1; Stat5a; Tnf;
GPCR signaling	16219	INOH	10090	29	11.9342	243	0.00360797	0.0325101	Adcy7; Adora1; Agtr2; Areg; Bdnf; Bmp10; Csf2; Csf3; Cxcr2; Dll1; Fgf23; Fgf9; Fzd2; Hbegf; Ihh; Il10; Il1a; Il1b; Lep; Lif; Ndp; Rgs16; Rgs20; Rgs8; Rgs9; Tgfb1; Tnf; Wnt10a; Wnt9a;
IL-1 signaling pathway	16111	INOH	10090	8	20.5128	39	0.00513246	0.043911	Il1a; Il1b; Mapk11; Myd88; Nfkb1; Nfkbia; Nfkbib; Nfkbie;
Toll-like receptor signaling pathway	16122	INOH	10090	8	20	40	0.00602861	0.0486308	Cd14; Lbp; Mapk11; Myd88; Nfkb1; Nfkbia; Nfkbib; Nfkbie;
IL-2 signaling	16145	INOH	10090	3	42.8571	7	0.00988476	0.0715589	Il2ra; Il2rg; Stat5a;
IL-3 signaling	16117	INOH	10090	2	50	4	0.0271319	0.161836	Csf2rb; Stat5a;
IL-13 signaling	16135	INOH	10090	2	40	5	0.0431238	0.189253	Il13ra1; Il4ra;
IL-4 signaling	16109	INOH	10090	2	40	5	0.0431238	0.189253	Il2rg; Il4ra;
Fas signaling pathway	16232	INOH	10090	3	18.75	16	0.0986358	0.325076	Apaf1; Fas; Gm10053;
Growth hormone signaling	16150	INOH	10090	2	25	8	0.104915	0.335332	Socs1; Stat5a;
IL-5 signaling	16160	INOH	10090	2	25	8	0.104915	0.335332	Csf2rb; Stat5a;
CD4 T cell receptor signaling	16105	INOH	10090	8	11.5942	69	0.111635	0.346354	Cd28; Malt1; Nfkb1; Nfkbia; Nfkbib; Nfkbie; Rac2; Rasgrp1;
B cell receptor signaling	16133	INOH	10090	5	11.3636	44	0.196616	0.492703	Malt1; Nfkb1; Nfkbia; Nfkbib; Nfkbie;
IL-7 signaling	16107	INOH	10090	11	8.33333	132	0.328565	0.656356	Egfr; Ikbke; Il2rg; Map3k8; Mapk11; Pak3; Ripk1; Ripk2; Rps6ka1; Rps6ka3; Stat5a;
Integrin signaling pathway	16139	INOH	10090	7	8.64198	81	0.346566	0.68107	Bcan; Col8a2; Itga2; Itgav; Itgb6; Lum; Sdc4;
FGF signaling pathway	16162	INOH	10090	4	8.33333	48	0.442462	0.785672	Etv6; Fgf23; Fgf9; Sfpi1;
EPO signaling pathway	16152	INOH	10090	10	7.57576	132	0.456309	0.803521	Egfr; Ikbke; Map3k8; Mapk11; Pak3; Ripk1; Ripk2; Rps6ka1; Rps6ka3; Stat5a;
BMP2 signaling	16230	INOH	10090	4	7.01754	57	0.57916	0.890288	Bambi; Bmp10; Mapk11; Tgfb1;
FGF8 signaling (Mouse)	16143	INOH	10090	2	7.40741	27	0.577785	0.89141	Etv6; Sfpi1;
VEGF signaling pathway	16191	INOH	10090	9	6.66667	135	0.620314	0.92015	Egfr; Ikbke; Map3k8; Mapk11; Pak3; Ripk1; Ripk2; Rps6ka1; Rps6ka3;
GPCR Dopamine D1like receptor signaling pathway	16206	INOH	10090	2	5.88235	34	0.70333	0.987928	Cacng4; Tmem37;
TGF-beta signaling	16256	INOH	10090	5	5.31915	94	0.80282	1	Bmp10; Mapk11; Psmb8; Psmb9; Tgfb1;
Wnt signaling pathway	16166	INOH	10090	4	5.26316	76	0.79416	1	Fzd2; Sdc4; Wnt10a; Wnt9a;

## Sheet: KEGG (WT FliC vs TLR5 FliC)
Pathway Name	Pathway Id	Source Name	Organism	Pathway uploaded gene count	Proportion (%)	Genes in InnateDB for this entity	Pathway p-value	Pathway p-value (corrected)	Gene Symbols
Cytokine-cytokine receptor interaction	604	KEGG	10090	59	22.3485	264	5.3873e-16	4.56304e-13	Ccl11; Ccl12; Ccl17; Ccl19; Ccl20; Ccl2; Ccl22; Ccl24; Ccl3; Ccl4; Ccl7; Ccl9; Ccr4; Cd40; Cd70; Csf2; Csf2rb; Csf2rb2; Csf3; Csf3r; Cx3cl1; Cxcl10; Cxcl11; Cxcl1; Cxcl13; Cxcl16; Cxcl2; Cxcl5; Cxcl9; Cxcr2; Cxcr5; Egfr; Fas; Ifngr2; Il10; Il13ra1; Il15ra; Il17ra; Il18r1; Il18rap; Il1a; Il1b; Il1r2; Il2ra; Il2rg; Il4ra; Lep; Lif; Mpl; Osmr; Tgfb1; Tnf; Tnfrsf14; Tnfrsf19; Tnfrsf4; Tnfrsf9; Tnfsf1…
Chemokine signaling pathway	4351	KEGG	10090	40	20.5128	195	5.33503e-10	5.64847e-08	Adcy7; Ccl11; Ccl12; Ccl17; Ccl19; Ccl20; Ccl2; Ccl22; Ccl24; Ccl3; Ccl4; Ccl7; Ccl9; Ccr4; Cx3cl1; Cxcl10; Cxcl11; Cxcl1; Cxcl13; Cxcl16; Cxcl2; Cxcl3; Cxcl5; Cxcl9; Cxcr2; Cxcr5; Fgr; Gng11; Gng4; Hck; Jak2; Lyn; Nfkb1; Nfkbia; Nfkbib; Pik3r5; Rac2; Stat1; Stat2; Vav2;
NOD-like receptor signaling pathway	8111	KEGG	10090	18	31.5789	57	3.40536e-08	2.88434e-06	Birc3; Ccl12; Ccl2; Cxcl1; Cxcl2; Il1b; Mapk11; Mefv; Naip2; Nfkb1; Nfkbia; Nfkbib; Nlrc4; Nlrp3; Nod2; Ripk2; Tnf; Tnfaip3;
Hepatitis C	10396	KEGG	10090	28	20.7407	135	1.71286e-07	9.06743e-06	Cldn10; Cldn15; Cldn23; Cldn7; Cldn8; Ddx58; Egfr; Eif2ak2; Gm14446; Ifit1; Ikbke; Irf1; Irf7; Irf9; Mapk11; Nfkb1; Nfkbia; Oas1a; Oas1b; Oas1g; Oas2; Oas3; Pik3r5; Ppp2r2b; Ripk1; Stat1; Stat2; Tnf;
Toll-like receptor signaling pathway	699	KEGG	10090	22	22	100	1.26837e-06	5.65427e-05	Ccl3; Ccl4; Cd14; Cd40; Cxcl10; Cxcl11; Cxcl9; Ikbke; Il1b; Irf7; Lbp; Map3k8; Mapk11; Myd88; Nfkb1; Nfkbia; Pik3r5; Ripk1; Stat1; Tlr2; Tlr5; Tnf;
Malaria	10373	KEGG	10090	14	29.7872	47	2.54095e-06	9.78265e-05	Ccl12; Ccl2; Cd40; Csf3; Icam1; Il10; Il1b; Myd88; Selp; Tgfb1; Thbs4; Tlr2; Tnf; Vcam1;
Toxoplasmosis	10393	KEGG	10090	23	20.354	113	3.04578e-06	0.000112164	Alox5; Birc3; Cd40; Gm10053; Hspa1b; Ifngr2; Igtp; Il10; Irgm1; Jak2; Lamc2; Mapk11; Myd88; Nfkb1; Nfkbia; Nfkbib; Nos2; Pik3r5; Socs1; Stat1; Tgfb1; Tlr2; Tnf;
Osteoclast differentiation	10372	KEGG	10090	24	19.0476	126	6.30821e-06	0.000190823	Fcgr1; Gm9733; Ifngr2; Il1a; Il1b; Irf9; Lcp2; Lilrb3; Mapk11; Nfatc1; Nfkb1; Nfkb2; Nfkbia; Nox1; Pik3r5; Relb; Sfpi1; Socs1; Stat1; Stat2; Tgfb1; Tnf; Tnfsf11; Trem2;
Leishmaniasis	10360	KEGG	10090	16	25	64	6.29085e-06	0.000197346	Fcgr1; Ifngr2; Il10; Il1a; Il1b; Jak2; Mapk11; Myd88; Nfkb1; Nfkbia; Nfkbib; Nos2; Stat1; Tgfb1; Tlr2; Tnf;
MAPK signaling pathway	728	KEGG	10090	37	14.6245	253	1.61741e-05	0.000428109	Bdnf; Cacna1e; Cacna2d4; Cacng4; Cd14; Dusp2; Dusp8; Egfr; Fas; Fgf1; Fgf23; Fgf9; Fgfr3; Flnb; Gadd45b; Gadd45g; Hspa1b; Il1a; Il1b; Il1r2; Map3k6; Map3k8; Map4k4; Mapk11; Nfatc1; Nfkb1; Nfkb2; Pla2g4e; Rac2; Rasgrp1; Rasgrp3; Relb; Rps6ka1; Rps6ka3; Taok3; Tgfb1; Tnf;
Allograft rejection	2794	KEGG	10090	13	27.0833	48	1.83564e-05	0.000471149	Cd28; Cd40; Fas; Gzmb; H2-D1; H2-K1; H2-M10; H2-Q10; H2-Q6; H2-Q7; H2-T24; Il10; Tnf;
Type I diabetes mellitus	637	KEGG	10090	14	25.4545	55	1.90891e-05	0.000475543	Cd28; Fas; Gzmb; H2-D1; H2-K1; H2-M10; H2-Q10; H2-Q6; H2-Q7; H2-T24; Il1a; Il1b; Ptprn; Tnf;
Graft-versus-host disease	2802	KEGG	10090	13	26	50	2.96067e-05	0.000677752	Cd28; Fas; Gzmb; H2-D1; H2-K1; H2-M10; H2-Q10; H2-Q6; H2-Q7; H2-T24; Il1a; Il1b; Tnf;
Pancreatic secretion	10399	KEGG	10090	20	19.0476	105	3.70096e-05	0.000803773	2210010C04Rik; Adcy7; Cel; Cela2a; Cela3b; Chrm3; Clca2; Cpa1; Cpa2; Cpb1; Ctrb1; Pla2g1b; Pnlip; Pnliprp1; Pnliprp2; Prss2; Slc12a2; Slc26a3; Try4; Try5;
RIG-I-like receptor signaling pathway	5715	KEGG	10090	15	22.3881	67	5.00617e-05	0.000942273	Cxcl10; Ddx58; Dhx58; Ifih1; Ikbke; Irf7; Isg15; Mapk11; Nfkb1; Nfkbia; Nfkbib; Ripk1; Tmem173; Tnf; Trim25;
Cytosolic DNA-sensing pathway	8116	KEGG	10090	14	22.9508	61	6.64757e-05	0.00122402	Adar; Aim2; Ccl4; Cxcl10; Ddx58; Ikbke; Il1b; Irf7; Nfkb1; Nfkbia; Nfkbib; Ripk1; Tmem173; Zbp1;
Chagas disease (American trypanosomiasis)	10401	KEGG	10090	19	18.2692	104	0.000103917	0.0018337	Bdkrb2; Ccl12; Ccl2; Ccl3; Fas; Ifngr2; Il10; Il1b; Mapk11; Myd88; Nfkb1; Nfkbia; Nos2; Pik3r5; Ppp2r2b; Serpine1; Tgfb1; Tlr2; Tnf;
B cell receptor signaling pathway	790	KEGG	10090	15	20.8333	72	0.000120252	0.00203706	Cd72; Ifitm1; Lilrb3; Lyn; Malt1; Nfatc1; Nfkb1; Nfkbia; Nfkbib; Nfkbie; Pik3ap1; Pik3r5; Rac2; Rasgrp3; Vav2;
Protein digestion and absorption	10377	KEGG	10090	17	19.1011	89	0.000135088	0.00224352	2210010C04Rik; Cela2a; Cela3b; Col17a1; Col22a1; Col27a1; Col4a3; Col4a4; Col6a4; Cpa1; Cpa2; Cpb1; Ctrb1; Mep1b; Prss2; Try4; Try5;
Cell adhesion molecules (CAMs)	635	KEGG	10090	24	15.5844	154	0.000186334	0.00297783	Cd274; Cd28; Cd40; Cdh1; Cldn10; Cldn15; Cldn23; Cldn7; Cldn8; H2-D1; H2-K1; H2-M10; H2-Q10; H2-Q6; H2-Q7; H2-T24; Icam1; Itgav; Madcam1; Pdcd1lg2; Sdc4; Selp; Vcam1; Vtcn1;
Jak-STAT signaling pathway	651	KEGG	10090	24	15.5844	154	0.000186334	0.00297783	Csf2; Csf2rb; Csf2rb2; Csf3; Csf3r; Ifngr2; Il10; Il13ra1; Il15ra; Il2ra; Il2rg; Il4ra; Irf9; Jak2; Lep; Lif; Mpl; Osmr; Pik3r5; Pim1; Socs1; Stat1; Stat2; Stat5a;
Apoptosis	759	KEGG	10090	16	19.0476	84	0.000218521	0.00313707	Apaf1; Bid; Birc3; Csf2rb; Csf2rb2; Fas; Gm10053; Il1a; Il1b; Irak3; Myd88; Nfkb1; Nfkbia; Pik3r5; Ripk1; Tnf;
Autoimmune thyroid disease	2816	KEGG	10090	13	20.9677	62	0.00031583	0.00424617	Cd28; Cd40; Fas; Gzmb; H2-D1; H2-K1; H2-M10; H2-Q10; H2-Q6; H2-Q7; H2-T24; Il10; Tshr;
African trypanosomiasis	10402	KEGG	10090	9	27.2727	33	0.000340545	0.00443756	Fas; Icam1; Ido1; Ido2; Il10; Il1b; Myd88; Tnf; Vcam1;
T cell receptor signaling pathway	692	KEGG	10090	18	17.1429	105	0.000358029	0.00445957	Cd28; Csf2; Il10; Lcp2; Malt1; Map3k8; Mapk11; Nfatc1; Nfkb1; Nfkbia; Nfkbib; Nfkbie; Pak3; Pak7; Pik3r5; Rasgrp1; Tnf; Vav2;
Hematopoietic cell lineage	682	KEGG	10090	15	17.4419	86	0.000902336	0.0099257	Cd14; Cd44; Cd9; Csf2; Csf3; Csf3r; Fcgr1; Il1a; Il1b; Il1r2; Il2ra; Il4ra; Itga2; Siglech; Tnf;
Neuroactive ligand-receptor interaction	720	KEGG	10090	34	12.0141	283	0.00151362	0.0160254	2210010C04Rik; Adora1; Adora3; Adra2c; Agtr2; Bdkrb1; Bdkrb2; Chrm3; Chrna2; Chrnb4; Fpr1; Fpr2; Gabra1; Gabrp; Gabrq; Galr2; Glrb; Hrh2; Hrh3; Htr1d; Lep; Mc2r; Npy2r; Oprd1; Oprk1; P2rx3; P2ry2; Ppyr1; Prss2; Tbxa2r; Try4; Try5; Tshr; Vipr2;
Viral myocarditis	8115	KEGG	10090	13	17.8082	73	0.00160135	0.0165408	Bid; Cd28; Cd40; Gm10053; H2-D1; H2-K1; H2-M10; H2-Q10; H2-Q6; H2-Q7; H2-T24; Icam1; Rac2;
Antigen processing and presentation	687	KEGG	10090	13	17.3333	75	0.00206365	0.0203245	B2m; H2-D1; H2-K1; H2-M10; H2-Q10; H2-Q6; H2-Q7; H2-T24; Hspa1b; Rfx5; Tap1; Tap2; Tnf;
Small cell lung cancer	747	KEGG	10090	14	16.4706	85	0.0023288	0.0221628	Apaf1; Birc3; Col4a3; Col4a4; Gm10053; Itga2; Itgav; Lamc2; Nfkb1; Nfkbia; Nos2; Pik3r5; Rarb; Traf1;
Natural killer cell mediated cytotoxicity	716	KEGG	10090	17	14.9123	114	0.00254041	0.023908	Bid; Cd244; Cd48; Csf2; Fas; Gzmb; H2-D1; H2-K1; Icam1; Ifngr2; Lcp2; Nfatc1; Pik3r5; Rac2; Sh3bp2; Tnf; Vav2;
Amoebiasis	10368	KEGG	10090	17	14.2857	119	0.00401004	0.0353802	Cd14; Col27a1; Col4a3; Col4a4; Csf2; Il10; Il1b; Il1r2; Lamc2; Nfkb1; Nos2; Pik3r5; Serpinb1c; Serpinb2; Tgfb1; Tlr2; Tnf;
Fat digestion and absorption	10400	KEGG	10090	8	20	40	0.00602861	0.0486308	Cel; Clps; Dgat2; Mogat2; Pla2g1b; Pnlip; Pnliprp1; Pnliprp2;
ECM-receptor interaction	639	KEGG	10090	13	14.7727	88	0.00844078	0.0644085	Cd44; Col27a1; Col4a3; Col4a4; Col6a4; Itga2; Itgav; Itgb6; Lamc2; Sdc4; Sv2a; Thbs4; Tnn;
Phagosome	10382	KEGG	10090	20	12.1212	165	0.0121095	0.0833882	Atp6v0a4; Cd14; Fcgr1; H2-D1; H2-K1; H2-M10; H2-Q10; H2-Q6; H2-Q7; H2-T24; Itga2; Itgav; Msr1; Nox1; Olr1; Tap1; Tap2; Thbs4; Tlr2; Tuba8;
Glycerolipid metabolism	772	KEGG	10090	9	16.3636	55	0.0140124	0.0957137	Akr1b8; Cel; Dgat2; Gyk; Pnlip; Pnliprp1; Pnliprp2; Pnpla2; Pnpla3;
Glycosphingolipid biosynthesis	760	KEGG	10090	4	26.6667	15	0.017944	0.114275	B3galt5; Fut2; Hexb; St3gal1;
Pathways in cancer	4393	KEGG	10090	33	10.2484	322	0.018989	0.120027	Bid; Birc3; Cdh1; Col4a3; Col4a4; Csf3r; Egfr; Fas; Fgf1; Fgf23; Fgf9; Fgfr3; Fzd2; Gm10053; Hif1a; Itga2; Itgav; Lamc2; Nfkb1; Nfkb2; Nfkbia; Nos2; Pik3r5; Pml; Rac2; Rarb; Sfpi1; Stat1; Stat5a; Tgfb1; Traf1; Wnt10a; Wnt9a;
Type II diabetes mellitus	641	KEGG	10090	8	16	50	0.0226825	0.139218	Abcc8; Adipoq; Cacna1e; Hk2; Kcnj11; Pik3r5; Socs1; Tnf;
Intestinal immune network for IgA production	8107	KEGG	10090	7	17.0732	41	0.0231932	0.141328	Cd28; Cd40; Il10; Il15ra; Madcam1; Pigr; Tgfb1;
p53 signaling pathway	666	KEGG	10090	9	13.2353	68	0.0485179	0.203439	Apaf1; Bid; Cd82; Chek1; Fas; Gadd45b; Gadd45g; Gm10053; Serpine1;
Leukocyte transendothelial migration	755	KEGG	10090	14	11.4754	122	0.0481812	0.204047	Cldn10; Cldn15; Cldn23; Cldn7; Cldn8; Ezr; Icam1; Mapk11; Myl7; Nox1; Pik3r5; Rac2; Vav2; Vcam1;
Dilated cardiomyopathy	5708	KEGG	10090	11	12.3596	89	0.0479487	0.204083	Actc1; Adcy7; Cacna2d4; Cacng4; Itga2; Itgav; Itgb6; Mybpc3; Pln; Tgfb1; Tnf;
Regulation of actin cytoskeleton	724	KEGG	10090	22	10.1852	216	0.0518956	0.213376	Bdkrb1; Bdkrb2; Cd14; Chrm3; Egfr; Ezr; Fgf1; Fgf23; Fgf9; Fgfr3; Itga2; Itgav; Itgb6; Myl7; Mylk2; Mylk3; Pak3; Pak7; Pik3r5; Rac2; Scin; Vav2;
Fc epsilon RI signaling pathway	708	KEGG	10090	9	13.0435	69	0.0524689	0.214692	Csf2; Lcp2; Lyn; Mapk11; Pik3r5; Pla2g4e; Rac2; Tnf; Vav2;
Amino sugar and nucleotide sugar metabolism	626	KEGG	10090	7	14.2857	49	0.054754	0.221898	Chit1; Cmah; Gale; Gfpt1; Gmppb; Hexb; Hk2;
Focal adhesion	788	KEGG	10090	21	10.1449	207	0.058519	0.232702	Birc3; Col27a1; Col4a3; Col4a4; Col6a4; Egfr; Flnb; Itga2; Itgav; Itgb6; Lamc2; Myl7; Mylk2; Mylk3; Pak3; Pak7; Pik3r5; Rac2; Thbs4; Tnn; Vav2;
Adipocytokine signaling pathway	758	KEGG	10090	9	12.5	72	0.0655598	0.243549	Adipoq; Camkk2; Jak2; Lep; Nfkb1; Nfkbia; Nfkbib; Nfkbie; Tnf;
Staphylococcus aureus infection	10352	KEGG	10090	7	13.7255	51	0.0654914	0.244367	Fcgr1; Fpr1; Fpr2; Hc; Icam1; Il10; Selp;
Asthma	2791	KEGG	10090	4	17.3913	23	0.0746545	0.269074	Ccl11; Cd40; Il10; Tnf;
Histidine metabolism	662	KEGG	10090	4	16.6667	24	0.0848124	0.292017	Aldh1a3; Ddc; Hal; Hdc;
Glycosphingolipid biosynthesis	739	KEGG	10090	3	20	15	0.0843828	0.292919	B4galnt1; Hexb; St3gal1;
Complement and coagulation cascades	748	KEGG	10090	9	11.5385	78	0.0974407	0.32493	A2m; Bdkrb1; Bdkrb2; F10; F13a1; Hc; Plat; Plaur; Serpine1;
Primary immunodeficiency	2817	KEGG	10090	5	14.2857	35	0.0970938	0.326343	Cd40; Il2rg; Rfx5; Tap1; Tap2;
Nitrogen metabolism	691	KEGG	10090	3	17.6471	17	0.113778	0.350437	Car12; Car4; Glul;
Hypertrophic cardiomyopathy (HCM)	4398	KEGG	10090	9	10.7143	84	0.136864	0.399738	Actc1; Cacna2d4; Cacng4; Itga2; Itgav; Itgb6; Mybpc3; Tgfb1; Tnf;
Mucin type O-Glycan biosynthesis	733	KEGG	10090	4	13.7931	29	0.144567	0.412285	Galnt3; Galnt4; Gcnt4; St3gal1;
Ubiquinone and other terpenoid-quinone biosynthesis	676	KEGG	10090	2	20	10	0.153771	0.414791	Tat; VKORC1;
Gastric acid secretion	10371	KEGG	10090	8	10.8108	74	0.149428	0.416333	Adcy7; Chrm3; Ezr; Hrh2; Kcne2; Kcnk10; Mylk2; Mylk3;
Fc gamma R-mediated phagocytosis	4349	KEGG	10090	9	10.4651	86	0.151602	0.421007	Fcgr1; Hck; Lyn; Myo10; Pik3r5; Pla2g4e; Rac2; Scin; Vav2;
Neurotrophin signaling pathway	4369	KEGG	10090	12	9.7561	123	0.158173	0.42531	Bdnf; Irak3; Mapk11; Nfkb1; Nfkbia; Nfkbib; Nfkbie; Pik3r5; Ripk2; Rps6ka1; Rps6ka3; Sh2b2;
Arachidonic acid metabolism	648	KEGG	10090	9	10.1124	89	0.175102	0.46203	Alox5; Alox8; Cyp2b13; Gpx2; Pla2g1b; Pla2g4e; Ptgds; Ptges; Tbxas1;
Phenylalanine metabolism	712	KEGG	10090	3	14.2857	21	0.181654	0.466246	Aldh1a3; Ddc; Tat;
Acute myeloid leukemia	671	KEGG	10090	6	10.5263	57	0.212316	0.507998	Nfkb1; Pik3r5; Pim1; Pml; Sfpi1; Stat5a;
Fructose and mannose metabolism	658	KEGG	10090	4	11.4286	35	0.23167	0.540564	Akr1b8; Gmppb; Hk2; Pfkfb3;
Glycosaminoglycan biosynthesis	770	KEGG	10090	3	12.5	24	0.238008	0.541915	Hs3st1; Hs3st3b1; Hs6st1;
Tyrosine metabolism	656	KEGG	10090	4	10.8108	37	0.263165	0.57301	Aldh1a3; Dct; Ddc; Tat;
Hedgehog signaling pathway	730	KEGG	10090	5	10.2041	49	0.262694	0.576429	Gas1; Ihh; Lrp2; Wnt10a; Wnt9a;
Glycosphingolipid biosynthesis	731	KEGG	10090	3	12	25	0.257426	0.578355	B3galt5; B3gnt3; Fut2;
mTOR signaling pathway	743	KEGG	10090	6	9.83607	61	0.259584	0.58166	Hif1a; Pik3r5; Rps6ka1; Rps6ka3; Rragb; Tnf;
Ascorbate and aldarate metabolism	669	KEGG	10090	3	11.5385	26	0.277046	0.595579	Rgn; Ugt2b34; Ugt2b35;
Glycosaminoglycan biosynthesis	794	KEGG	10090	2	13.3333	15	0.286577	0.606827	Chst4; St3gal1;
Porphyrin and chlorophyll metabolism	746	KEGG	10090	4	10.2564	39	0.295395	0.622388	Alas2; Cp; Ugt2b34; Ugt2b35;
Calcium signaling pathway	667	KEGG	10090	15	8.28729	181	0.296454	0.623068	Adcy7; Bdkrb1; Bdkrb2; Cacna1e; Chrm3; Egfr; Hrh2; Mylk2; Mylk3; Nos2; Orai2; P2rx3; Pde1c; Pln; Tbxa2r;
Amyotrophic lateral sclerosis (ALS)	2811	KEGG	10090	5	9.43396	53	0.318695	0.644236	Apaf1; Bid; Gm10053; Mapk11; Tnf;
Starch and sucrose metabolism	693	KEGG	10090	5	9.43396	53	0.318695	0.644236	Amy1; Hk2; Pgm2l1; Ugt2b34; Ugt2b35;
Pancreatic cancer	795	KEGG	10090	6	9.09091	66	0.321973	0.649313	Egfr; Nfkb1; Pik3r5; Rac2; Stat1; Tgfb1;
Endocytosis	4385	KEGG	10090	18	8	225	0.324557	0.651422	Arap1; Cxcr2; Egfr; Ehd1; Fgfr3; H2-D1; H2-K1; H2-M10; H2-Q10; H2-Q6; H2-Q7; H2-T24; Hspa1b; Il2ra; Il2rg; Pml; Sh3gl2; Tgfb1;
Glutathione metabolism	628	KEGG	10090	5	9.25926	54	0.332943	0.663536	Ggct; Ggt6; Gpx2; Gstt3; Odc1;
Circadian rhythm	796	KEGG	10090	3	10	30	0.356313	0.693787	Bhlhe41; Npas2; Rorb;
PPAR signaling pathway	696	KEGG	10090	7	8.53659	82	0.358314	0.696082	Adipoq; Angptl4; Fabp7; Gyk; Olr1; Slc27a5; Slc27a6;
Melanoma	713	KEGG	10090	6	8.4507	71	0.386197	0.733428	Cdh1; Egfr; Fgf1; Fgf23; Fgf9; Pik3r5;
Carbohydrate digestion and absorption	10378	KEGG	10090	4	8.88889	45	0.393785	0.739548	Amy1; Hk2; Pik3r5; Slc5a1;
Renin-angiotensin system	660	KEGG	10090	2	10.5263	19	0.392207	0.739865	Agt; Agtr2;
Steroid biosynthesis	673	KEGG	10090	2	10.5263	19	0.392207	0.739865	Cel; Soat2;
ABC transporters	797	KEGG	10090	4	8.69565	46	0.410111	0.766808	Abcb1b; Abcc8; Tap1; Tap2;
Galactose metabolism	718	KEGG	10090	3	9.09091	33	0.415114	0.771056	Akr1b8; Gale; Hk2;
ErbB signaling pathway	627	KEGG	10090	7	8.04598	87	0.417348	0.77351	Areg; Egfr; Hbegf; Pak3; Pak7; Pik3r5; Stat5a;
Glycosaminoglycan degradation	752	KEGG	10090	2	9.52381	21	0.442427	0.788917	Hexb; Hyal5;
Pentose and glucuronate interconversions	705	KEGG	10090	3	8.57143	35	0.453356	0.799985	Akr1b8; Ugt2b34; Ugt2b35;
Prion diseases	4363	KEGG	10090	3	8.57143	35	0.453356	0.799985	Hc; Il1a; Il1b;
Terpenoid backbone biosynthesis	697	KEGG	10090	2	9.09091	22	0.466665	0.806663	Mvd; Pcyox1;
Metabolism of xenobiotics by cytochrome P450	750	KEGG	10090	5	7.93651	63	0.461322	0.808986	Aldh1a3; Cyp2s1; Gstt3; Ugt2b34; Ugt2b35;
Salivary secretion	10386	KEGG	10090	6	7.79221	77	0.463118	0.810457	Adcy7; Aqp5; Camp; Chrm3; Dmbt1; Slc12a2;
Drug metabolism	2820	KEGG	10090	4	8	50	0.474262	0.811516	Ces2c; Ugt2b34; Ugt2b35; Upp1;
Renal cell carcinoma	620	KEGG	10090	5	7.57576	66	0.502806	0.83834	Hif1a; Pak3; Pak7; Pik3r5; Tgfb1;
Bladder cancer	616	KEGG	10090	3	7.89474	38	0.508635	0.844734	Cdh1; Egfr; Fgfr3;
Dorso-ventral axis formation	4372	KEGG	10090	2	8	25	0.535439	0.855692	Egfr; Etv6;
alpha-Linolenic acid metabolism	742	KEGG	10090	2	8	25	0.535439	0.855692	Pla2g1b; Pla2g4e;
Aldosterone-regulated sodium reabsorption	8108	KEGG	10090	3	7.5	40	0.543814	0.860954	Fxyd4; Pik3r5; Scnn1g;
Ribosome	756	KEGG	10090	10	7.04225	142	0.550916	0.867334	Gm9846; Mrps14; Rpl10; Rpl37a; Rpl39; Rps11; Rps14; Rps27; Rps27a; Rps29;
Maturity onset diabetes of the young	629	KEGG	10090	2	7.69231	26	0.556972	0.872005	Bhlha15; Nkx6-1;
Axon guidance	612	KEGG	10090	9	6.92308	130	0.574239	0.892441	Fes; Pak3; Pak7; Plxnb2; Rac2; Rnd1; Sema4d; Sema5b; Sema6b;
Ether lipid metabolism	674	KEGG	10090	3	7.14286	42	0.577487	0.892575	Pla2g1b; Pla2g4e; Pld4;
Retinol metabolism	646	KEGG	10090	6	6.89655	87	0.584314	0.893347	Cyp2b13; Cyp2s1; Lrat; Rdh10; Ugt2b34; Ugt2b35;
Chronic myeloid leukemia	777	KEGG	10090	5	6.84932	73	0.594052	0.901723	Nfkb1; Nfkbia; Pik3r5; Stat5a; Tgfb1;
Arginine and proline metabolism	695	KEGG	10090	4	6.89655	58	0.593151	0.903596	Glul; Nos2; Odc1; Smox;
Arrhythmogenic right ventricular cardiomyopathy (ARVC)	4368	KEGG	10090	5	6.75676	74	0.606313	0.912162	Cacna2d4; Cacng4; Itga2; Itgav; Itgb6;
Tryptophan metabolism	701	KEGG	10090	3	6.81818	44	0.609556	0.913794	Ddc; Ido1; Ido2;
VEGF signaling pathway	645	KEGG	10090	4	6.66667	60	0.62029	0.921729	Mapk11; Pik3r5; Pla2g4e; Rac2;
Systemic lupus erythematosus	2813	KEGG	10090	9	6.47482	139	0.655232	0.940646	Cd28; Cd40; Fcgr1; Hc; Hist1h2bn; Hist2h3c2; Il10; Tnf; Trim21;
Other types of O-glycan biosynthesis	4370	KEGG	10090	2	6.45161	31	0.653791	0.944984	Chst10; St6gal1;
beta-Alanine metabolism	608	KEGG	10090	2	6.45161	31	0.653791	0.944984	Aldh1a3; Smox;
Colorectal cancer	702	KEGG	10090	4	6.15385	65	0.682967	0.967346	Gm10053; Pik3r5; Rac2; Tgfb1;
Drug metabolism	2796	KEGG	10090	4	6.15385	65	0.682967	0.967346	Aldh1a3; Gstt3; Ugt2b34; Ugt2b35;
SNARE interactions in vesicular transport	677	KEGG	10090	2	6.06061	33	0.687508	0.968917	Stx11; Stx6;
Notch signaling pathway	657	KEGG	10090	3	6.12245	49	0.68237	0.969744	Aph1c; Dll1; Dtx3l;
Alanine, aspartate and glutamate metabolism	4364	KEGG	10090	2	5.71429	35	0.71848	0.999265	Gfpt1; Glul;
Endometrial cancer	609	KEGG	10090	3	5.76923	52	0.720951	0.99942	Cdh1; Egfr; Pik3r5;
Adherens junction	741	KEGG	10090	4	5.26316	76	0.79416	1	Cdh1; Egfr; Ptprj; Rac2;
Alzheimer's disease	675	KEGG	10090	10	5.81395	172	0.782159	1	Apaf1; Aph1c; Bid; Fas; Gm10053; Il1b; Ndufc1; Snca; Tnf; mt-Co2;
Bacterial invasion of epithelial cells	10403	KEGG	10090	4	5.26316	76	0.79416	1	Cd2ap; Cdh1; Pik3r5; Sept11;
Basal cell carcinoma	663	KEGG	10090	3	5.45455	55	0.755786	1	Fzd2; Wnt10a; Wnt9a;
Bile secretion	10387	KEGG	10090	4	5.55556	72	0.75791	1	Abcb1b; Adcy7; Slc27a5; Slc5a1;
Cardiac muscle contraction	4354	KEGG	10090	4	5.06329	79	0.818384	1	Actc1; Cacna2d4; Cacng4; mt-Co2;
Cell cycle	717	KEGG	10090	4	3.25203	123	0.977805	1	Chek1; Gadd45b; Gadd45g; Tgfb1;
Gap junction	700	KEGG	10090	3	3.44828	87	0.950782	1	Adcy7; Egfr; Tuba8;
Glioma	740	KEGG	10090	2	3.07692	65	0.949673	1	Egfr; Pik3r5;
Glycerophospholipid metabolism	622	KEGG	10090	3	3.2967	91	0.96041	1	Pla2g1b; Pla2g4e; Pld4;
Glycolysis / Gluconeogenesis	680	KEGG	10090	2	3.0303	66	0.952649	1	Aldh1a3; Hk2;
GnRH signaling pathway	723	KEGG	10090	5	5.61798	89	0.762579	1	Adcy7; Egfr; Hbegf; Mapk11; Pla2g4e;
Huntington's disease	4374	KEGG	10090	11	5.69948	193	0.810807	1	Apaf1; Bdnf; Creb3l3; Dnahc10; Dnahc17; Gm10053; Hap1; Ndufc1; Sod2; Taf4b; mt-Co2;
Insulin signaling pathway	664	KEGG	10090	4	2.8169	142	0.991989	1	Hk2; Pik3r5; Sh2b2; Socs1;
Linoleic acid metabolism	727	KEGG	10090	2	4	50	0.877347	1	Pla2g1b; Pla2g4e;
Long-term depression	775	KEGG	10090	2	3.33333	60	0.931925	1	Lyn; Pla2g4e;
Long-term potentiation	729	KEGG	10090	2	3.0303	66	0.952649	1	Rps6ka1; Rps6ka3;
Lysosome	4357	KEGG	10090	4	3.25203	123	0.977805	1	Ap4b1; Atp6v0a4; Ctsc; Hexb;
Melanogenesis	694	KEGG	10090	6	6	100	0.717819	1	Adcy7; Creb3l3; Dct; Fzd2; Wnt10a; Wnt9a;
Non-small cell lung cancer	787	KEGG	10090	3	5.35714	56	0.766591	1	Egfr; Pik3r5; Rarb;
Olfactory transduction	624	KEGG	10090	5	0.474834	1053	1	1	Adrbk2; Clca2; Olfr1420; Olfr56; Pde1c;
Oocyte meiosis	8114	KEGG	10090	4	3.57143	112	0.960987	1	Adcy7; Rec8; Rps6ka1; Rps6ka3;
Oxidative phosphorylation	605	KEGG	10090	4	2.94118	136	0.988887	1	Atp6v0a4; Ndufc1; mt-Co2; mt-Nd6;
Parkinson's disease	2792	KEGG	10090	8	5.51724	145	0.812458	1	Apaf1; Gm10053; Ndufc1; Snca; Uba7; Ube2l6; mt-Co2; mt-Nd6;
Peroxisome	8124	KEGG	10090	2	2.46914	81	0.981363	1	Nos2; Sod2;
Progesterone-mediated oocyte maturation	5709	KEGG	10090	5	5.61798	89	0.762579	1	Adcy7; Mapk11; Pik3r5; Rps6ka1; Rps6ka3;
Prostate cancer	773	KEGG	10090	5	5.61798	89	0.762579	1	Creb3l3; Egfr; Nfkb1; Nfkbia; Pik3r5;
Proteasome	630	KEGG	10090	2	4.44444	45	0.83689	1	Psmb8; Psmb9;
Protein processing in endoplasmic reticulum	10391	KEGG	10090	4	2.42424	165	0.997807	1	Bak1; Eif2ak2; Hspa1b; Lman1l;
Purine metabolism	771	KEGG	10090	8	4.46927	179	0.943306	1	1190003J15Rik; Adcy7; Gda; Nt5c1a; Nudt16; Pde1c; Pde4b; Pde6h;
Pyrimidine metabolism	642	KEGG	10090	4	3.84615	104	0.942028	1	Cmpk2; Nt5c1a; Txnrd1; Upp1;
RNA degradation	5711	KEGG	10090	2	2.5641	78	0.977487	1	Nudt16; Pabpc1l;
RNA transport	10354	KEGG	10090	3	1.80723	166	0.999551	1	Eif3a; Eif3j2; Pabpc1l;
Sphingolipid metabolism	650	KEGG	10090	2	4.16667	48	0.862418	1	Acer2; Ugcg;
Spliceosome	8119	KEGG	10090	3	2.23881	134	0.996732	1	Gm8186; Hspa1b; Snrpe;
Steroid hormone biosynthesis	786	KEGG	10090	4	4.70588	85	0.859801	1	Cyp2b13; Cyp2d12; Ugt2b34; Ugt2b35;
TGF-beta signaling pathway	633	KEGG	10090	4	4.93827	81	0.833194	1	Bambi; Lefty1; Tgfb1; Tnf;
Taste transduction	621	KEGG	10090	2	3.22581	62	0.939639	1	Scnn1g; Tas1r1;
Tight junction	607	KEGG	10090	8	5.83942	137	0.760522	1	Cldn10; Cldn15; Cldn23; Cldn7; Cldn8; Myl7; Ppp2r2b; Tjp3;
Ubiquitin mediated proteolysis	632	KEGG	10090	6	4.41176	136	0.925364	1	Birc3; Mid1; Pml; Socs1; Uba7; Ube2l6;
Vascular smooth muscle contraction	4355	KEGG	10090	5	3.90625	128	0.953267	1	Adcy7; Mylk2; Mylk3; Pla2g1b; Pla2g4e;
Wnt signaling pathway	698	KEGG	10090	7	4.96454	141	0.878111	1	Bambi; Fzd2; Mmp7; Nfatc1; Rac2; Wnt10a; Wnt9a;
mRNA surveillance pathway	10362	KEGG	10090	2	2.10526	95	0.992388	1	Pabpc1l; Ppp2r2b;

## Sheet: InnateDB parameters
Input:	Differentially expressed genes +/- 2-fold, q<0.05 from WT FLiC vs TLR5 FliC
ORA Pathway analysis:	Dataset consisting of subset of genes from the entire array (all differentially expressed genes)
Output:	Differentially expressed Pathways in KEGG, REACTOME and INOH including P-adjusted value

## Sheet: S3 TLR5-dependent
S3: Significant genes of Table S1 and S2 comparison of FliC-treated Wt mice to FliC-treated B6.129S1-Tlr5tm1Flv/J mice - TLR5-dependent (n=809)
EnsemblID	Gene name	Description / product	FC FliC vs Ctrl	pvalue	p-adjusted	FC WT vs Tlr5--	pvalue	p-adjusted
ENSMUSG00000026166	Ccl20	chemokine (C-C motif) ligand 20 [Source:MGI Symbol;Acc:MGI:1329031]	980.274	4.9412e-56	2.55666e-53	888.006	6.92425e-67	7.57375e-63
ENSMUSG00000032484	Ngp	neutrophilic granule protein [Source:MGI Symbol;Acc:MGI:105983]	934.141	5.5479e-12	2.60961e-10	167.13	7.74937e-05	0.00077657
ENSMUSG00000031089	Slc6a14	solute carrier family 6 (neurotransmitter transporter), member 14 [Source:MGI Symbol;Acc:MGI:1890216]	647.199	5.1301e-128	1.36512e-124	269.971	1.76726e-21	9.25933e-19
ENSMUSG00000055030	Sprr2e	small proline-rich protein 2E [Source:MGI Symbol;Acc:MGI:1330346]	510.009	1.84769e-16	1.42219e-14	582.801	1.10823e-15	2.16461e-13
ENSMUSG00000041293	Adgrf1	adhesion G protein-coupled receptor F1 [Source:MGI Symbol;Acc:MGI:1924846]	298.038	3.18858e-14	1.95374e-12	67.6576	0.00475155	0.0221159
ENSMUSG00000074115	Saa1	serum amyloid A 1 [Source:MGI Symbol;Acc:MGI:98221]	245.007	1.32787e-11	5.90314e-10	53.0951	8.65369e-09	3.37448e-07
ENSMUSG00000042212	Sprr2d	small proline-rich protein 2D [Source:MGI Symbol;Acc:MGI:1330347]	199.799	5.14939e-16	3.80626e-14	256.163	4.43879e-13	4.90419e-11
ENSMUSG00000057465	Saa2	serum amyloid A 2 [Source:MGI Symbol;Acc:MGI:98222]	185.058	1.7038e-05	0.000240612	226.468	0.000596336	0.00417722
ENSMUSG00000032496	Ltf	lactotransferrin [Source:MGI Symbol;Acc:MGI:96837]	159.888	7.91702e-31	1.5048e-28	30.9745	7.71445e-12	6.75045e-10
ENSMUSG00000040136	Abcc8	ATP-binding cassette, sub-family C (CFTR/MRP), member 8 [Source:MGI Symbol;Acc:MGI:1352629]	152.047	1.45243e-54	6.93701e-52	51.6908	7.11147e-21	3.31001e-18
ENSMUSG00000022026	Olfm4	olfactomedin 4 [Source:MGI Symbol;Acc:MGI:2685142]	145.599	1.05799e-10	4.21994e-09	15.3672	0.00023355	0.00196506
ENSMUSG00000097804	Gm16685	predicted gene, 16685 [Source:MGI Symbol;Acc:MGI:4439609]	140.173	6.05916e-73	5.37447e-70	161.76	2.21784e-33	6.93105e-30
ENSMUSG00000079597	Gm5483	predicted gene 5483 [Source:MGI Symbol;Acc:MGI:3645124]	123.732	1.11017e-07	2.62425e-06	24.8586	0.00289435	0.0149615
ENSMUSG00000046259	Sprr2h	small proline-rich protein 2H [Source:MGI Symbol;Acc:MGI:1330343]	123.363	5.96122e-10	2.09509e-08	21.4181	3.25572e-05	0.000378842
ENSMUSG00000020651	Slc26a4	solute carrier family 26, member 4 [Source:MGI Symbol;Acc:MGI:1346029]	104.417	8.14468e-09	2.38539e-07	118.492	4.74926e-07	1.0744e-05
ENSMUSG00000030472	Ceacam18	carcinoembryonic antigen-related cell adhesion molecule 18 [Source:MGI Symbol;Acc:MGI:1919681]	93.0953	1.47545e-07	3.37218e-06	19.3067	0.00180773	0.010269
ENSMUSG00000026822	Lcn2	lipocalin 2 [Source:MGI Symbol;Acc:MGI:96757]	91.2531	4.2863e-157	1.59682e-153	68.9046	1.95916e-38	1.07146e-34
ENSMUSG00000044103	Il1f9	interleukin 1 family, member 9 [Source:MGI Symbol;Acc:MGI:2449929]	90.8259	3.31249e-23	3.93004e-21	204.723	2.00948e-09	9.43333e-08
ENSMUSG00000027925	Sprr2j-ps	small proline-rich protein 2J, pseudogene [Source:MGI Symbol;Acc:MGI:1330345]	89.9842	1.00093e-07	2.38418e-06	26.9947	0.00288681	0.014926
ENSMUSG00000034855	Cxcl10	chemokine (C-X-C motif) ligand 10 [Source:MGI Symbol;Acc:MGI:1352450]	85.3372	2.12888e-162	9.91364e-159	113.932	3.61597e-16	7.9103e-14
ENSMUSG00000065601	Mir146	microRNA 146 [Source:MGI Symbol;Acc:MGI:2676831]	78.5983	1.11499e-07	2.63231e-06	88.4217	1.31415e-05	0.000177954
ENSMUSG00000058427	Cxcl2	chemokine (C-X-C motif) ligand 2 [Source:MGI Symbol;Acc:MGI:1340094]	78.431	1.05097e-23	1.31386e-21	103.547	1.06614e-16	2.48116e-14
ENSMUSG00000056054	S100a8	S100 calcium binding protein A8 (calgranulin A) [Source:MGI Symbol;Acc:MGI:88244]	75.3846	5.21251e-12	2.45806e-10	65.3666	2.56034e-14	3.54494e-12
ENSMUSG00000024313	Mep1b	meprin 1 beta [Source:MGI Symbol;Acc:MGI:96964]	74.9587	1.55027e-07	3.51728e-06	45.8494	1.56592e-07	4.12226e-06
ENSMUSG00000056071	S100a9	S100 calcium binding protein A9 (calgranulin B) [Source:MGI Symbol;Acc:MGI:1338947]	67.8218	2.4403e-08	6.59681e-07	82.3679	1.51649e-14	2.21166e-12
ENSMUSG00000029380	Cxcl1	chemokine (C-X-C motif) ligand 1 [Source:MGI Symbol;Acc:MGI:108068]	67.3605	4.47534e-19	4.38748e-17	133.015	1.9024e-19	7.56671e-17
ENSMUSG00000064246	Chil1	chitinase-like 1 [Source:MGI Symbol;Acc:MGI:1340899]	67.1608	2.75168e-68	2.05022e-65	111.95	3.25818e-30	5.09114e-27
ENSMUSG00000024409	Psors1c2	psoriasis susceptibility 1 candidate 2 (human) [Source:MGI Symbol;Acc:MGI:1930025]	67.0326	1.34422e-28	2.34008e-26	23.7011	1.60545e-12	1.58918e-10
ENSMUSG00000087075	Lbhd2	LBH domain containing 2 [Source:MGI Symbol;Acc:MGI:2685744]	66.5817	2.23333e-06	3.9786e-05	40.2524	7.59958e-06	0.000111576
ENSMUSG00000029371	Cxcl5	chemokine (C-X-C motif) ligand 5 [Source:MGI Symbol;Acc:MGI:1096868]	63.7089	2.15841e-63	1.54634e-60	87.3254	2.15437e-15	3.95895e-13
ENSMUSG00000018623	Mmp7	matrix metallopeptidase 7 [Source:MGI Symbol;Acc:MGI:103189]	57.9998	1.80279e-07	4.02644e-06	35.5883	3.12909e-07	7.5057e-06
ENSMUSG00000001901	Kcnh6	potassium voltage-gated channel, subfamily H (eag-related), member 6 [Source:MGI Symbol;Acc:MGI:2684139]	57.9951	7.97879e-21	8.5908e-19	64.4064	6.04575e-15	9.7968e-13
ENSMUSG00000040026	Saa3	serum amyloid A 3 [Source:MGI Symbol;Acc:MGI:98223]	57.9298	3.69487e-21	4.02481e-19	24.4209	2.36246e-10	1.45581e-08
ENSMUSG00000096146	Kcnj11	potassium inwardly rectifying channel, subfamily J, member 11 [Source:MGI Symbol;Acc:MGI:107501]	55.1895	8.88316e-40	2.62645e-37	131.576	1.77771e-21	9.25933e-19
ENSMUSG00000020826	Nos2	nitric oxide synthase 2, inducible [Source:MGI Symbol;Acc:MGI:97361]	54.4285	1.41977e-73	1.32231e-70	30.5792	6.2406e-34	2.27532e-30
ENSMUSG00000079339	Ifit1bl1	interferon induced protein with tetratricpeptide repeats 1B like 1 [Source:MGI Symbol;Acc:MGI:3650685]	51.5347	1.98272e-39	5.68187e-37	44.384	2.94565e-31	7.03343e-28
ENSMUSG00000050440	Hamp	hepcidin antimicrobial peptide [Source:MGI Symbol;Acc:MGI:1933533]	50.2322	1.93453e-06	3.49849e-05	10.5988	0.00130213	0.00786023
ENSMUSG00000029379	Cxcl3	chemokine (C-X-C motif) ligand 3 [Source:MGI Symbol;Acc:MGI:3037818]	50.169	3.98264e-33	8.33535e-31	51.3955	5.55676e-08	1.7267e-06
ENSMUSG00000063234	Gpr84	G protein-coupled receptor 84 [Source:MGI Symbol;Acc:MGI:1934129]	49.3801	1.69203e-27	2.74065e-25	50.0139	4.84944e-16	1.02996e-13
ENSMUSG00000036067	Slc2a6	solute carrier family 2 (facilitated glucose transporter), member 6 [Source:MGI Symbol;Acc:MGI:2443286]	49.0401	1.66687e-304	1.55244e-300	31.2329	1.57962e-53	1.15186e-49
ENSMUSG00000092130	D030025P21Rik	RIKEN cDNA D030025P21 gene [Source:MGI Symbol;Acc:MGI:3698049]	46.7243	1.81535e-08	4.98739e-07	86.2092	3.64927e-06	6.00236e-05
ENSMUSG00000027225	Duoxa2	dual oxidase maturation factor 2 [Source:MGI Symbol;Acc:MGI:1914061]	42.6064	4.60327e-79	4.76362e-76	43.5489	8.37878e-24	5.91272e-21
ENSMUSG00000044162	Tnip3	TNFAIP3 interacting protein 3 [Source:MGI Symbol;Acc:MGI:3041165]	41.0704	2.75529e-124	6.41535e-121	33.114	6.8071e-29	9.30701e-26
ENSMUSG00000035638	Muc20	mucin 20 [Source:MGI Symbol;Acc:MGI:2385039]	39.5738	2.45182e-30	4.47746e-28	33.0935	6.25254e-17	1.50308e-14
ENSMUSG00000096506	CR974586.5		37.9027	3.49135e-08	9.14675e-07	11.9542	3.32358e-05	0.000385099
ENSMUSG00000059657	Stfa2l1	stefin A2 like 1 [Source:MGI Symbol;Acc:MGI:3524944]	36.3846	1.85686e-05	0.00025889	74.1852	1.97678e-06	3.52151e-05
ENSMUSG00000038357	Camp	cathelicidin antimicrobial peptide [Source:MGI Symbol;Acc:MGI:108443]	35.2076	3.42252e-07	7.24446e-06	28.8317	9.88947e-06	0.000139756
ENSMUSG00000045551	Fpr1	formyl peptide receptor 1 [Source:MGI Symbol;Acc:MGI:107443]	34.7521	6.75398e-22	7.57869e-20	20.3158	5.0467e-18	1.53336e-15
ENSMUSG00000022651	Retnlg	resistin like gamma [Source:MGI Symbol;Acc:MGI:2667763]	34.5446	1.5585e-14	9.84075e-13	64.4559	6.7054e-12	5.9629e-10
ENSMUSG00000035818	Plekhs1	pleckstrin homology domain containing, family S member 1 [Source:MGI Symbol;Acc:MGI:2443041]	34.5271	1.31431e-109	2.44817e-106	38.3497	3.17898e-120	6.95433e-116
ENSMUSG00000090176	Cd200r2	Cd200 receptor 2 [Source:MGI Symbol;Acc:MGI:3042847]	33.5511	3.74036e-05	0.000482825	10.0573	0.00110039	0.00684648
ENSMUSG00000046108	Il17c	interleukin 17C [Source:MGI Symbol;Acc:MGI:2446486]	29.7679	6.56847e-25	8.99639e-23	31.9654	1.36146e-14	2.06828e-12
ENSMUSG00000086320	Gm12840	predicted gene 12840 [Source:MGI Symbol;Acc:MGI:3650917]	29.0218	1.17392e-09	3.93994e-08	4.96611	0.00572369	0.025569
ENSMUSG00000022126	Acod1	aconitate decarboxylase 1 [Source:MGI Symbol;Acc:MGI:103206]	25.0655	4.32153e-16	3.21989e-14	70.6274	4.32476e-17	1.08745e-14
ENSMUSG00000018459	Slc13a3	solute carrier family 13 (sodium-dependent dicarboxylate transporter), member 3 [Source:MGI Symbol;Acc:MGI:2149635]	24.8659	3.72407e-59	2.10207e-56	20.5696	2.68599e-28	3.45639e-25
ENSMUSG00000051439	Cd14	CD14 antigen [Source:MGI Symbol;Acc:MGI:88318]	23.7414	1.85972e-55	9.36245e-53	22.1954	8.88791e-21	4.05067e-18
ENSMUSG00000019489	Cd70	CD70 antigen [Source:MGI Symbol;Acc:MGI:1195273]	23.568	1.54759e-08	4.30254e-07	30.2004	4.68272e-05	0.000509647
ENSMUSG00000030017	Reg3g	regenerating islet-derived 3 gamma [Source:MGI Symbol;Acc:MGI:109406]	23.1034	3.47185e-06	5.85781e-05	23.1476	2.25234e-05	0.000277747
ENSMUSG00000068452	Duox2	dual oxidase 2 [Source:MGI Symbol;Acc:MGI:3036280]	23.0958	1.9959e-94	2.3236e-91	16.9053	1.13489e-22	7.09339e-20
ENSMUSG00000036805	Noxa1	NADPH oxidase activator 1 [Source:MGI Symbol;Acc:MGI:2449980]	22.527	5.71763e-16	4.20958e-14	19.5549	1.18837e-12	1.20916e-10
ENSMUSG00000032257	Ankk1	ankyrin repeat and kinase domain containing 1 [Source:MGI Symbol;Acc:MGI:3045301]	21.9634	1.56058e-09	5.11775e-08	12.7072	2.28932e-08	7.93681e-07
ENSMUSG00000023341	Mx2	MX dynamin-like GTPase 2 [Source:MGI Symbol;Acc:MGI:97244]	19.702	2.63039e-46	9.99924e-44	21.3667	4.14813e-27	4.77603e-24
ENSMUSG00000062345	Serpinb2	serine (or cysteine) peptidase inhibitor, clade B, member 2 [Source:MGI Symbol;Acc:MGI:97609]	19.4667	1.20094e-09	4.02336e-08	4.6023	0.00120422	0.00734824
ENSMUSG00000105504	Gbp5	guanylate binding protein 5 [Source:MGI Symbol;Acc:MGI:2429943]	19.1296	5.77986e-62	3.58872e-59	19.605	3.164e-13	3.64293e-11
ENSMUSG00000097815	Gm26809	predicted gene, 26809 [Source:MGI Symbol;Acc:MGI:5477303]	18.7934	6.03419e-39	1.6776e-36	18.7687	2.28564e-13	2.73228e-11
ENSMUSG00000020310	Madcam1	mucosal vascular addressin cell adhesion molecule 1 [Source:MGI Symbol;Acc:MGI:103579]	18.6772	1.63585e-05	0.000232915	11.8479	0.00219018	0.0120232
ENSMUSG00000015316	Slamf1	signaling lymphocytic activation molecule family member 1 [Source:MGI Symbol;Acc:MGI:1351314]	18.0792	3.50482e-12	1.70011e-10	26.0662	9.03914e-10	4.7081e-08
ENSMUSG00000050578	Mmp13	matrix metallopeptidase 13 [Source:MGI Symbol;Acc:MGI:1340026]	18.0358	1.64146e-30	3.05755e-28	20.5172	5.79273e-14	7.41063e-12
ENSMUSG00000000204	Slfn4	schlafen 4 [Source:MGI Symbol;Acc:MGI:1329010]	18.0351	2.0924e-46	8.11983e-44	14.0725	4.61057e-22	2.65423e-19
ENSMUSG00000019850	Tnfaip3	tumor necrosis factor, alpha-induced protein 3 [Source:MGI Symbol;Acc:MGI:1196377]	17.8083	1.13389e-44	3.98509e-42	17.3254	2.20925e-24	1.72606e-21
ENSMUSG00000066363	Serpina3f	serine (or cysteine) peptidase inhibitor, clade A, member 3F [Source:MGI Symbol;Acc:MGI:2182838]	17.6322	1.65716e-37	4.17135e-35	19.552	2.00866e-13	2.41437e-11
ENSMUSG00000071036	Gm10309	predicted gene 10309 [Source:MGI Symbol;Acc:MGI:3641941]	17.2167	1.17189e-27	1.93175e-25	11.3661	3.52201e-09	1.55652e-07
ENSMUSG00000041754	Trem3	triggering receptor expressed on myeloid cells 3 [Source:MGI Symbol;Acc:MGI:1930003]	15.9611	1.16112e-05	0.000172887	59.6967	1.3582e-06	2.57025e-05
ENSMUSG00000052270	Fpr2	formyl peptide receptor 2 [Source:MGI Symbol;Acc:MGI:1278319]	15.7572	6.06442e-24	7.68448e-22	11.0996	3.54599e-12	3.38742e-10
ENSMUSG00000024401	Tnf	tumor necrosis factor [Source:MGI Symbol;Acc:MGI:104798]	15.5338	1.3517e-36	3.26988e-34	13.9574	1.05954e-18	3.86307e-16
ENSMUSG00000044313	Mab21l3	mab-21-like 3 (C. elegans) [Source:MGI Symbol;Acc:MGI:2446273]	15.4978	8.6233e-106	1.46024e-102	8.8561	3.16097e-13	3.64293e-11
ENSMUSG00000038067	Csf3	colony stimulating factor 3 (granulocyte) [Source:MGI Symbol;Acc:MGI:1339751]	15.3113	1.2819e-25	1.80893e-23	9.27221	8.75192e-18	2.48646e-15
ENSMUSG00000022603	Mroh4	maestro heat-like repeat family member 4 [Source:MGI Symbol;Acc:MGI:1916689]	15.2672	1.19101e-06	2.23864e-05	9.38725	0.000525476	0.00379008
ENSMUSG00000020641	Rsad2	radical S-adenosyl methionine domain containing 2 [Source:MGI Symbol;Acc:MGI:1929628]	14.7502	6.51136e-35	1.46129e-32	14.1478	8.39141e-28	1.01984e-24
ENSMUSG00000035186	Ubd	ubiquitin D [Source:MGI Symbol;Acc:MGI:1344410]	14.4235	5.15127e-19	5.0237e-17	25.5231	1.85249e-09	8.80981e-08
ENSMUSG00000104082	Gm7115	predicted gene 7115 [Source:MGI Symbol;Acc:MGI:3646388]	14.1174	2.15356e-07	4.73047e-06	10.2971	4.32095e-05	0.000477399
ENSMUSG00000042662	Dusp15	dual specificity phosphatase-like 15 [Source:MGI Symbol;Acc:MGI:1934928]	14.1082	3.89311e-08	1.00578e-06	24.8992	1.16336e-06	2.26541e-05
ENSMUSG00000035385	Ccl2	chemokine (C-C motif) ligand 2 [Source:MGI Symbol;Acc:MGI:98259]	13.9739	5.29268e-10	1.87844e-08	10.2341	2.08225e-05	0.0002604
ENSMUSG00000047180	Neurl3	neuralized E3 ubiquitin protein ligase 3 [Source:MGI Symbol;Acc:MGI:2429944]	13.9409	2.55202e-43	8.64299e-41	8.50972	2.21664e-17	5.91357e-15
ENSMUSG00000034459	Ifit1	interferon-induced protein with tetratricopeptide repeats 1 [Source:MGI Symbol;Acc:MGI:99450]	13.6781	9.49269e-59	5.2006e-56	14.8909	1.5479e-30	3.07836e-27
ENSMUSG00000027995	Tlr2	toll-like receptor 2 [Source:MGI Symbol;Acc:MGI:1346060]	13.6493	6.30691e-97	9.03684e-94	8.761	5.13639e-18	1.53923e-15
ENSMUSG00000095298	Gm12407	predicted gene 12407 [Source:MGI Symbol;Acc:MGI:3693096]	13.3839	1.44385e-05	0.000209296	8.06858	0.000203746	0.00175686
ENSMUSG00000024215	Spdef	SAM pointed domain containing ets transcription factor [Source:MGI Symbol;Acc:MGI:1353422]	13.1795	2.2309e-24	2.88576e-22	16.5338	4.25336e-10	2.39194e-08
ENSMUSG00000039934	Gsap	gamma-secretase activating protein [Source:MGI Symbol;Acc:MGI:2442259]	12.8546	5.58031e-95	6.92963e-92	10.9695	1.01483e-25	1.00911e-22
ENSMUSG00000059213	Ddn	dendrin [Source:MGI Symbol;Acc:MGI:108101]	12.7302	1.52327e-07	3.4687e-06	23.9771	6.78547e-05	0.000691211
ENSMUSG00000052212	Cd177	CD177 antigen [Source:MGI Symbol;Acc:MGI:1916141]	12.6246	0.00370302	0.0211465	32.4535	1.56973e-06	2.88566e-05
ENSMUSG00000051076	Vtcn1	V-set domain containing T cell activation inhibitor 1 [Source:MGI Symbol;Acc:MGI:3039619]	12.497	1.20846e-61	7.26127e-59	10.2127	4.4765e-18	1.37927e-15
ENSMUSG00000027832	Ptx3	pentraxin related gene [Source:MGI Symbol;Acc:MGI:104641]	12.4068	6.70452e-06	0.000105745	22.5152	1.70076e-08	6.20097e-07
ENSMUSG00000071005	Ccl19	chemokine (C-C motif) ligand 19 [Source:MGI Symbol;Acc:MGI:1346316]	12.0639	5.77058e-09	1.73089e-07	10.8265	8.29396e-08	2.41211e-06
ENSMUSG00000002565	Scin	scinderin [Source:MGI Symbol;Acc:MGI:1306794]	11.9849	7.61125e-89	8.33969e-86	9.14676	3.10667e-25	2.83173e-22
ENSMUSG00000030413	Pglyrp1	peptidoglycan recognition protein 1 [Source:MGI Symbol;Acc:MGI:1345092]	11.9661	3.79061e-52	1.72214e-49	10.3214	2.03988e-24	1.65276e-21
ENSMUSG00000054855	Rnd1	Rho family GTPase 1 [Source:MGI Symbol;Acc:MGI:2444878]	11.5443	7.07047e-07	1.40108e-05	17.3055	6.07954e-07	1.32863e-05
ENSMUSG00000000982	Ccl3	chemokine (C-C motif) ligand 3 [Source:MGI Symbol;Acc:MGI:98260]	11.4736	4.30488e-26	6.46669e-24	8.40604	4.11412e-10	2.33162e-08
ENSMUSG00000005800	Mmp8	matrix metallopeptidase 8 [Source:MGI Symbol;Acc:MGI:1202395]	11.3478	0.00142993	0.0101429	16.6031	1.07845e-07	3.03241e-06
ENSMUSG00000079563	Pglyrp2	peptidoglycan recognition protein 2 [Source:MGI Symbol;Acc:MGI:1928099]	11.2982	2.74073e-23	3.27253e-21	12.2047	2.35298e-09	1.08594e-07
ENSMUSG00000027398	Il1b	interleukin 1 beta [Source:MGI Symbol;Acc:MGI:96543]	10.912	4.12511e-06	6.84224e-05	14.9428	3.24463e-05	0.000377953
ENSMUSG00000050635	Sprr2f	small proline-rich protein 2F [Source:MGI Symbol;Acc:MGI:1330349]	10.7389	1.69302e-17	1.40856e-15	13.9381	4.12132e-12	3.83651e-10
ENSMUSG00000053797	Krt16	keratin 16 [Source:MGI Symbol;Acc:MGI:96690]	10.7185	4.02047e-07	8.42611e-06	9.00822	0.000922302	0.00596402
ENSMUSG00000042349	Ikbke	inhibitor of kappaB kinase epsilon [Source:MGI Symbol;Acc:MGI:1929612]	10.533	0	0	9.51218	3.21514e-31	7.03343e-28
ENSMUSG00000042268	Slc26a9	solute carrier family 26, member 9 [Source:MGI Symbol;Acc:MGI:2444594]	10.4238	3.61637e-09	1.11342e-07	22.4925	3.59056e-10	2.07248e-08
ENSMUSG00000018916	Csf2	colony stimulating factor 2 (granulocyte-macrophage) [Source:MGI Symbol;Acc:MGI:1339752]	10.3765	5.18829e-06	8.40367e-05	13.3915	9.05289e-06	0.000129863
ENSMUSG00000041827	Oasl1	2'-5' oligoadenylate synthetase-like 1 [Source:MGI Symbol;Acc:MGI:2180849]	10.1241	1.69388e-17	1.40856e-15	13.2284	4.17676e-23	2.76882e-20
ENSMUSG00000063354	Slc39a4	solute carrier family 39 (zinc transporter), member 4 [Source:MGI Symbol;Acc:MGI:1919277]	10.1033	4.22782e-60	2.46099e-57	5.53034	1.00274e-13	1.23236e-11
ENSMUSG00000060183	Cxcl11	chemokine (C-X-C motif) ligand 11 [Source:MGI Symbol;Acc:MGI:1860203]	9.93221	3.02288e-07	6.46465e-06	14.392	1.90809e-06	3.42424e-05
ENSMUSG00000020638	Cmpk2	cytidine monophosphate (UMP-CMP) kinase 2, mitochondrial [Source:MGI Symbol;Acc:MGI:99830]	9.64583	7.13225e-19	6.81294e-17	6.61762	6.2254e-12	5.6044e-10
ENSMUSG00000018930	Ccl4	chemokine (C-C motif) ligand 4 [Source:MGI Symbol;Acc:MGI:98261]	9.5792	1.11249e-14	7.17036e-13	11.031	2.5813e-09	1.17398e-07
ENSMUSG00000030162	Olr1	oxidized low density lipoprotein (lectin-like) receptor 1 [Source:MGI Symbol;Acc:MGI:1261434]	9.55703	5.63976e-08	1.4082e-06	17.6002	9.08633e-09	3.53059e-07
ENSMUSG00000027470	Mylk2	myosin, light polypeptide kinase 2, skeletal muscle [Source:MGI Symbol;Acc:MGI:2139434]	9.53383	1.02361e-11	4.62785e-10	10.3242	1.29961e-09	6.52068e-08
ENSMUSG00000030142	Clec4e	C-type lectin domain family 4, member e [Source:MGI Symbol;Acc:MGI:1861232]	9.53103	3.45822e-12	1.68629e-10	14.2655	3.78394e-10	2.16129e-08
ENSMUSG00000035692	Isg15	ISG15 ubiquitin-like modifier [Source:MGI Symbol;Acc:MGI:1855694]	9.40649	7.43159e-45	2.66208e-42	6.51517	2.09346e-18	7.04564e-16
ENSMUSG00000020891	Alox8	arachidonate 8-lipoxygenase [Source:MGI Symbol;Acc:MGI:1098228]	9.39166	1.23399e-38	3.33123e-36	7.42433	6.22698e-15	1.00163e-12
ENSMUSG00000042677	Zc3h12a	zinc finger CCCH type containing 12A [Source:MGI Symbol;Acc:MGI:2385891]	9.36685	1.01933e-31	1.99864e-29	9.80185	7.35905e-30	1.07324e-26
ENSMUSG00000046688	Tifa	TRAF-interacting protein with forkhead-associated domain [Source:MGI Symbol;Acc:MGI:2182965]	9.28708	2.2964e-63	1.58426e-60	6.13391	7.01447e-13	7.4853e-11
ENSMUSG00000082676	Gm11843	predicted gene 11843 [Source:MGI Symbol;Acc:MGI:3651166]	9.25129	1.58404e-12	8.10602e-11	5.13555	1.48499e-05	0.000196883
ENSMUSG00000079022	Col22a1	collagen, type XXII, alpha 1 [Source:MGI Symbol;Acc:MGI:1916950]	9.18515	1.15692e-09	3.89693e-08	8.24958	9.90588e-06	0.000139897
ENSMUSG00000062488	Ifit3b	interferon-induced protein with tetratricopeptide repeats 3B [Source:MGI Symbol;Acc:MGI:3698419]	9.11602	1.6783e-19	1.68982e-17	8.20024	2.59336e-14	3.56807e-12
ENSMUSG00000027360	Hdc	histidine decarboxylase [Source:MGI Symbol;Acc:MGI:96062]	8.97458	2.73919e-11	1.17294e-09	10.9571	5.84371e-10	3.15647e-08
ENSMUSG00000098434	2010110E17Rik	RIKEN cDNA 2010110E17 gene [Source:MGI Symbol;Acc:MGI:1923941]	8.97386	0.000130962	0.00140763	23.8529	1.27518e-05	0.000173698
ENSMUSG00000062826	Ces2f	carboxylesterase 2F [Source:MGI Symbol;Acc:MGI:1919153]	8.83763	4.03439e-55	1.97759e-52	9.76128	5.52421e-17	1.35784e-14
ENSMUSG00000037405	Icam1	intercellular adhesion molecule 1 [Source:MGI Symbol;Acc:MGI:96392]	8.77786	5.77883e-20	5.98013e-18	8.76577	2.02028e-11	1.5453e-09
ENSMUSG00000032661	Oas3	2'-5' oligoadenylate synthetase 3 [Source:MGI Symbol;Acc:MGI:2180850]	8.73131	4.11292e-35	9.34285e-33	10.2831	4.25245e-17	1.0817e-14
ENSMUSG00000000386	Mx1	MX dynamin-like GTPase 1 [Source:MGI Symbol;Acc:MGI:97243]	8.71148	3.63567e-18	3.27158e-16	15.5976	2.05069e-21	1.04328e-18
ENSMUSG00000044006	Cilp2	cartilage intermediate layer protein 2 [Source:MGI Symbol;Acc:MGI:1915959]	8.69053	2.35744e-27	3.78552e-25	6.51395	4.23345e-12	3.9242e-10
ENSMUSG00000042265	Trem1	triggering receptor expressed on myeloid cells 1 [Source:MGI Symbol;Acc:MGI:1930005]	8.65668	2.18513e-06	3.90244e-05	20.6172	2.05715e-08	7.22347e-07
ENSMUSG00000028037	Ifi44	interferon-induced protein 44 [Source:MGI Symbol;Acc:MGI:2443016]	8.52249	7.7365e-15	5.05642e-13	6.51166	2.05257e-10	1.27926e-08
ENSMUSG00000075611	Gm11545	predicted gene 11545 [Source:MGI Symbol;Acc:MGI:2144683]	8.49694	8.63093e-10	2.97169e-08	18.5796	4.7923e-08	1.51717e-06
ENSMUSG00000024771	Lipk	lipase, family member K [Source:MGI Symbol;Acc:MGI:2679259]	8.43397	1.03266e-37	2.67157e-35	8.06789	5.0165e-14	6.57132e-12
ENSMUSG00000040328	Olfr56	olfactory receptor 56 [Source:MGI Symbol;Acc:MGI:1333785]	8.34538	1.0359e-11	4.67207e-10	11.6366	1.77639e-11	1.39785e-09
ENSMUSG00000030111	A2m	alpha-2-macroglobulin [Source:MGI Symbol;Acc:MGI:2449119]	8.03793	4.08076e-05	0.000522063	8.24678	3.21313e-05	0.000374882
ENSMUSG00000097134	1110002J07Rik	RIKEN cDNA 1110002J07 gene [Source:MGI Symbol;Acc:MGI:1915738]	7.98972	9.225e-26	1.34245e-23	6.31683	5.68435e-11	4.05052e-09
ENSMUSG00000032369	Plscr1	phospholipid scramblase 1 [Source:MGI Symbol;Acc:MGI:893575]	7.96751	3.08951e-41	9.75394e-39	5.28566	2.11492e-10	1.31065e-08
ENSMUSG00000032845	Alpk2	alpha-kinase 2 [Source:MGI Symbol;Acc:MGI:2449492]	7.95863	1.86211e-13	1.07719e-11	14.6217	2.68086e-13	3.13559e-11
ENSMUSG00000025059	Gk	glycerol kinase [Source:MGI Symbol;Acc:MGI:106594]	7.86013	1.30841e-76	1.28272e-73	6.98627	1.40135e-14	2.07135e-12
ENSMUSG00000079620	Muc4	mucin 4 [Source:MGI Symbol;Acc:MGI:2153525]	7.82101	2.09869e-15	1.45867e-13	10.5392	3.72025e-13	4.21608e-11
ENSMUSG00000079014	Serpina3i	serine (or cysteine) peptidase inhibitor, clade A, member 3I [Source:MGI Symbol;Acc:MGI:2182841]	7.819	0.00169216	0.0115882	8.56895	0.00102064	0.00646012
ENSMUSG00000075010	AW112010	expressed sequence AW112010 [Source:MGI Symbol;Acc:MGI:2147706]	7.80988	8.03956e-30	1.43993e-27	4.47542	2.98264e-08	9.87116e-07
ENSMUSG00000011008	Mcoln2	mucolipin 2 [Source:MGI Symbol;Acc:MGI:1915529]	7.80219	4.24105e-11	1.78325e-09	9.49367	4.83741e-06	7.5588e-05
ENSMUSG00000021025	Nfkbia	nuclear factor of kappa light polypeptide gene enhancer in B cells inhibitor, alpha [Source:MGI Symbol;Acc:MGI:104741]	7.77994	2.40272e-62	1.54329e-59	6.76593	7.12927e-20	2.94264e-17
ENSMUSG00000107750	Gm44013	predicted gene, 44013 [Source:MGI Symbol;Acc:MGI:5690405]	7.67682	1.85562e-23	2.25913e-21	11.2488	1.80042e-18	6.25175e-16
ENSMUSG00000072620	Slfn2	schlafen 2 [Source:MGI Symbol;Acc:MGI:1313258]	7.6531	2.0998e-35	4.88913e-33	5.73259	1.09243e-15	2.15298e-13
ENSMUSG00000008193	Spib	Spi-B transcription factor (Spi-1/PU.1 related) [Source:MGI Symbol;Acc:MGI:892986]	7.62737	2.29119e-11	9.94826e-10	5.65073	2.70398e-05	0.0003243
ENSMUSG00000000182	Fgf23	fibroblast growth factor 23 [Source:MGI Symbol;Acc:MGI:1891427]	7.62235	0.00143728	0.0101834	29.8565	0.000520409	0.00375849
ENSMUSG00000030474	Siglece	sialic acid binding Ig-like lectin E [Source:MGI Symbol;Acc:MGI:1932475]	7.54955	2.759e-14	1.70172e-12	5.21529	2.9006e-12	2.82016e-10
ENSMUSG00000043953	Ccrl2	chemokine (C-C motif) receptor-like 2 [Source:MGI Symbol;Acc:MGI:1920904]	7.54096	4.23504e-36	1.01136e-33	4.31934	3.97591e-09	1.72232e-07
ENSMUSG00000048215	A630023P12Rik	RIKEN cDNA A630023P12 gene [Source:MGI Symbol;Acc:MGI:2445162]	7.53643	4.61477e-05	0.000580023	4.35522	0.002504	0.0133246
ENSMUSG00000082292	Gm12250	predicted gene 12250 [Source:MGI Symbol;Acc:MGI:3649299]	7.52602	2.2903e-26	3.52574e-24	8.45932	1.10744e-08	4.22061e-07
ENSMUSG00000032338	Hcn4	hyperpolarization-activated, cyclic nucleotide-gated K+ 4 [Source:MGI Symbol;Acc:MGI:1298209]	7.52184	2.25011e-15	1.55809e-13	28.65	1.13595e-08	4.31725e-07
ENSMUSG00000031257	Nox1	NADPH oxidase 1 [Source:MGI Symbol;Acc:MGI:2450016]	7.40196	7.75631e-05	0.000901852	6.56177	4.03979e-05	0.000451581
ENSMUSG00000087365	C430049B03Rik	RIKEN cDNA C430049B03 gene [Source:MGI Symbol;Acc:MGI:1924903]	7.27403	1.25383e-39	3.64924e-37	5.10129	8.34366e-08	2.42077e-06
ENSMUSG00000041135	Ripk2	receptor (TNFRSF)-interacting serine-threonine kinase 2 [Source:MGI Symbol;Acc:MGI:1891456]	7.26445	3.47012e-165	2.1546e-161	6.24164	3.15823e-30	5.09114e-27
ENSMUSG00000032000	Birc3	baculoviral IAP repeat-containing 3 [Source:MGI Symbol;Acc:MGI:1197007]	7.0956	9.43572e-142	2.92932e-138	7.83378	4.19119e-25	3.66746e-22
ENSMUSG00000052396	Mogat2	monoacylglycerol O-acyltransferase 2 [Source:MGI Symbol;Acc:MGI:2663253]	7.0039	3.71667e-32	7.36494e-30	5.50138	1.2683e-11	1.047e-09
ENSMUSG00000074896	Ifit3	interferon-induced protein with tetratricopeptide repeats 3 [Source:MGI Symbol;Acc:MGI:1101055]	6.95951	9.64633e-20	9.87265e-18	6.189	5.27773e-13	5.68747e-11
ENSMUSG00000034686	Prr7	proline rich 7 (synaptic) [Source:MGI Symbol;Acc:MGI:3487246]	6.94716	9.04753e-23	1.04676e-20	5.88207	4.94412e-13	5.35433e-11
ENSMUSG00000028859	Csf3r	colony stimulating factor 3 receptor (granulocyte) [Source:MGI Symbol;Acc:MGI:1339755]	6.92395	9.5546e-28	1.58905e-25	6.68441	2.21695e-14	3.13909e-12
ENSMUSG00000023947	Nfkbie	nuclear factor of kappa light polypeptide gene enhancer in B cells inhibitor, epsilon [Source:MGI Symbol;Acc:MGI:1194908]	6.91568	4.80193e-37	1.17691e-34	6.82519	1.54183e-34	6.74582e-31
ENSMUSG00000100291	2310069B03Rik	RIKEN cDNA 2310069B03 gene [Source:MGI Symbol;Acc:MGI:1916902]	6.86206	5.9584e-12	2.78862e-10	5.08337	2.59469e-07	6.38487e-06
ENSMUSG00000031762	Mt2	metallothionein 2 [Source:MGI Symbol;Acc:MGI:97172]	6.83854	3.34189e-09	1.03404e-07	4.00501	0.00981963	0.0386495
ENSMUSG00000079012	Serpina3m	serine (or cysteine) peptidase inhibitor, clade A, member 3M [Source:MGI Symbol;Acc:MGI:98378]	6.80782	0.000617548	0.00513759	6.03714	0.00665688	0.0285877
ENSMUSG00000074676	Foxs1	forkhead box S1 [Source:MGI Symbol;Acc:MGI:95546]	6.80395	6.02906e-25	8.38084e-23	6.0233	4.5097e-08	1.43393e-06
ENSMUSG00000064280	Ccdc146	coiled-coil domain containing 146 [Source:MGI Symbol;Acc:MGI:1922422]	6.74377	3.64502e-08	9.49591e-07	4.70939	3.1721e-07	7.58392e-06
ENSMUSG00000028270	Gbp2	guanylate binding protein 2 [Source:MGI Symbol;Acc:MGI:102772]	6.72333	3.19413e-39	9.0147e-37	5.89978	2.15561e-08	7.52091e-07
ENSMUSG00000078920	Ifi47	interferon gamma inducible protein 47 [Source:MGI Symbol;Acc:MGI:99448]	6.66561	1.21525e-34	2.66311e-32	3.44008	5.20681e-05	0.000556717
ENSMUSG00000078780	Gm5150	predicted gene 5150 [Source:MGI Symbol;Acc:MGI:3779469]	6.54812	0.00397686	0.0223194	9.25602	0.00570841	0.0255216
ENSMUSG00000047517	Dmbt1	deleted in malignant brain tumors 1 [Source:MGI Symbol;Acc:MGI:106210]	6.46334	6.03613e-14	3.62694e-12	4.25397	2.78907e-06	4.75926e-05
ENSMUSG00000003283	Hck	hemopoietic cell kinase [Source:MGI Symbol;Acc:MGI:96052]	6.43673	1.23979e-48	5.24854e-46	5.26873	6.47007e-24	4.88067e-21
ENSMUSG00000003206	Ebi3	Epstein-Barr virus induced gene 3 [Source:MGI Symbol;Acc:MGI:1354171]	6.43573	1.81801e-19	1.82065e-17	4.33651	1.46633e-09	7.17617e-08
ENSMUSG00000017652	Cd40	CD40 antigen [Source:MGI Symbol;Acc:MGI:88336]	6.38296	1.18477e-44	4.08678e-42	5.68462	2.03847e-14	2.93378e-12
ENSMUSG00000023078	Cxcl13	chemokine (C-X-C motif) ligand 13 [Source:MGI Symbol;Acc:MGI:1888499]	6.37935	8.64245e-14	5.14322e-12	4.41148	3.3931e-07	8.0507e-06
ENSMUSG00000031860	Pbx4	pre B cell leukemia homeobox 4 [Source:MGI Symbol;Acc:MGI:1931321]	6.34398	4.29158e-28	7.2672e-26	5.07881	1.46483e-25	1.39324e-22
ENSMUSG00000051748	Wfdc21	WAP four-disulfide core domain 21 [Source:MGI Symbol;Acc:MGI:1913357]	6.34297	3.9763e-08	1.02443e-06	16.9968	5.60608e-12	5.10994e-10
ENSMUSG00000020400	Tnip1	TNFAIP3 interacting protein 1 [Source:MGI Symbol;Acc:MGI:1926194]	6.30994	5.039e-96	6.70439e-93	6.30862	3.01507e-23	2.06117e-20
ENSMUSG00000032691	Nlrp3	NLR family, pyrin domain containing 3 [Source:MGI Symbol;Acc:MGI:2653833]	6.30031	2.32749e-09	7.42155e-08	3.81226	1.35725e-06	2.57025e-05
ENSMUSG00000029605	Oas1b	2'-5' oligoadenylate synthetase 1B [Source:MGI Symbol;Acc:MGI:97430]	6.19063	2.85803e-27	4.55013e-25	4.064	4.30074e-11	3.14659e-09
ENSMUSG00000102055	Gm28913	predicted gene 28913 [Source:MGI Symbol;Acc:MGI:5579619]	6.08735	4.33714e-33	8.97642e-31	10.9443	5.71345e-27	6.24937e-24
ENSMUSG00000086866	4930512H18Rik	RIKEN cDNA 4930512H18 gene [Source:MGI Symbol;Acc:MGI:1922361]	6.05394	0.00699382	0.0342863	3.80343	0.013444	0.0491808
ENSMUSG00000068606	Gm4841	predicted gene 4841 [Source:MGI Symbol;Acc:MGI:3643814]	6.04533	7.37189e-17	5.79394e-15	6.87847	1.75795e-05	0.000227152
ENSMUSG00000024778	Fas	Fas (TNF receptor superfamily member 6) [Source:MGI Symbol;Acc:MGI:95484]	6.03679	6.61778e-46	2.46539e-43	4.77544	6.47473e-11	4.55438e-09
ENSMUSG00000041449	Serpina3h	serine (or cysteine) peptidase inhibitor, clade A, member 3H [Source:MGI Symbol;Acc:MGI:2182839]	6.03564	1.76262e-07	3.94145e-06	4.5367	0.000444685	0.00331672
ENSMUSG00000073529	F830208F22Rik	RIKEN cDNA F830208F22 gene [Source:MGI Symbol;Acc:MGI:3588261]	5.97955	0.000328846	0.00306731	7.72806	0.000159339	0.00142215
ENSMUSG00000102027	Gm28914	predicted gene 28914 [Source:MGI Symbol;Acc:MGI:5579620]	5.96099	3.96594e-10	1.42613e-08	5.996	1.86339e-05	0.000238517
ENSMUSG00000050141	Fam205c	family with sequence similarity 205, member C [Source:MGI Symbol;Acc:MGI:2679716]	5.94689	0.000112522	0.00123947	4.57627	0.000949911	0.00610107
ENSMUSG00000025498	Irf7	interferon regulatory factor 7 [Source:MGI Symbol;Acc:MGI:1859212]	5.94159	2.71405e-17	2.23693e-15	6.84785	5.9636e-17	1.44955e-14
ENSMUSG00000078612	Fyb2	FYN binding protein 2 [Source:MGI Symbol;Acc:MGI:2685466]	5.91301	7.90734e-10	2.73773e-08	7.77058	6.5081e-09	2.6549e-07
ENSMUSG00000047898	Ccr4	chemokine (C-C motif) receptor 4 [Source:MGI Symbol;Acc:MGI:107824]	5.9117	1.55065e-19	1.56978e-17	5.63637	1.05557e-06	2.09925e-05
ENSMUSG00000021281	Tnfaip2	tumor necrosis factor, alpha-induced protein 2 [Source:MGI Symbol;Acc:MGI:104960]	5.90275	4.92863e-36	1.1621e-33	5.79059	3.2947e-13	3.77356e-11
ENSMUSG00000049100	Pcdh10	protocadherin 10 [Source:MGI Symbol;Acc:MGI:1338042]	5.82271	3.93435e-12	1.89858e-10	5.87551	2.24486e-07	5.61883e-06
ENSMUSG00000026725	Tnn	tenascin N [Source:MGI Symbol;Acc:MGI:2665790]	5.75672	3.48778e-10	1.27386e-08	6.54484	7.04676e-08	2.1002e-06
ENSMUSG00000034422	Parp14	poly (ADP-ribose) polymerase family, member 14 [Source:MGI Symbol;Acc:MGI:1919489]	5.72294	2.10348e-69	1.70355e-66	6.48721	1.20597e-17	3.38228e-15
ENSMUSG00000033538	Casp4	caspase 4, apoptosis-related cysteine peptidase [Source:MGI Symbol;Acc:MGI:107700]	5.70291	2.37843e-14	1.47677e-12	5.0649	2.82391e-08	9.47482e-07
ENSMUSG00000046958	4930432E11Rik	RIKEN cDNA 4930432E11 gene [Source:MGI Symbol;Acc:MGI:3045259]	5.6972	0.00314588	0.0186917	11.3981	0.000286105	0.00231209
ENSMUSG00000107017	Gm43196	predicted gene 43196 [Source:MGI Symbol;Acc:MGI:5663333]	5.66978	4.46573e-07	9.2323e-06	4.80775	8.09134e-07	1.68185e-05
ENSMUSG00000035373	Ccl7	chemokine (C-C motif) ligand 7 [Source:MGI Symbol;Acc:MGI:99512]	5.62703	0.00237423	0.0150732	5.43305	0.00325449	0.0163479
ENSMUSG00000012428	Steap4	STEAP family member 4 [Source:MGI Symbol;Acc:MGI:1923560]	5.61021	9.55715e-05	0.00107994	9.20797	2.82199e-08	9.47482e-07
ENSMUSG00000070327	Rnf213	ring finger protein 213 [Source:MGI Symbol;Acc:MGI:1289196]	5.55389	6.3499e-33	1.29978e-30	6.67467	5.50387e-19	2.07591e-16
ENSMUSG00000028051	Hcn3	hyperpolarization-activated, cyclic nucleotide-gated K+ 3 [Source:MGI Symbol;Acc:MGI:1298211]	5.4629	9.37172e-13	4.95929e-11	3.91712	1.21711e-14	1.87504e-12
ENSMUSG00000084083	Gm15782	predicted gene 15782 [Source:MGI Symbol;Acc:MGI:3783224]	5.4264	0.000210449	0.0021019	6.29392	0.000374248	0.00289104
ENSMUSG00000016498	Pdcd1lg2	programmed cell death 1 ligand 2 [Source:MGI Symbol;Acc:MGI:1930125]	5.37384	0.00166635	0.011462	8.08452	5.12452e-05	0.00055002
ENSMUSG00000036834	Plch1	phospholipase C, eta 1 [Source:MGI Symbol;Acc:MGI:2683547]	5.34885	1.19858e-14	7.6986e-13	4.18311	2.1085e-11	1.60716e-09
ENSMUSG00000026981	Il1rn	interleukin 1 receptor antagonist [Source:MGI Symbol;Acc:MGI:96547]	5.3054	1.98705e-13	1.1459e-11	9.10692	7.37963e-14	9.3316e-12
ENSMUSG00000066861	Oas1g	2'-5' oligoadenylate synthetase 1G [Source:MGI Symbol;Acc:MGI:97429]	5.29536	1.45006e-09	4.78058e-08	3.72591	1.07863e-06	2.1354e-05
ENSMUSG00000022906	Parp9	poly (ADP-ribose) polymerase family, member 9 [Source:MGI Symbol;Acc:MGI:1933117]	5.26794	5.93521e-49	2.57105e-46	4.40482	5.00569e-15	8.35912e-13
ENSMUSG00000054203	Ifi205	interferon activated gene 205 [Source:MGI Symbol;Acc:MGI:101847]	5.26515	1.37991e-08	3.85939e-07	5.97855	1.26567e-07	3.43096e-06
ENSMUSG00000041481	Serpina3g	serine (or cysteine) peptidase inhibitor, clade A, member 3G [Source:MGI Symbol;Acc:MGI:105046]	5.26477	2.44366e-08	6.59681e-07	4.48647	0.000484551	0.00355229
ENSMUSG00000029762	Akr1b8	aldo-keto reductase family 1, member B8 [Source:MGI Symbol;Acc:MGI:107673]	5.25968	9.11096e-09	2.63935e-07	5.72088	1.1572e-05	0.000159716
ENSMUSG00000018920	Cxcl16	chemokine (C-X-C motif) ligand 16 [Source:MGI Symbol;Acc:MGI:1932682]	5.20387	3.59e-99	5.57257e-96	3.8908	1.74409e-18	6.15384e-16
ENSMUSG00000083195	Gm13567	predicted gene 13567 [Source:MGI Symbol;Acc:MGI:3649435]	5.15275	0.000989594	0.00752989	3.1671	0.0044869	0.0211405
ENSMUSG00000027399	Il1a	interleukin 1 alpha [Source:MGI Symbol;Acc:MGI:96542]	5.09193	2.7961e-13	1.57827e-11	7.94813	5.66279e-09	2.34176e-07
ENSMUSG00000097081	Gm10425	predicted gene 10425 [Source:MGI Symbol;Acc:MGI:3642471]	5.07906	4.80507e-11	1.98898e-09	3.46669	3.05957e-06	5.15648e-05
ENSMUSG00000047810	Ccdc88b	coiled-coil domain containing 88B [Source:MGI Symbol;Acc:MGI:1925567]	5.0381	1.14363e-29	2.0288e-27	5.65391	3.60043e-14	4.83209e-12
ENSMUSG00000033355	Rtp4	receptor transporter protein 4 [Source:MGI Symbol;Acc:MGI:1915025]	5.02679	3.79557e-35	8.72841e-33	5.94878	2.27511e-18	7.4284e-16
ENSMUSG00000070524	Fcrlb	Fc receptor-like B [Source:MGI Symbol;Acc:MGI:3576487]	5.02	3.93728e-05	0.00050614	8.77021	4.37828e-06	6.95565e-05
ENSMUSG00000031722	Hp	haptoglobin [Source:MGI Symbol;Acc:MGI:96211]	5.01145	0.00275438	0.0168769	11.6918	9.34299e-09	3.61747e-07
ENSMUSG00000002983	Relb	avian reticuloendotheliosis viral (v-rel) oncogene related B [Source:MGI Symbol;Acc:MGI:103289]	4.97778	1.03289e-20	1.09941e-18	4.63372	1.69312e-15	3.27776e-13
ENSMUSG00000040483	Xaf1	XIAP associated factor 1 [Source:MGI Symbol;Acc:MGI:3772572]	4.94397	2.62171e-20	2.75901e-18	4.83094	8.96204e-14	1.11394e-11
ENSMUSG00000030107	Usp18	ubiquitin specific peptidase 18 [Source:MGI Symbol;Acc:MGI:1344364]	4.93713	5.47895e-19	5.31544e-17	2.82189	2.50334e-08	8.54338e-07
ENSMUSG00000035356	Nfkbiz	nuclear factor of kappa light polypeptide gene enhancer in B cells inhibitor, zeta [Source:MGI Symbol;Acc:MGI:1931595]	4.92328	4.12642e-30	7.46242e-28	6.53098	2.91723e-30	5.09114e-27
ENSMUSG00000022949	Clic6	chloride intracellular channel 6 [Source:MGI Symbol;Acc:MGI:2146607]	4.89486	3.50544e-11	1.48738e-09	4.08132	8.31073e-06	0.000120561
ENSMUSG00000030921	Trim30a	tripartite motif-containing 30A [Source:MGI Symbol;Acc:MGI:98178]	4.89055	1.30147e-23	1.60547e-21	4.34644	1.71669e-15	3.29424e-13
ENSMUSG00000049502	Dtx3l	deltex 3-like, E3 ubiquitin ligase [Source:MGI Symbol;Acc:MGI:2656973]	4.87547	5.36964e-69	4.16751e-66	4.64711	2.17251e-15	3.95895e-13
ENSMUSG00000046999	1110032F04Rik	RIKEN cDNA 1110032F04 gene [Source:MGI Symbol;Acc:MGI:1915975]	4.83576	0.00300805	0.0180629	4.45813	0.00850158	0.0344983
ENSMUSG00000037443	Cep85	centrosomal protein 85 [Source:MGI Symbol;Acc:MGI:1917262]	4.80889	1.08844e-15	7.79781e-14	4.21873	1.8131e-11	1.41655e-09
ENSMUSG00000055994	Nod2	nucleotide-binding oligomerization domain containing 2 [Source:MGI Symbol;Acc:MGI:2429397]	4.80717	1.82501e-30	3.36578e-28	6.03393	6.75729e-11	4.72276e-09
ENSMUSG00000109485	Gm45016	predicted gene 45016 [Source:MGI Symbol;Acc:MGI:5753592]	4.80416	0.00917615	0.0422035	2.96531	0.0120633	0.0452234
ENSMUSG00000052776	Oas1a	2'-5' oligoadenylate synthetase 1A [Source:MGI Symbol;Acc:MGI:2180860]	4.78834	5.04282e-17	4.08403e-15	3.3242	3.60107e-09	1.58595e-07
ENSMUSG00000039747	Orai2	ORAI calcium release-activated calcium modulator 2 [Source:MGI Symbol;Acc:MGI:2443195]	4.74879	1.34483e-37	3.43153e-35	3.84678	2.42063e-10	1.48175e-08
ENSMUSG00000106734	Gm20559	predicted gene, 20559 [Source:MGI Symbol;Acc:MGI:5295666]	4.74747	1.42379e-14	9.05155e-13	3.90026	3.58118e-10	2.07248e-08
ENSMUSG00000017830	Dhx58	DEXH (Asp-Glu-X-His) box polypeptide 58 [Source:MGI Symbol;Acc:MGI:1931560]	4.74615	1.18194e-24	1.56141e-22	3.70235	1.47652e-11	1.19631e-09
ENSMUSG00000038781	Stap2	signal transducing adaptor family member 2 [Source:MGI Symbol;Acc:MGI:2147039]	4.71389	5.69422e-48	2.35703e-45	3.9436	2.98006e-20	1.30384e-17
ENSMUSG00000085977	Gm5970	predicted gene 5970 [Source:MGI Symbol;Acc:MGI:3646761]	4.70755	0.000123792	0.00134453	5.40947	0.00039877	0.0030335
ENSMUSG00000031765	Mt1	metallothionein 1 [Source:MGI Symbol;Acc:MGI:97171]	4.66749	0.000265146	0.00255371	6.31001	1.86909e-05	0.000238833
ENSMUSG00000058794	Nfe2	nuclear factor, erythroid derived 2 [Source:MGI Symbol;Acc:MGI:97308]	4.66259	7.52221e-08	1.83398e-06	3.89811	2.04893e-06	3.62934e-05
ENSMUSG00000103292	Gm35048	predicted gene, 35048 [Source:MGI Symbol;Acc:MGI:5594207]	4.65632	0.00109482	0.00818672	5.83288	0.0041539	0.0198711
ENSMUSG00000086006	Gm13293	predicted gene 13293 [Source:MGI Symbol;Acc:MGI:3649469]	4.63061	1.49249e-05	0.000215008	13.0103	3.89925e-06	6.3326e-05
ENSMUSG00000047798	Cd300lf	CD300 molecule like family member F [Source:MGI Symbol;Acc:MGI:2442359]	4.59547	2.50267e-08	6.71887e-07	8.12871	5.46042e-11	3.91646e-09
ENSMUSG00000034551	Hdx	highly divergent homeobox [Source:MGI Symbol;Acc:MGI:2685226]	4.58778	2.17093e-13	1.24424e-11	5.63826	9.43216e-09	3.64555e-07
ENSMUSG00000052749	Trim30b	tripartite motif-containing 30B [Source:MGI Symbol;Acc:MGI:4821256]	4.58368	5.44905e-11	2.24556e-09	5.5925	6.99086e-09	2.81643e-07
ENSMUSG00000078763	Slfn1	schlafen 1 [Source:MGI Symbol;Acc:MGI:1313259]	4.53878	1.13742e-15	8.1175e-14	8.01195	5.76798e-16	1.20172e-13
ENSMUSG00000031780	Ccl17	chemokine (C-C motif) ligand 17 [Source:MGI Symbol;Acc:MGI:1329039]	4.53525	5.83358e-07	1.17727e-05	4.68357	5.741e-08	1.76888e-06
ENSMUSG00000027368	Dusp2	dual specificity phosphatase 2 [Source:MGI Symbol;Acc:MGI:101911]	4.52951	1.54677e-12	7.93709e-11	3.85833	8.27193e-07	1.70714e-05
ENSMUSG00000039193	Nlrc4	NLR family, CARD domain containing 4 [Source:MGI Symbol;Acc:MGI:3036243]	4.52403	5.76394e-18	4.99372e-16	4.86453	1.79254e-10	1.13334e-08
ENSMUSG00000033508	Asprv1	aspartic peptidase, retroviral-like 1 [Source:MGI Symbol;Acc:MGI:1915105]	4.5182	4.93924e-05	0.000613764	3.89848	1.00488e-05	0.00014146
ENSMUSG00000035200	Chrnb4	cholinergic receptor, nicotinic, beta polypeptide 4 [Source:MGI Symbol;Acc:MGI:87892]	4.51623	0.000414009	0.00370223	4.49826	0.000118654	0.00111545
ENSMUSG00000047735	Samd9l	sterile alpha motif domain containing 9-like [Source:MGI Symbol;Acc:MGI:1343184]	4.50545	4.25784e-37	1.05748e-34	4.43028	7.36586e-18	2.1202e-15
ENSMUSG00000026971	Itgb6	integrin beta 6 [Source:MGI Symbol;Acc:MGI:96615]	4.47044	1.14429e-38	3.13452e-36	3.78265	4.33894e-10	2.42384e-08
ENSMUSG00000029561	Oasl2	2'-5' oligoadenylate synthetase-like 2 [Source:MGI Symbol;Acc:MGI:1344390]	4.46638	6.44972e-18	5.53636e-16	5.58287	3.32549e-15	5.77368e-13
ENSMUSG00000067203	H2-K2	histocompatibility 2, K region locus 2 [Source:MGI Symbol;Acc:MGI:95906]	4.45684	6.406e-13	3.46874e-11	2.83297	5.1614e-07	1.16044e-05
ENSMUSG00000029449	Rhof	ras homolog family member F (in filopodia) [Source:MGI Symbol;Acc:MGI:1345629]	4.43595	6.00216e-16	4.40167e-14	5.67202	5.13173e-20	2.15888e-17
ENSMUSG00000078853	Igtp	interferon gamma induced GTPase [Source:MGI Symbol;Acc:MGI:107729]	4.42896	4.20441e-19	4.14368e-17	3.44125	0.00224566	0.0122662
ENSMUSG00000029005	Draxin	dorsal inhibitory axon guidance protein [Source:MGI Symbol;Acc:MGI:1917683]	4.41413	0.00371638	0.0212123	4.70939	0.00253519	0.0134481
ENSMUSG00000024772	Ehd1	EH-domain containing 1 [Source:MGI Symbol;Acc:MGI:1341878]	4.39766	1.94632e-46	7.71362e-44	4.15822	7.82092e-13	8.26524e-11
ENSMUSG00000025225	Nfkb2	nuclear factor of kappa light polypeptide gene enhancer in B cells 2, p49/p100 [Source:MGI Symbol;Acc:MGI:1099800]	4.3921	7.08761e-23	8.3032e-21	4.73504	8.38563e-16	1.71443e-13
ENSMUSG00000034266	Batf	basic leucine zipper transcription factor, ATF-like [Source:MGI Symbol;Acc:MGI:1859147]	4.37938	2.40927e-12	1.20315e-10	4.49236	7.55597e-08	2.22469e-06
ENSMUSG00000086347	Gm11626	predicted gene 11626 [Source:MGI Symbol;Acc:MGI:3699632]	4.37707	0.00401195	0.0224754	6.78473	0.000123728	0.00115423
ENSMUSG00000046879	Irgm1	immunity-related GTPase family M member 1 [Source:MGI Symbol;Acc:MGI:107567]	4.37302	1.14166e-30	2.14805e-28	3.58013	6.81776e-08	2.04309e-06
ENSMUSG00000099974	Bcl2a1d	B cell leukemia/lymphoma 2 related protein A1d [Source:MGI Symbol;Acc:MGI:1278325]	4.3455	5.4434e-15	3.59554e-13	3.4105	4.69865e-09	1.98049e-07
ENSMUSG00000001249	Hpn	hepsin [Source:MGI Symbol;Acc:MGI:1196620]	4.33055	8.94558e-25	1.19877e-22	3.79076	1.31868e-10	8.61116e-09
ENSMUSG00000085786	Gm15987	predicted gene 15987 [Source:MGI Symbol;Acc:MGI:3801849]	4.3295	5.37049e-11	2.21809e-09	9.43099	7.48721e-14	9.41324e-12
ENSMUSG00000048992	Prss32	protease, serine 32 [Source:MGI Symbol;Acc:MGI:1917064]	4.32348	3.39206e-07	7.19634e-06	3.5953	4.8322e-06	7.55819e-05
ENSMUSG00000044701	Il27	interleukin 27 [Source:MGI Symbol;Acc:MGI:2384409]	4.31893	0.000379141	0.00344669	8.78965	2.05523e-05	0.000257947
ENSMUSG00000107215	Gm43197	predicted gene 43197 [Source:MGI Symbol;Acc:MGI:5663334]	4.30778	2.81907e-09	8.90014e-08	4.46933	2.75348e-05	0.000328332
ENSMUSG00000070868	Skint3	selection and upkeep of intraepithelial T cells 3 [Source:MGI Symbol;Acc:MGI:3045331]	4.30134	0.000904111	0.00702874	3.65263	0.00151887	0.00889844
ENSMUSG00000029798	Herc6	hect domain and RLD 6 [Source:MGI Symbol;Acc:MGI:1914388]	4.27668	4.02851e-11	1.69772e-09	4.15118	2.13871e-09	1.00185e-07
ENSMUSG00000102037	Bcl2a1a	B cell leukemia/lymphoma 2 related protein A1a [Source:MGI Symbol;Acc:MGI:102687]	4.27284	2.03041e-05	0.00027953	4.84767	4.99932e-08	1.5736e-06
ENSMUSG00000037580	Gch1	GTP cyclohydrolase 1 [Source:MGI Symbol;Acc:MGI:95675]	4.2656	8.76725e-08	2.11265e-06	4.53154	2.67531e-06	4.5938e-05
ENSMUSG00000015312	Gadd45b	growth arrest and DNA-damage-inducible 45 beta [Source:MGI Symbol;Acc:MGI:107776]	4.25929	2.03179e-11	8.88408e-10	3.43564	3.35975e-07	7.98023e-06
ENSMUSG00000058163	Gm5431	predicted gene 5431 [Source:MGI Symbol;Acc:MGI:3645205]	4.25115	1.57852e-05	0.000225657	4.00716	1.89173e-05	0.000240602
ENSMUSG00000068245	Phf11d	PHD finger protein 11D [Source:MGI Symbol;Acc:MGI:1277133]	4.20538	5.21619e-27	8.23407e-25	4.2177	8.73176e-16	1.76867e-13
ENSMUSG00000077704	Snord89	small nucleolar RNA, C/D box 89 [Source:MGI Symbol;Acc:MGI:3819562]	4.20167	0.00556378	0.0287639	2.94171	0.00545746	0.0246923
ENSMUSG00000020901	Pik3r5	phosphoinositide-3-kinase regulatory subunit 5 [Source:MGI Symbol;Acc:MGI:2443588]	4.19588	7.74483e-19	7.36036e-17	4.39109	7.05354e-13	7.49045e-11
ENSMUSG00000092035	Peg10	paternally expressed 10 [Source:MGI Symbol;Acc:MGI:2157785]	4.19563	3.66663e-10	1.33135e-08	6.01366	9.78215e-10	5.02334e-08
ENSMUSG00000108720	Gm44672	predicted gene 44672 [Source:MGI Symbol;Acc:MGI:5753248]	4.16646	0.00261078	0.0161834	4.34312	0.00156618	0.00910493
ENSMUSG00000109864	Eid3	EP300 interacting inhibitor of differentiation 3 [Source:MGI Symbol;Acc:MGI:1913591]	4.15284	0.000580244	0.00486856	5.37364	0.000211761	0.0018131
ENSMUSG00000031538	Plat	plasminogen activator, tissue [Source:MGI Symbol;Acc:MGI:97610]	4.14935	1.12601e-07	2.65159e-06	4.73106	0.000138014	0.00126115
ENSMUSG00000032068	Plet1	placenta expressed transcript 1 [Source:MGI Symbol;Acc:MGI:1923759]	4.14935	1.52863e-71	1.29427e-68	3.64447	2.56227e-18	8.24299e-16
ENSMUSG00000051682	Treml4	triggering receptor expressed on myeloid cells-like 4 [Source:MGI Symbol;Acc:MGI:1923239]	4.12885	0.000320556	0.00300958	3.24228	0.000157004	0.00140533
ENSMUSG00000025429	Pstpip2	proline-serine-threonine phosphatase-interacting protein 2 [Source:MGI Symbol;Acc:MGI:1335088]	4.11969	8.64538e-38	2.26813e-35	5.70991	7.05913e-22	3.86064e-19
ENSMUSG00000079451	Tmprss11g	transmembrane protease, serine 11g [Source:MGI Symbol;Acc:MGI:2444058]	4.08693	0.00586044	0.0299979	9.72344	1.35541e-05	0.000182356
ENSMUSG00000022938	Fam3b	family with sequence similarity 3, member B [Source:MGI Symbol;Acc:MGI:1270150]	4.07616	5.21373e-05	0.000643154	10.3408	1.39079e-09	6.8991e-08
ENSMUSG00000079038	D130040H23Rik	RIKEN cDNA D130040H23 gene [Source:MGI Symbol;Acc:MGI:2444324]	4.05567	8.69349e-16	6.2765e-14	3.33295	2.1433e-10	1.32449e-08
ENSMUSG00000030595	Nfkbib	nuclear factor of kappa light polypeptide gene enhancer in B cells inhibitor, beta [Source:MGI Symbol;Acc:MGI:104752]	4.03966	1.51167e-62	1.00564e-59	3.86483	1.60154e-18	5.74347e-16
ENSMUSG00000061825	Ces2c	carboxylesterase 2C [Source:MGI Symbol;Acc:MGI:2385905]	4.03548	0.000400288	0.0036055	2.50717	0.00339918	0.016927
ENSMUSG00000027514	Zbp1	Z-DNA binding protein 1 [Source:MGI Symbol;Acc:MGI:1927449]	4.02081	1.47545e-15	1.03711e-13	4.63518	3.3803e-10	1.97193e-08
ENSMUSG00000104654	Gm43814	predicted gene 43814 [Source:MGI Symbol;Acc:MGI:5663951]	3.99681	0.00076103	0.00607356	3.75092	0.000581293	0.00409676
ENSMUSG00000057346	Apol9a	apolipoprotein L 9a [Source:MGI Symbol;Acc:MGI:3606001]	3.98611	1.81571e-12	9.19054e-11	3.32427	1.76565e-07	4.54428e-06
ENSMUSG00000030144	Clec4d	C-type lectin domain family 4, member d [Source:MGI Symbol;Acc:MGI:1298389]	3.95106	1.95198e-05	0.000270533	3.88872	0.00621409	0.027177
ENSMUSG00000036931	Nfkbid	nuclear factor of kappa light polypeptide gene enhancer in B cells inhibitor, delta [Source:MGI Symbol;Acc:MGI:3041243]	3.95054	9.69832e-13	5.11758e-11	3.27745	1.51196e-09	7.38294e-08
ENSMUSG00000031778	Cx3cl1	chemokine (C-X3-C motif) ligand 1 [Source:MGI Symbol;Acc:MGI:1097153]	3.94673	2.03524e-13	1.17007e-11	3.81386	4.14834e-09	1.77591e-07
ENSMUSG00000030134	Rasgef1a	RasGEF domain family, member 1A [Source:MGI Symbol;Acc:MGI:1917977]	3.93952	2.03786e-15	1.42169e-13	2.93701	1.28404e-06	2.45324e-05
ENSMUSG00000020701	Tmem132e	transmembrane protein 132E [Source:MGI Symbol;Acc:MGI:2685490]	3.93304	3.0612e-07	6.5391e-06	3.13442	0.000195356	0.00169252
ENSMUSG00000042388	Dlgap3	DLG associated protein 3 [Source:MGI Symbol;Acc:MGI:3039563]	3.93242	6.25504e-07	1.25552e-05	2.31284	7.25429e-05	0.000731096
ENSMUSG00000073409	H2-Q6	histocompatibility 2, Q region locus 6 [Source:MGI Symbol;Acc:MGI:95935]	3.92744	1.55786e-23	1.9091e-21	13.4951	1.3737e-05	0.000184363
ENSMUSG00000029417	Cxcl9	chemokine (C-X-C motif) ligand 9 [Source:MGI Symbol;Acc:MGI:1352449]	3.92144	6.893e-05	0.000817808	9.76411	1.65236e-06	3.01226e-05
ENSMUSG00000016496	Cd274	CD274 antigen [Source:MGI Symbol;Acc:MGI:1926446]	3.92027	7.43149e-25	1.00309e-22	4.81606	1.14064e-11	9.45175e-10
ENSMUSG00000045502	Hcar2	hydroxycarboxylic acid receptor 2 [Source:MGI Symbol;Acc:MGI:1933383]	3.90974	9.07446e-24	1.14209e-21	4.20683	2.24895e-11	1.69649e-09
ENSMUSG00000053338	Tarm1	T cell-interacting, activating receptor on myeloid cells 1 [Source:MGI Symbol;Acc:MGI:2442280]	3.90179	0.00154603	0.01081	21.8799	3.28561e-09	1.46387e-07
ENSMUSG00000004359	Spic	Spi-C transcription factor (Spi-1/PU.1 related) [Source:MGI Symbol;Acc:MGI:1341168]	3.9007	1.56478e-09	5.12251e-08	4.19708	3.8451e-06	6.26325e-05
ENSMUSG00000028268	Gbp3	guanylate binding protein 3 [Source:MGI Symbol;Acc:MGI:1926263]	3.88754	1.20514e-12	6.30566e-11	4.20112	2.24602e-08	7.80988e-07
ENSMUSG00000110386	Gm42031	predicted gene, 42031 [Source:MGI Symbol;Acc:MGI:5624916]	3.87406	4.03735e-13	2.2382e-11	3.00323	4.11321e-07	9.46169e-06
ENSMUSG00000048905	4930539E08Rik	RIKEN cDNA 4930539E08 gene [Source:MGI Symbol;Acc:MGI:1925441]	3.87347	0.00130437	0.00942093	3.147	0.00533151	0.0242529
ENSMUSG00000027962	Vcam1	vascular cell adhesion molecule 1 [Source:MGI Symbol;Acc:MGI:98926]	3.86542	2.58271e-16	1.9636e-14	3.71572	9.96701e-13	1.03336e-10
ENSMUSG00000030747	Dgat2	diacylglycerol O-acyltransferase 2 [Source:MGI Symbol;Acc:MGI:1915050]	3.86292	1.34777e-07	3.09938e-06	4.81551	8.35793e-11	5.71369e-09
ENSMUSG00000034394	Lif	leukemia inhibitory factor [Source:MGI Symbol;Acc:MGI:96787]	3.8499	1.18459e-25	1.68438e-23	5.0111	8.76637e-15	1.37966e-12
ENSMUSG00000028262	Clca3a2	chloride channel accessory 3A2 [Source:MGI Symbol;Acc:MGI:1931471]	3.84749	7.12116e-28	1.19501e-25	3.48487	1.5642e-09	7.58722e-08
ENSMUSG00000073555	Gm4951	predicted gene 4951 [Source:MGI Symbol;Acc:MGI:3644953]	3.83932	7.48867e-07	1.47454e-05	3.73127	0.000910994	0.005906
ENSMUSG00000028699	Tspan1	tetraspanin 1 [Source:MGI Symbol;Acc:MGI:1914055]	3.83803	5.90113e-06	9.47589e-05	3.25576	2.37661e-05	0.000291427
ENSMUSG00000018569	Cldn7	claudin 7 [Source:MGI Symbol;Acc:MGI:1859285]	3.83789	5.09784e-09	1.53792e-07	3.08113	9.17918e-05	0.000897246
ENSMUSG00000040296	Ddx58	DEAD (Asp-Glu-Ala-Asp) box polypeptide 58 [Source:MGI Symbol;Acc:MGI:2442858]	3.83112	4.83068e-23	5.69501e-21	3.51774	8.98845e-17	2.11431e-14
ENSMUSG00000091387	Gcnt4	glucosaminyl (N-acetyl) transferase 4, core 2 (beta-1,6-N-acetylglucosaminyltransferase) [Source:MGI Symbol;Acc:MGI:2684919]	3.82351	1.2097e-09	4.03819e-08	5.77428	1.63743e-08	5.98005e-07
ENSMUSG00000026180	Cxcr2	chemokine (C-X-C motif) receptor 2 [Source:MGI Symbol;Acc:MGI:105303]	3.82181	0.0011453	0.00848588	7.79376	0.00179275	0.0102001
ENSMUSG00000026580	Selp	selectin, platelet [Source:MGI Symbol;Acc:MGI:98280]	3.81819	2.51051e-08	6.71887e-07	3.84175	2.80705e-06	4.78248e-05
ENSMUSG00000086754	Gm16098	predicted gene 16098 [Source:MGI Symbol;Acc:MGI:3801762]	3.80555	4.23963e-05	0.000540161	7.89033	2.17815e-05	0.000269815
ENSMUSG00000030156	Cd69	CD69 antigen [Source:MGI Symbol;Acc:MGI:88343]	3.79828	0.000129539	0.00139798	2.6214	0.00143763	0.00852295
ENSMUSG00000035929	H2-Q4	histocompatibility 2, Q region locus 4 [Source:MGI Symbol;Acc:MGI:95933]	3.78521	6.01841e-31	1.15572e-28	7.26992	2.68328e-21	1.33408e-18
ENSMUSG00000025064	Col17a1	collagen, type XVII, alpha 1 [Source:MGI Symbol;Acc:MGI:88450]	3.75025	0.0050541	0.0267832	6.27873	2.81587e-05	0.000334237
ENSMUSG00000026536	Ifi211	interferon activated gene 211 [Source:MGI Symbol;Acc:MGI:3041120]	3.72012	2.70668e-14	1.67499e-12	5.51761	2.53057e-13	2.99237e-11
ENSMUSG00000021303	Gng4	guanine nucleotide binding protein (G protein), gamma 4 [Source:MGI Symbol;Acc:MGI:102703]	3.71975	3.49583e-06	5.8876e-05	3.87543	3.03778e-05	0.000357282
ENSMUSG00000033213	AA467197	expressed sequence AA467197 [Source:MGI Symbol;Acc:MGI:3034182]	3.71838	0.000565874	0.00477163	3.58094	0.000449771	0.0033478
ENSMUSG00000026475	Rgs16	regulator of G-protein signaling 16 [Source:MGI Symbol;Acc:MGI:108407]	3.71297	0.00441833	0.0242487	7.4738	3.72379e-05	0.000421949
ENSMUSG00000043939	A530064D06Rik	RIKEN cDNA A530064D06 gene [Source:MGI Symbol;Acc:MGI:2443476]	3.7099	0.00274755	0.0168461	3.57599	0.00169288	0.00970226
ENSMUSG00000000567	Sox9	SRY (sex determining region Y)-box 9 [Source:MGI Symbol;Acc:MGI:98371]	3.70474	2.71763e-07	5.85217e-06	5.18371	6.01838e-09	2.47944e-07
ENSMUSG00000004446	Bid	BH3 interacting domain death agonist [Source:MGI Symbol;Acc:MGI:108093]	3.69852	1.57956e-18	1.47852e-16	2.37906	6.87248e-08	2.05386e-06
ENSMUSG00000029664	Tfpi2	tissue factor pathway inhibitor 2 [Source:MGI Symbol;Acc:MGI:108543]	3.69571	2.12689e-23	2.55598e-21	3.05694	1.09296e-05	0.00015157
ENSMUSG00000002228	Ppm1j	protein phosphatase 1J [Source:MGI Symbol;Acc:MGI:1919137]	3.68664	5.97453e-05	0.000721709	3.87005	1.86237e-05	0.000238517
ENSMUSG00000053137	Mapk11	mitogen-activated protein kinase 11 [Source:MGI Symbol;Acc:MGI:1338024]	3.68484	7.76692e-13	4.15731e-11	4.38672	2.69469e-13	3.13559e-11
ENSMUSG00000027580	Helz2	helicase with zinc finger 2, transcriptional coactivator [Source:MGI Symbol;Acc:MGI:2385169]	3.68423	7.99076e-48	3.23574e-45	4.38382	1.9524e-15	3.61955e-13
ENSMUSG00000037921	Ddx60	DEAD (Asp-Glu-Ala-Asp) box polypeptide 60 [Source:MGI Symbol;Acc:MGI:2384570]	3.68043	0.000323455	0.00302814	3.11858	0.000648544	0.00447557
ENSMUSG00000049988	Lrrc25	leucine rich repeat containing 25 [Source:MGI Symbol;Acc:MGI:2445284]	3.66288	6.90925e-34	1.4965e-31	2.95499	5.9294e-12	5.35998e-10
[truncated: 476 more rows]

## Sheet: S4 TLR5-independent
S4: Significant gene responses unique to the FliC vs Ctrl wt comparison - TLR5-independent (n=591)
[truncated: 592 more rows]
